# Supplementary material for: Robust bilayer solid electrolyte interphase for Zn electrode with high utilization and efficiency
Source: Nat Commun. 2024 Sep 29;15:8431. doi: 10.1038/s41467-024-52611-z (PMC11439932; doi:10.1038/s41467-024-52611-z)
Supplement: Supplementary file 4 — Supplementary Data 1 [file 41467_2024_52611_MOESM4_ESM.zip]

Archive with 6 entries (6 files):
- Supplementary Data file/Zn001-DMI-opt.cif
- Supplementary Data file/Zn001-H2O-opt.cif
- Supplementary Data file/Zn001-opt.cif
- Supplementary Data file/znco3-dmi-opt.cif
- Supplementary Data file/znco3-h2o-opt.cif
- Supplementary Data file/ZnCO3-opt.cif
