# Supplementary material for: Robust bilayer solid electrolyte interphase for Zn electrode with high utilization and efficiency
Source: Nat Commun. 2024 Sep 29;15:8431. doi: 10.1038/s41467-024-52611-z (PMC11439932; doi:10.1038/s41467-024-52611-z)
Supplement: Supplementary file 4 — Supplementary Data 1 [file 41467_2024_52611_MOESM4_ESM.zip › Supplementary Data file/Zn001-DMI-opt.cif]

data_
_audit_creation_method    ''
_cell_length_a           10.488200
_cell_length_b           10.488200
_cell_length_c           27.852100
_cell_angle_alpha      90.0002
_cell_angle_beta       90.0002
_cell_angle_gamma     120.0002
_symmetry_space_group_name_H-M  'T'
loop_
_atom_site_type_symbol
_atom_site_label
_atom_site_fract_x
_atom_site_fract_y
_atom_site_fract_z
   Zn     Zn1   0.15211000    0.16666999    0.16577999
   Zn     Zn2   0.15430474    0.16674253    0.33296977
   Zn     Zn3   0.23544000    0.08333000    0.07181000
   Zn     Zn4   0.23590205    0.08305640    0.24652503
   Zn     Zn5   0.40211001    0.16666999    0.16577999
   Zn     Zn6   0.40432879    0.16680578    0.33222148
   Zn     Zn7   0.48543999    0.08333000    0.07181000
   Zn     Zn8   0.48658748    0.08328176    0.24631728
   Zn     Zn9   0.65210998    0.16666999    0.16577999
   Zn    Zn10   0.65447827    0.16709555    0.33273265
   Zn    Zn11   0.73544002    0.08333000    0.07181000
   Zn    Zn12   0.73677273    0.08347789    0.24645165
   Zn    Zn13   0.90210998    0.16666999    0.16577999
   Zn    Zn14   0.90436186    0.16660082    0.33370147
   Zn    Zn15   0.98544002    0.08333000    0.07181000
   Zn    Zn16   0.98614882    0.08335904    0.24657135
   Zn    Zn17   0.15211000    0.41666999    0.16577999
   Zn    Zn18   0.15528127    0.41727646    0.33355922
   Zn    Zn19   0.23544000    0.33333001    0.07181000
   Zn    Zn20   0.23593491    0.33324213    0.24630729
   Zn    Zn21   0.40211001    0.41666999    0.16577999
   Zn    Zn22   0.40696180    0.41898302    0.33041834
   Zn    Zn23   0.48543999    0.33333001    0.07181000
   Zn    Zn24   0.48674135    0.33399323    0.24592558
   Zn    Zn25   0.65210998    0.41666999    0.16577999
   Zn    Zn26   0.65434752    0.41984184    0.33013366
   Zn    Zn27   0.73544002    0.33333001    0.07181000
   Zn    Zn28   0.73699131    0.33357476    0.24611532
   Zn    Zn29   0.90210998    0.41666999    0.16577999
   Zn    Zn30   0.90401890    0.41715789    0.33387033
   Zn    Zn31   0.98544002    0.33333001    0.07181000
   Zn    Zn32   0.98625955    0.33341738    0.24686600
   Zn    Zn33   0.15211000    0.66667002    0.16577999
   Zn    Zn34   0.15426073    0.66663118    0.33237485
   Zn    Zn35   0.23544000    0.58332998    0.07181000
   Zn    Zn36   0.23601346    0.58319152    0.24612665
   Zn    Zn37   0.40211001    0.66667002    0.16577999
   Zn    Zn38   0.40724177    0.66654292    0.33007559
   Zn    Zn39   0.48543999    0.58332998    0.07181000
   Zn    Zn40   0.48816460    0.58416290    0.24629432
   Zn    Zn41   0.65210998    0.66667002    0.16577999
   Zn    Zn42   0.65603230    0.66823828    0.35522706
   Zn    Zn43   0.73544002    0.58332998    0.07181000
   Zn    Zn44   0.73596254    0.58468508    0.24662108
   Zn    Zn45   0.90210998    0.66667002    0.16577999
   Zn    Zn46   0.90196268    0.66707107    0.33250195
   Zn    Zn47   0.98544002    0.58332998    0.07181000
   Zn    Zn48   0.98608174    0.58343286    0.24652629
   Zn    Zn49   0.15211000    0.91667002    0.16577999
   Zn    Zn50   0.15429382    0.91658082    0.33386312
   Zn    Zn51   0.23544000    0.83332998    0.07181000
   Zn    Zn52   0.23611320    0.83350529    0.24643257
   Zn    Zn53   0.40211001    0.91667002    0.16577999
   Zn    Zn54   0.40459798    0.91676288    0.33285705
   Zn    Zn55   0.48543999    0.83332998    0.07181000
   Zn    Zn56   0.48704631    0.83322243    0.24615874
   Zn    Zn57   0.65210998    0.91667002    0.16577999
   Zn    Zn58   0.65416530    0.91465977    0.33190039
   Zn    Zn59   0.73544002    0.83332998    0.07181000
   Zn    Zn60   0.73595349    0.83215668    0.24692211
   Zn    Zn61   0.90210998    0.91667002    0.16577999
   Zn    Zn62   0.90215989    0.91477985    0.33249959
   Zn    Zn63   0.98544002    0.83332998    0.07181000
   Zn    Zn64   0.98522487    0.83301052    0.24679911
    C     C65   0.25787440    0.43789319    0.47186390
    C     C66   0.30760783    0.32254594    0.46855996
    C     C67   0.50403415    0.55306137    0.44821949
    C     C68   0.39247234    0.71147120    0.45544103
    C     C69   0.56097359    0.35125065    0.45669254
    H     H70   0.15752230    0.40601177    0.45074212
    H     H71   0.23779900    0.45783660    0.50937097
    H     H72   0.28255345    0.25544310    0.50128910
    H     H73   0.25659529    0.24791593    0.43758232
    H     H74   0.30459420    0.71261176    0.43415929
    H     H75   0.49915523    0.79521435    0.44094677
    H     H76   0.38293328    0.73841318    0.49319588
    H     H77   0.52098496    0.26518813    0.42871380
    H     H78   0.56774527    0.30292262    0.49107096
    H     H79   0.67112163    0.43967433    0.44647910
    N     N80   0.38284994    0.56960912    0.45197368
    N     N81   0.46581204    0.41293009    0.46119932
    O     O82   0.62960833    0.65083888    0.43420785
