# Supplementary material for: Robust bilayer solid electrolyte interphase for Zn electrode with high utilization and efficiency
Source: Nat Commun. 2024 Sep 29;15:8431. doi: 10.1038/s41467-024-52611-z (PMC11439932; doi:10.1038/s41467-024-52611-z)
Supplement: Supplementary file 4 — Supplementary Data 1 [file 41467_2024_52611_MOESM4_ESM.zip › Supplementary Data file/Zn001-H2O-opt.cif]

data_
_audit_creation_method    ''
_cell_length_a           10.488200
_cell_length_b           10.488200
_cell_length_c           27.852100
_cell_angle_alpha      90.0002
_cell_angle_beta       90.0002
_cell_angle_gamma     120.0002
_symmetry_space_group_name_H-M  'T'
loop_
_atom_site_type_symbol
_atom_site_label
_atom_site_fract_x
_atom_site_fract_y
_atom_site_fract_z
   Zn     Zn1   0.15211000    0.16666999    0.16577999
   Zn     Zn2   0.15006411    0.16654362    0.33334012
   Zn     Zn3   0.23544000    0.08333000    0.07181000
   Zn     Zn4   0.23471637    0.08353335    0.24651565
   Zn     Zn5   0.40211001    0.16666999    0.16577999
   Zn     Zn6   0.40057668    0.16708257    0.33366805
   Zn     Zn7   0.48543999    0.08333000    0.07181000
   Zn     Zn8   0.48455880    0.08366932    0.24663860
   Zn     Zn9   0.65210998    0.16666999    0.16577999
   Zn    Zn10   0.65007888    0.16687146    0.33337017
   Zn    Zn11   0.73544002    0.08333000    0.07181000
   Zn    Zn12   0.73438626    0.08343736    0.24653498
   Zn    Zn13   0.90210998    0.16666999    0.16577999
   Zn    Zn14   0.90029110    0.16700802    0.33340632
   Zn    Zn15   0.98544002    0.08333000    0.07181000
   Zn    Zn16   0.98449926    0.08338049    0.24660816
   Zn    Zn17   0.15211000    0.41666999    0.16577999
   Zn    Zn18   0.15000545    0.41670331    0.33364241
   Zn    Zn19   0.23544000    0.33333001    0.07181000
   Zn    Zn20   0.23449041    0.33332580    0.24649049
   Zn    Zn21   0.40211001    0.41666999    0.16577999
   Zn    Zn22   0.39971081    0.41650169    0.33197141
   Zn    Zn23   0.48543999    0.33333001    0.07181000
   Zn    Zn24   0.48502561    0.33330793    0.24659349
   Zn    Zn25   0.65210998    0.41666999    0.16577999
   Zn    Zn26   0.65053925    0.41690855    0.33583444
   Zn    Zn27   0.73544002    0.33333001    0.07181000
   Zn    Zn28   0.73455604    0.33357200    0.24657896
   Zn    Zn29   0.90210998    0.41666999    0.16577999
   Zn    Zn30   0.90021315    0.41692996    0.33335949
   Zn    Zn31   0.98544002    0.33333001    0.07181000
   Zn    Zn32   0.98441900    0.33328057    0.24652137
   Zn    Zn33   0.15211000    0.66667002    0.16577999
   Zn    Zn34   0.15022417    0.66673855    0.33344778
   Zn    Zn35   0.23544000    0.58332998    0.07181000
   Zn    Zn36   0.23454847    0.58346911    0.24663493
   Zn    Zn37   0.40211001    0.66667002    0.16577999
   Zn    Zn38   0.40014895    0.66672417    0.33394819
   Zn    Zn39   0.48543999    0.58332998    0.07181000
   Zn    Zn40   0.48450710    0.58334625    0.24624450
   Zn    Zn41   0.65210998    0.66667002    0.16577999
   Zn    Zn42   0.65039447    0.66715248    0.33078974
   Zn    Zn43   0.73544002    0.58332998    0.07181000
   Zn    Zn44   0.73493890    0.58305431    0.24654106
   Zn    Zn45   0.90210998    0.66667002    0.16577999
   Zn    Zn46   0.90047657    0.66684037    0.33366210
   Zn    Zn47   0.98544002    0.58332998    0.07181000
   Zn    Zn48   0.98450805    0.58329735    0.24658654
   Zn    Zn49   0.15211000    0.91667002    0.16577999
   Zn    Zn50   0.15034125    0.91689138    0.33326108
   Zn    Zn51   0.23544000    0.83332998    0.07181000
   Zn    Zn52   0.23471122    0.83358018    0.24648858
   Zn    Zn53   0.40211001    0.91667002    0.16577999
   Zn    Zn54   0.40017382    0.91656557    0.33363641
   Zn    Zn55   0.48543999    0.83332998    0.07181000
   Zn    Zn56   0.48437726    0.83345624    0.24662839
   Zn    Zn57   0.65210998    0.91667002    0.16577999
   Zn    Zn58   0.65028099    0.91696786    0.33354635
   Zn    Zn59   0.73544002    0.83332998    0.07181000
   Zn    Zn60   0.73487401    0.83390090    0.24626973
   Zn    Zn61   0.90210998    0.91667002    0.16577999
   Zn    Zn62   0.90010564    0.91679449    0.33371197
   Zn    Zn63   0.98544002    0.83332998    0.07181000
   Zn    Zn64   0.98468457    0.83334775    0.24655104
    O     O65   0.61936827    0.53241242    0.44900682
    H     H66   0.56183303    0.54033986    0.42273172
    H     H67   0.71046165    0.62697894    0.44858458
