# Supplementary material for: Robust bilayer solid electrolyte interphase for Zn electrode with high utilization and efficiency
Source: Nat Commun. 2024 Sep 29;15:8431. doi: 10.1038/s41467-024-52611-z (PMC11439932; doi:10.1038/s41467-024-52611-z)
Supplement: Supplementary file 4 — Supplementary Data 1 [file 41467_2024_52611_MOESM4_ESM.zip › Supplementary Data file/Zn001-opt.cif]

data_
_audit_creation_method    ''
_cell_length_a           10.488200
_cell_length_b           10.488200
_cell_length_c           27.852100
_cell_angle_alpha      90.0001
_cell_angle_beta       90.0001
_cell_angle_gamma     120.0001
_symmetry_space_group_name_H-M  'T'
loop_
_atom_site_type_symbol
_atom_site_label
_atom_site_fract_x
_atom_site_fract_y
_atom_site_fract_z
   Zn     Zn1   0.15211000    0.16666999    0.16577999
   Zn     Zn2   0.15156319    0.16667141    0.33306181
   Zn     Zn3   0.23544000    0.08333000    0.07181000
   Zn     Zn4   0.23534790    0.08326899    0.24630525
   Zn     Zn5   0.40211001    0.16666999    0.16577999
   Zn     Zn6   0.40174872    0.16667065    0.33307053
   Zn     Zn7   0.48543999    0.08333000    0.07181000
   Zn     Zn8   0.48540349    0.08337842    0.24630114
   Zn     Zn9   0.65210998    0.16666999    0.16577999
   Zn    Zn10   0.65156318    0.16667140    0.33306180
   Zn    Zn11   0.73544002    0.08333000    0.07181000
   Zn    Zn12   0.73534791    0.08326898    0.24630526
   Zn    Zn13   0.90210998    0.16666999    0.16577999
   Zn    Zn14   0.90174872    0.16667065    0.33307055
   Zn    Zn15   0.98544002    0.08333000    0.07181000
   Zn    Zn16   0.98540347    0.08337842    0.24630115
   Zn    Zn17   0.15211000    0.41666999    0.16577999
   Zn    Zn18   0.15169141    0.41665961    0.33304962
   Zn    Zn19   0.23544000    0.33333001    0.07181000
   Zn    Zn20   0.23522780    0.33331746    0.24627462
   Zn    Zn21   0.40211001    0.41666999    0.16577999
   Zn    Zn22   0.40173214    0.41669876    0.33303384
   Zn    Zn23   0.48543999    0.33333001    0.07181000
   Zn    Zn24   0.48519525    0.33331506    0.24630953
   Zn    Zn25   0.65210998    0.41666999    0.16577999
   Zn    Zn26   0.65169141    0.41665961    0.33304963
   Zn    Zn27   0.73544002    0.33333001    0.07181000
   Zn    Zn28   0.73522782    0.33331747    0.24627463
   Zn    Zn29   0.90210998    0.41666999    0.16577999
   Zn    Zn30   0.90173213    0.41669875    0.33303391
   Zn    Zn31   0.98544002    0.33333001    0.07181000
   Zn    Zn32   0.98519524    0.33331506    0.24630953
   Zn    Zn33   0.15211000    0.66667002    0.16577999
   Zn    Zn34   0.15156317    0.66667141    0.33306182
   Zn    Zn35   0.23544000    0.58332998    0.07181000
   Zn    Zn36   0.23534788    0.58326897    0.24630524
   Zn    Zn37   0.40211001    0.66667002    0.16577999
   Zn    Zn38   0.40174874    0.66667067    0.33307051
   Zn    Zn39   0.48543999    0.58332998    0.07181000
   Zn    Zn40   0.48540347    0.58337840    0.24630113
   Zn    Zn41   0.65210998    0.66667002    0.16577999
   Zn    Zn42   0.65156317    0.66667142    0.33306182
   Zn    Zn43   0.73544002    0.58332998    0.07181000
   Zn    Zn44   0.73534789    0.58326897    0.24630524
   Zn    Zn45   0.90210998    0.66667002    0.16577999
   Zn    Zn46   0.90174873    0.66667066    0.33307049
   Zn    Zn47   0.98544002    0.58332998    0.07181000
   Zn    Zn48   0.98540347    0.58337840    0.24630113
   Zn    Zn49   0.15211000    0.91667002    0.16577999
   Zn    Zn50   0.15169143    0.91665963    0.33304956
   Zn    Zn51   0.23544000    0.83332998    0.07181000
   Zn    Zn52   0.23522780    0.83331744    0.24627461
   Zn    Zn53   0.40211001    0.91667002    0.16577999
   Zn    Zn54   0.40173215    0.91669878    0.33303385
   Zn    Zn55   0.48543999    0.83332998    0.07181000
   Zn    Zn56   0.48519523    0.83331505    0.24630952
   Zn    Zn57   0.65210998    0.91667002    0.16577999
   Zn    Zn58   0.65169141    0.91665962    0.33304964
   Zn    Zn59   0.73544002    0.83332998    0.07181000
   Zn    Zn60   0.73522780    0.83331746    0.24627464
   Zn    Zn61   0.90210998    0.91667002    0.16577999
   Zn    Zn62   0.90173214    0.91669876    0.33303389
   Zn    Zn63   0.98544002    0.83332998    0.07181000
   Zn    Zn64   0.98519521    0.83331506    0.24630951
