# Supplementary material for: Robust bilayer solid electrolyte interphase for Zn electrode with high utilization and efficiency
Source: Nat Commun. 2024 Sep 29;15:8431. doi: 10.1038/s41467-024-52611-z (PMC11439932; doi:10.1038/s41467-024-52611-z)
Supplement: Supplementary file 4 — Supplementary Data 1 [file 41467_2024_52611_MOESM4_ESM.zip › Supplementary Data file/znco3-dmi-opt.cif]

data_
_audit_creation_method    ''
_cell_length_a           14.909400
_cell_length_b           14.164800
_cell_length_c           29.899599
_cell_angle_alpha      90.0002
_cell_angle_beta       90.0002
_cell_angle_gamma      90.0002
_symmetry_space_group_name_H-M  'T'
loop_
_atom_site_type_symbol
_atom_site_label
_atom_site_fract_x
_atom_site_fract_y
_atom_site_fract_z
   Zn     Zn1   0.37786001    0.12082000    0.09253000
   Zn     Zn2   0.03166701    0.12230638    0.27883188
   Zn     Zn3   0.23583575    0.28255326    0.36598363
   Zn     Zn4   0.07844000    0.28748000    0.18580000
   Zn     Zn5   0.28198205    0.11899686    0.27876005
   Zn     Zn6   0.48658077    0.29225042    0.36620175
   Zn     Zn7   0.12786000    0.12082000    0.09253000
   Zn     Zn8   0.32844001    0.28748000    0.18580000
   Zn     Zn9   0.87786001    0.12082000    0.09253000
   Zn    Zn10   0.53189408    0.12237924    0.27893673
   Zn    Zn11   0.73542587    0.28459095    0.36630728
   Zn    Zn12   0.57844001    0.28748000    0.18580000
   Zn    Zn13   0.78142058    0.11924048    0.27886912
   Zn    Zn14   0.98574254    0.29139750    0.36633503
   Zn    Zn15   0.62786001    0.12082000    0.09253000
   Zn    Zn16   0.82844001    0.28748000    0.18580000
   Zn    Zn17   0.37786001    0.45414999    0.09253000
   Zn    Zn18   0.03182929    0.45570617    0.27880585
   Zn    Zn19   0.23466053    0.61775010    0.36555570
   Zn    Zn20   0.07844000    0.62081999    0.18580000
   Zn    Zn21   0.28207669    0.45240422    0.27850639
   Zn    Zn22   0.48550005    0.61852382    0.37375588
   Zn    Zn23   0.12786000    0.45414999    0.09253000
   Zn    Zn24   0.32844001    0.62081999    0.18580000
   Zn    Zn25   0.87786001    0.45414999    0.09253000
   Zn    Zn26   0.53134889    0.45677755    0.27944090
   Zn    Zn27   0.73543289    0.61845745    0.36530145
   Zn    Zn28   0.57844001    0.62081999    0.18580000
   Zn    Zn29   0.78182649    0.45226832    0.27874499
   Zn    Zn30   0.98523199    0.62365515    0.36614637
   Zn    Zn31   0.62786001    0.45414999    0.09253000
   Zn    Zn32   0.82844001    0.62081999    0.18580000
   Zn    Zn33   0.37786001    0.78748000    0.09253000
   Zn    Zn34   0.03181824    0.78912784    0.27883357
   Zn    Zn35   0.23472314    0.95112972    0.36597005
   Zn    Zn36   0.07844000    0.95415002    0.18580000
   Zn    Zn37   0.28232147    0.78525690    0.27872755
   Zn    Zn38   0.48569131    0.95804254    0.36604572
   Zn    Zn39   0.12786000    0.78748000    0.09253000
   Zn    Zn40   0.32844001    0.95415002    0.18580000
   Zn    Zn41   0.87786001    0.78748000    0.09253000
   Zn    Zn42   0.53084494    0.78644393    0.28015371
   Zn    Zn43   0.73593125    0.95155721    0.36613810
   Zn    Zn44   0.57844001    0.95415002    0.18580000
   Zn    Zn45   0.78167781    0.78599476    0.27877977
   Zn    Zn46   0.98536627    0.95751829    0.36632090
   Zn    Zn47   0.62786001    0.78748000    0.09253000
   Zn    Zn48   0.82844001    0.95415002    0.18580000
    C     C49   0.11177061    0.12612372    0.37280584
    C     C50   0.00286000    0.28748000    0.09253000
    C     C51   0.20344000    0.12082000    0.18580000
    C     C52   0.40587035    0.28757691    0.27716999
    C     C53   0.15532385    0.28669845    0.27708251
    C     C54   0.36199924    0.11555731    0.37275854
    C     C55   0.25286001    0.28748000    0.09253000
    C     C56   0.45344001    0.12082000    0.18580000
    C     C57   0.61207223    0.12671377    0.37284807
    C     C58   0.50286001    0.28748000    0.09253000
    C     C59   0.70344001    0.12082000    0.18580000
    C     C60   0.90593406    0.28774787    0.27725550
    C     C61   0.65589293    0.28700752    0.27723897
    C     C62   0.86216671    0.11568451    0.37289105
    C     C63   0.75286001    0.28748000    0.09253000
    C     C64   0.95344001    0.12082000    0.18580000
    C     C65   0.11169257    0.45932912    0.37291157
    C     C66   0.00286000    0.62081999    0.09253000
    C     C67   0.20344000    0.45414999    0.18580000
    C     C68   0.40666134    0.62073658    0.27884985
    C     C69   0.15524962    0.62034513    0.27697630
    C     C70   0.35899961    0.44756140    0.37146373
    C     C71   0.25286001    0.62081999    0.09253000
    C     C72   0.45344001    0.45414999    0.18580000
    C     C73   0.61444412    0.45864029    0.37212894
    C     C74   0.50286001    0.62081999    0.09253000
    C     C75   0.70344001    0.45414999    0.18580000
    C     C76   0.90608269    0.62134431    0.27710663
    C     C77   0.65592661    0.62056488    0.27688594
    C     C78   0.86278441    0.44878899    0.37236397
    C     C79   0.75286001    0.62081999    0.09253000
    C     C80   0.95344001    0.45414999    0.18580000
    C     C81   0.11167501    0.79300087    0.37306314
    C     C82   0.00286000    0.95415002    0.09253000
    C     C83   0.20344000    0.78748000    0.18580000
    C     C84   0.40606537    0.95427883    0.27717821
    C     C85   0.15543961    0.95357812    0.27713899
    C     C86   0.35968546    0.78476865    0.37224951
    C     C87   0.25286001    0.95415002    0.09253000
    C     C88   0.45344001    0.78748000    0.18580000
    C     C89   0.61409181    0.79450815    0.37265323
    C     C90   0.50286001    0.95415002    0.09253000
    C     C91   0.70344001    0.78748000    0.18580000
    C     C92   0.90578240    0.95467779    0.27728862
    C     C93   0.65559696    0.95317503    0.27726691
    C     C94   0.86284864    0.78227547    0.37274193
    C     C95   0.75286001    0.95415002    0.09253000
    C     C96   0.95344001    0.78748000    0.18580000
    C     C97   0.42553892    0.74096024    0.52232665
    C     C98   0.52776008    0.74661637    0.52834382
    C     C99   0.49401655    0.64206708    0.47108769
    C    C100   0.32893669    0.62854538    0.47736194
    C    C101   0.65464987    0.67591136    0.48267798
    O    O102   0.11075264    0.03361698    0.37457180
    O    O103   0.16923364    0.17356000    0.39490474
    O    O104   0.05175846    0.16866387    0.34700661
    O    O105   0.44771001    0.33331001    0.06689000
    O    O106   0.14828999    0.16664000    0.16016001
    O    O107   0.34933217    0.33267737    0.25213310
    O    O108   0.05801000    0.33331001    0.11818000
    O    O109   0.25859001    0.16664000    0.21145000
    O    O110   0.46266021    0.33459829    0.30132463
    O    O111   0.00286000    0.19584000    0.09253000
    O    O112   0.20344000    0.02917000    0.18580000
    O    O113   0.40573384    0.19620783    0.27854498
    O    O114   0.15545085    0.04491220    0.27845069
    O    O115   0.36104273    0.20788815    0.37483612
    O    O116   0.09878140    0.24144351    0.25207696
    O    O117   0.30191550    0.07345685    0.34675495
    O    O118   0.00859000    0.07499000    0.21145000
    O    O119   0.21190988    0.23935053    0.30128005
    O    O120   0.41929161    0.06765141    0.39479766
    O    O121   0.30801001    0.24166000    0.11818000
    O    O122   0.19771001    0.24166000    0.06689000
    O    O123   0.39829001    0.07499000    0.16016001
    O    O124   0.25286001    0.04580000    0.09253000
    O    O125   0.45344001    0.21246000    0.18580000
    O    O126   0.61086308    0.03431667    0.37461809
    O    O127   0.66961526    0.17405715    0.39491408
    O    O128   0.55200992    0.16933683    0.34700666
    O    O129   0.94770998    0.33331001    0.06689000
    O    O130   0.64828998    0.16664000    0.16016001
    O    O131   0.84958226    0.33308756    0.25222265
    O    O132   0.55800998    0.33331001    0.11818000
    O    O133   0.75858998    0.16664000    0.21145000
    O    O134   0.96289664    0.33466118    0.30143573
    O    O135   0.50286001    0.19584000    0.09253000
    O    O136   0.70344001    0.02917000    0.18580000
    O    O137   0.90562262    0.19642684    0.27861633
    O    O138   0.65549685    0.04462908    0.27853918
    O    O139   0.86107519    0.20805435    0.37470328
    O    O140   0.59946350    0.24157963    0.25227124
    O    O141   0.80209453    0.07311867    0.34699613
    O    O142   0.50858998    0.07499000    0.21145000
    O    O143   0.71267815    0.23999135    0.30154408
    O    O144   0.91947460    0.06793684    0.39494035
    O    O145   0.80800998    0.24166000    0.11818000
    O    O146   0.69770998    0.24166000    0.06689000
    O    O147   0.89828998    0.07499000    0.16016001
    O    O148   0.75286001    0.04580000    0.09253000
    O    O149   0.95344001    0.21246000    0.18580000
    O    O150   0.11044640    0.36696145    0.37485677
    O    O151   0.16880913    0.50718876    0.39503577
    O    O152   0.05204905    0.50195796    0.34678745
    O    O153   0.44771001    0.66663998    0.06689000
    O    O154   0.14828999    0.49996999    0.16016001
    O    O155   0.35090247    0.66644466    0.25329584
    O    O156   0.05801000    0.66663998    0.11818000
    O    O157   0.25859001    0.49996999    0.21145000
    O    O158   0.46242109    0.66601895    0.30413410
    O    O159   0.00286000    0.52916998    0.09253000
    O    O160   0.20344000    0.36250001    0.18580000
    O    O161   0.40597237    0.52907011    0.27894962
    O    O162   0.15533428    0.37794794    0.27833599
    O    O163   0.35646795    0.53967601    0.37293311
    O    O164   0.09875860    0.57511588    0.25197310
    O    O165   0.29934108    0.40398141    0.34571691
    O    O166   0.00859000    0.40832999    0.21145000
    O    O167   0.21188940    0.57322679    0.30118026
    O    O168   0.41702224    0.40091875    0.39350364
    O    O169   0.30801001    0.57498997    0.11818000
    O    O170   0.19771001    0.57498997    0.06689000
    O    O171   0.39829001    0.40832999    0.16016001
    O    O172   0.25286001    0.37913001    0.09253000
    O    O173   0.45344001    0.54579997    0.18580000
    O    O174   0.61224260    0.36594652    0.37499182
    O    O175   0.67389198    0.50540784    0.39324441
    O    O176   0.55458468    0.50099196    0.34655010
    O    O177   0.94770998    0.66663998    0.06689000
    O    O178   0.64828998    0.49996999    0.16016001
    O    O179   0.84971673    0.66680270    0.25214601
    O    O180   0.55800998    0.66663998    0.11818000
    O    O181   0.75858998    0.49996999    0.21145000
    O    O182   0.96283024    0.66818514    0.30147940
    O    O183   0.50286001    0.52916998    0.09253000
    O    O184   0.70344001    0.36250001    0.18580000
    O    O185   0.90602000    0.53006530    0.27824780
    O    O186   0.65582660    0.37825674    0.27847439
    O    O187   0.86173691    0.54123393    0.37392016
    O    O188   0.59905562    0.57536712    0.25215198
    O    O189   0.80356957    0.40570558    0.34628608
    O    O190   0.50858998    0.40832999    0.21145000
    O    O191   0.71351677    0.57386954    0.30075215
    O    O192   0.91964539    0.40147707    0.39494494
    O    O193   0.80800998    0.57498997    0.11818000
    O    O194   0.69770998    0.57498997    0.06689000
    O    O195   0.89828998    0.40832999    0.16016001
    O    O196   0.75286001    0.37913001    0.09253000
    O    O197   0.95344001    0.54579997    0.18580000
    O    O198   0.11069190    0.70050937    0.37476873
    O    O199   0.16855991    0.84067396    0.39542480
    O    O200   0.05205250    0.83554399    0.34698456
    O    O201   0.44771001    0.99997002    0.06689000
    O    O202   0.14828999    0.83331001    0.16016001
    O    O203   0.34922978    0.99937332    0.25228015
    O    O204   0.05801000    0.99997002    0.11818000
    O    O205   0.25859001    0.83331001    0.21145000
    O    O206   0.46275501    0.00155609    0.30134590
    O    O207   0.00286000    0.86250001    0.09253000
    O    O208   0.20344000    0.69584000    0.18580000
    O    O209   0.40614541    0.86302029    0.27848222
    O    O210   0.15525331    0.71162077    0.27832122
    O    O211   0.35864673    0.87754306    0.37343358
    O    O212   0.09885449    0.90840855    0.25213951
    O    O213   0.29971596    0.74142588    0.34662932
    O    O214   0.00859000    0.74166000    0.21145000
    O    O215   0.21207804    0.90650406    0.30134908
    O    O216   0.41646025    0.73848813    0.39476205
    O    O217   0.30801001    0.90833002    0.11818000
    O    O218   0.19771001    0.90833002    0.06689000
    O    O219   0.39829001    0.74166000    0.16016001
    O    O220   0.25286001    0.71245998    0.09253000
    O    O221   0.45344001    0.87913001    0.18580000
    O    O222   0.61474387    0.70274836    0.37337092
    O    O223   0.67040989    0.84291185    0.39541201
    O    O224   0.55302142    0.83710545    0.34732158
    O    O225   0.94770998    0.99997002    0.06689000
    O    O226   0.64828998    0.83331001    0.16016001
    O    O227   0.84932102    0.99993022    0.25229264
    O    O228   0.55800998    0.99997002    0.11818000
    O    O229   0.75858998    0.83331001    0.21145000
    O    O230   0.96249002    0.00170595    0.30159126
    O    O231   0.50286001    0.86250001    0.09253000
    O    O232   0.70344001    0.69584000    0.18580000
    O    O233   0.90581206    0.86338203    0.27855245
    O    O234   0.65568124    0.71189942    0.27825870
    O    O235   0.86190743    0.87471323    0.37467307
    O    O236   0.59922165    0.90763467    0.25247601
    O    O237   0.80304842    0.74004951    0.34669274
    O    O238   0.50858998    0.74166000    0.21145000
    O    O239   0.71289630    0.90669894    0.30154815
    O    O240   0.91975336    0.73437501    0.39500400
    O    O241   0.80800998    0.90833002    0.11818000
    O    O242   0.69770998    0.90833002    0.06689000
    O    O243   0.89828998    0.74166000    0.16016001
    O    O244   0.75286001    0.71245998    0.09253000
    O    O245   0.95344001    0.87913001    0.18580000
    O    O246   0.50440088    0.58399849    0.43962019
    H    H247   0.38954958    0.73154068    0.55408863
    H    H248   0.39890851    0.80438936    0.50533159
    H    H249   0.55256052    0.81960576    0.52938336
    H    H250   0.54999793    0.71000575    0.55909435
    H    H251   0.28710714    0.60470978    0.50547697
    H    H252   0.33873647    0.56963250    0.45409975
    H    H253   0.29368911    0.68664091    0.45999006
    H    H254   0.68481920    0.65212997    0.51445436
    H    H255   0.69087416    0.73841487    0.47042964
    H    H256   0.66007853    0.61877359    0.45804638
    N    N257   0.41562235    0.65875499    0.49343387
    N    N258   0.56044460    0.69664860    0.48898290
