# Supplementary material for: Robust bilayer solid electrolyte interphase for Zn electrode with high utilization and efficiency
Source: Nat Commun. 2024 Sep 29;15:8431. doi: 10.1038/s41467-024-52611-z (PMC11439932; doi:10.1038/s41467-024-52611-z)
Supplement: Supplementary file 4 — Supplementary Data 1 [file 41467_2024_52611_MOESM4_ESM.zip › Supplementary Data file/ZnCO3-opt.cif]

data_
_audit_creation_method    ''
_cell_length_a           14.909400
_cell_length_b           14.164800
_cell_length_c           29.899599
_cell_angle_alpha      90.0001
_cell_angle_beta       90.0001
_cell_angle_gamma      90.0001
_symmetry_space_group_name_H-M  'T'
loop_
_atom_site_type_symbol
_atom_site_label
_atom_site_fract_x
_atom_site_fract_y
_atom_site_fract_z
   Zn     Zn1   0.37786001    0.12082000    0.09253000
   Zn     Zn2   0.03148766    0.12235143    0.27884779
   Zn     Zn3   0.23481622    0.28454552    0.36633564
   Zn     Zn4   0.07844000    0.28748000    0.18580000
   Zn     Zn5   0.28156080    0.11934356    0.27881292
   Zn     Zn6   0.48488399    0.29101283    0.36628547
   Zn     Zn7   0.12786000    0.12082000    0.09253000
   Zn     Zn8   0.32844001    0.28748000    0.18580000
   Zn     Zn9   0.87786001    0.12082000    0.09253000
   Zn    Zn10   0.53148767    0.12235146    0.27884777
   Zn    Zn11   0.73481628    0.28454547    0.36633566
   Zn    Zn12   0.57844001    0.28748000    0.18580000
   Zn    Zn13   0.78156085    0.11934355    0.27881298
   Zn    Zn14   0.98488391    0.29101279    0.36628548
   Zn    Zn15   0.62786001    0.12082000    0.09253000
   Zn    Zn16   0.82844001    0.28748000    0.18580000
   Zn    Zn17   0.37786001    0.45414999    0.09253000
   Zn    Zn18   0.03145050    0.45592775    0.27882358
   Zn    Zn19   0.23466430    0.61774455    0.36628998
   Zn    Zn20   0.07844000    0.62081999    0.18580000
   Zn    Zn21   0.28153727    0.45240093    0.27881114
   Zn    Zn22   0.48468442    0.62378422    0.36630578
   Zn    Zn23   0.12786000    0.45414999    0.09253000
   Zn    Zn24   0.32844001    0.62081999    0.18580000
   Zn    Zn25   0.87786001    0.45414999    0.09253000
   Zn    Zn26   0.53145050    0.45592776    0.27882357
   Zn    Zn27   0.73466430    0.61774457    0.36628998
   Zn    Zn28   0.57844001    0.62081999    0.18580000
   Zn    Zn29   0.78153727    0.45240093    0.27881115
   Zn    Zn30   0.98468446    0.62378423    0.36630579
   Zn    Zn31   0.62786001    0.45414999    0.09253000
   Zn    Zn32   0.82844001    0.62081999    0.18580000
   Zn    Zn33   0.37786001    0.78748000    0.09253000
   Zn    Zn34   0.03154584    0.78915223    0.27881387
   Zn    Zn35   0.23490207    0.95079031    0.36638334
   Zn    Zn36   0.07844000    0.95415002    0.18580000
   Zn    Zn37   0.28152569    0.78591322    0.27890913
   Zn    Zn38   0.48491171    0.95740806    0.36636639
   Zn    Zn39   0.12786000    0.78748000    0.09253000
   Zn    Zn40   0.32844001    0.95415002    0.18580000
   Zn    Zn41   0.87786001    0.78748000    0.09253000
   Zn    Zn42   0.53154584    0.78915221    0.27881384
   Zn    Zn43   0.73490205    0.95079032    0.36638335
   Zn    Zn44   0.57844001    0.95415002    0.18580000
   Zn    Zn45   0.78152570    0.78591321    0.27890913
   Zn    Zn46   0.98491173    0.95740796    0.36636646
   Zn    Zn47   0.62786001    0.78748000    0.09253000
   Zn    Zn48   0.82844001    0.95415002    0.18580000
    C     C49   0.11161213    0.12635585    0.37256476
    C     C50   0.00286000    0.28748000    0.09253000
    C     C51   0.20344000    0.12082000    0.18580000
    C     C52   0.40566246    0.28793597    0.27719188
    C     C53   0.15555546    0.28717119    0.27724074
    C     C54   0.36157553    0.11544598    0.37254281
    C     C55   0.25286001    0.28748000    0.09253000
    C     C56   0.45344001    0.12082000    0.18580000
    C     C57   0.61161213    0.12635586    0.37256473
    C     C58   0.50286001    0.28748000    0.09253000
    C     C59   0.70344001    0.12082000    0.18580000
    C     C60   0.90566245    0.28793599    0.27719188
    C     C61   0.65555545    0.28717119    0.27724074
    C     C62   0.86157583    0.11544569    0.37254294
    C     C63   0.75286001    0.28748000    0.09253000
    C     C64   0.95344001    0.12082000    0.18580000
    C     C65   0.11161956    0.45963371    0.37258003
    C     C66   0.00286000    0.62081999    0.09253000
    C     C67   0.20344000    0.45414999    0.18580000
    C     C68   0.40557795    0.62124669    0.27721455
    C     C69   0.15563093    0.62044878    0.27721863
    C     C70   0.36157455    0.44877407    0.37259311
    C     C71   0.25286001    0.62081999    0.09253000
    C     C72   0.45344001    0.45414999    0.18580000
    C     C73   0.61161954    0.45963372    0.37258002
    C     C74   0.50286001    0.62081999    0.09253000
    C     C75   0.70344001    0.45414999    0.18580000
    C     C76   0.90557794    0.62124672    0.27721455
    C     C77   0.65563092    0.62044877    0.27721861
    C     C78   0.86157455    0.44877412    0.37259312
    C     C79   0.75286001    0.62081999    0.09253000
    C     C80   0.95344001    0.45414999    0.18580000
    C     C81   0.11169048    0.79296115    0.37258048
    C     C82   0.00286000    0.95415002    0.09253000
    C     C83   0.20344000    0.78748000    0.18580000
    C     C84   0.40557101    0.95455777    0.27725457
    C     C85   0.15564419    0.95371524    0.27722537
    C     C86   0.36175383    0.78201634    0.37259080
    C     C87   0.25286001    0.95415002    0.09253000
    C     C88   0.45344001    0.78748000    0.18580000
    C     C89   0.61169055    0.79296122    0.37258050
    C     C90   0.50286001    0.95415002    0.09253000
    C     C91   0.70344001    0.78748000    0.18580000
    C     C92   0.90557103    0.95455775    0.27725461
    C     C93   0.65564418    0.95371525    0.27722537
    C     C94   0.86175384    0.78201639    0.37259080
    C     C95   0.75286001    0.95415002    0.09253000
    C     C96   0.95344001    0.78748000    0.18580000
    O     O97   0.11051127    0.03390246    0.37436051
    O     O98   0.16908055    0.17395436    0.39452294
    O     O99   0.05142165    0.16891023    0.34674975
    O    O100   0.44771001    0.33331001    0.06689000
    O    O101   0.14828999    0.16664000    0.16016001
    O    O102   0.34916600    0.33325402    0.25222491
    O    O103   0.05801000    0.33331001    0.11818000
    O    O104   0.25859001    0.16664000    0.21145000
    O    O105   0.46246540    0.33489862    0.30142532
    O    O106   0.00286000    0.19584000    0.09253000
    O    O107   0.20344000    0.02917000    0.18580000
    O    O108   0.40554868    0.19661713    0.27843462
    O    O109   0.15548809    0.04504205    0.27844029
    O    O110   0.36049917    0.20790411    0.37426321
    O    O111   0.09910693    0.24186496    0.25226036
    O    O112   0.30138825    0.07278199    0.34677129
    O    O113   0.00859000    0.07499000    0.21145000
    O    O114   0.21241015    0.24026562    0.30147112
    O    O115   0.41906749    0.06790203    0.39453056
    O    O116   0.30801001    0.24166000    0.11818000
    O    O117   0.19771001    0.24166000    0.06689000
    O    O118   0.39829001    0.07499000    0.16016001
    O    O119   0.25286001    0.04580000    0.09253000
    O    O120   0.45344001    0.21246000    0.18580000
    O    O121   0.61051132    0.03390247    0.37436048
    O    O122   0.66908059    0.17395437    0.39452295
    O    O123   0.55142172    0.16891026    0.34674974
    O    O124   0.94770998    0.33331001    0.06689000
    O    O125   0.64828998    0.16664000    0.16016001
    O    O126   0.84916602    0.33325402    0.25222491
    O    O127   0.55800998    0.33331001    0.11818000
    O    O128   0.75858998    0.16664000    0.21145000
    O    O129   0.96246542    0.33489861    0.30142532
    O    O130   0.50286001    0.19584000    0.09253000
    O    O131   0.70344001    0.02917000    0.18580000
    O    O132   0.90554868    0.19661711    0.27843462
    O    O133   0.65548814    0.04504206    0.27844029
    O    O134   0.86049941    0.20790351    0.37426330
    O    O135   0.59910694    0.24186496    0.25226038
    O    O136   0.80138852    0.07278172    0.34677141
    O    O137   0.50858998    0.07499000    0.21145000
    O    O138   0.71241019    0.24026559    0.30147113
    O    O139   0.91906789    0.06790157    0.39453081
    O    O140   0.80800998    0.24166000    0.11818000
    O    O141   0.69770998    0.24166000    0.06689000
    O    O142   0.89828998    0.07499000    0.16016001
    O    O143   0.75286001    0.04580000    0.09253000
    O    O144   0.95344001    0.21246000    0.18580000
    O    O145   0.11044537    0.36717312    0.37437020
    O    O146   0.16919340    0.50711465    0.39451100
    O    O147   0.05143774    0.50226129    0.34678669
    O    O148   0.44771001    0.66663998    0.06689000
    O    O149   0.14828999    0.49996999    0.16016001
    O    O150   0.34910067    0.66651608    0.25224026
    O    O151   0.05801000    0.66663998    0.11818000
    O    O152   0.25859001    0.49996999    0.21145000
    O    O153   0.46245790    0.66808690    0.30144659
    O    O154   0.00286000    0.52916998    0.09253000
    O    O155   0.20344000    0.36250001    0.18580000
    O    O156   0.40543082    0.52991600    0.27848784
    O    O157   0.15542084    0.37851667    0.27852068
    O    O158   0.36038019    0.54120655    0.37433561
    O    O159   0.09911740    0.57522031    0.25223907
    O    O160   0.30146394    0.40611150    0.34678858
    O    O161   0.00859000    0.40832999    0.21145000
    O    O162   0.21245865    0.57352788    0.30144572
    O    O163   0.41914435    0.40135132    0.39457612
    O    O164   0.30801001    0.57498997    0.11818000
    O    O165   0.19771001    0.57498997    0.06689000
    O    O166   0.39829001    0.40832999    0.16016001
    O    O167   0.25286001    0.37913001    0.09253000
    O    O168   0.45344001    0.54579997    0.18580000
    O    O169   0.61044536    0.36717314    0.37437020
    O    O170   0.66919339    0.50711467    0.39451101
    O    O171   0.55143774    0.50226130    0.34678668
    O    O172   0.94770998    0.66663998    0.06689000
    O    O173   0.64828998    0.49996999    0.16016001
    O    O174   0.84910068    0.66651607    0.25224027
    O    O175   0.55800998    0.66663998    0.11818000
    O    O176   0.75858998    0.49996999    0.21145000
    O    O177   0.96245790    0.66808689    0.30144660
    O    O178   0.50286001    0.52916998    0.09253000
    O    O179   0.70344001    0.36250001    0.18580000
    O    O180   0.90543083    0.52991598    0.27848784
    O    O181   0.65542087    0.37851665    0.27852069
    O    O182   0.86038020    0.54120655    0.37433561
    O    O183   0.59911740    0.57522031    0.25223907
    O    O184   0.80146393    0.40611149    0.34678859
    O    O185   0.50858998    0.40832999    0.21145000
    O    O186   0.71245867    0.57352789    0.30144572
    O    O187   0.91914437    0.40135132    0.39457613
    O    O188   0.80800998    0.57498997    0.11818000
    O    O189   0.69770998    0.57498997    0.06689000
    O    O190   0.89828998    0.40832999    0.16016001
    O    O191   0.75286001    0.37913001    0.09253000
    O    O192   0.95344001    0.54579997    0.18580000
    O    O193   0.11049223    0.70050779    0.37426423
    O    O194   0.16929865    0.84028061    0.39459593
    O    O195   0.05160718    0.83572257    0.34680606
    O    O196   0.44771001    0.99997002    0.06689000
    O    O197   0.14828999    0.83331001    0.16016001
    O    O198   0.34910653    0.99985204    0.25227735
    O    O199   0.05801000    0.99997002    0.11818000
    O    O200   0.25859001    0.83331001    0.21145000
    O    O201   0.46244021    0.00146222    0.30148105
    O    O202   0.00286000    0.86250001    0.09253000
    O    O203   0.20344000    0.69584000    0.18580000
    O    O204   0.40545506    0.86323802    0.27852769
    O    O205   0.15551131    0.71176766    0.27849969
    O    O206   0.36052805    0.87447018    0.37438573
    O    O207   0.09919273    0.90835165    0.25225017
    O    O208   0.30162707    0.73931996    0.34678164
    O    O209   0.00859000    0.74166000    0.21145000
    O    O210   0.21246317    0.90686134    0.30148824
    O    O211   0.41936707    0.73458479    0.39452921
    O    O212   0.30801001    0.90833002    0.11818000
    O    O213   0.19771001    0.90833002    0.06689000
    O    O214   0.39829001    0.74166000    0.16016001
    O    O215   0.25286001    0.71245998    0.09253000
    O    O216   0.45344001    0.87913001    0.18580000
    O    O217   0.61049227    0.70050779    0.37426423
    O    O218   0.66929864    0.84028061    0.39459593
    O    O219   0.55160722    0.83572256    0.34680605
    O    O220   0.94770998    0.99997002    0.06689000
    O    O221   0.64828998    0.83331001    0.16016001
    O    O222   0.84910655    0.99985206    0.25227738
    O    O223   0.55800998    0.99997002    0.11818000
    O    O224   0.75858998    0.83331001    0.21145000
    O    O225   0.96244018    0.00146219    0.30148110
    O    O226   0.50286001    0.86250001    0.09253000
    O    O227   0.70344001    0.69584000    0.18580000
    O    O228   0.90545507    0.86323801    0.27852769
    O    O229   0.65551132    0.71176767    0.27849967
    O    O230   0.86052807    0.87447017    0.37438573
    O    O231   0.59919275    0.90835167    0.25225018
    O    O232   0.80162708    0.73931997    0.34678164
    O    O233   0.50858998    0.74166000    0.21145000
    O    O234   0.71246318    0.90686133    0.30148826
    O    O235   0.91936709    0.73458479    0.39452922
    O    O236   0.80800998    0.90833002    0.11818000
    O    O237   0.69770998    0.90833002    0.06689000
    O    O238   0.89828998    0.74166000    0.16016001
    O    O239   0.75286001    0.71245998    0.09253000
    O    O240   0.95344001    0.87913001    0.18580000
