# Supplementary material for: Robust bilayer solid electrolyte interphase for Zn electrode with high utilization and efficiency
Source: Nat Commun. 2024 Sep 29;15:8431. doi: 10.1038/s41467-024-52611-z (PMC11439932; doi:10.1038/s41467-024-52611-z)
Supplement: Supplementary file 7 — Source Data [file 41467_2024_52611_MOESM7_ESM.zip]

Archive with 4 entries (4 files):
- Source data/Fig3.xlsx
- Source data/Fig4.xlsx
- Source data/Fig6.xlsx
- Source data/Fig7.xlsx
