# Supplementary material for: Robust bilayer solid electrolyte interphase for Zn electrode with high utilization and efficiency
Source: Nat Commun. 2024 Sep 29;15:8431. doi: 10.1038/s41467-024-52611-z (PMC11439932; doi:10.1038/s41467-024-52611-z)
Supplement: Supplementary file 7 — Source Data [file 41467_2024_52611_MOESM7_ESM.zip › Source data/Fig3.xlsx]

## Sheet: Fig.3a
XPS C 1s 0s								XPS C 1s 200s								XPS C 1s 400s								XPS C 1s 600s
B.E.(eV)	RawIntensity	PeakSum	Background	Peak1	Peak2	Peak3		B.E.(eV)	RawIntensity	PeakSum	Background	Peak1	Peak2	Peak3		B.E.(eV)	RawIntensity	PeakSum	Background	Peak1	Peak2	Peak3		B.E.(eV)	RawIntensity	PeakSum	Background	Peak1	Peak2	Peak3
292	11487.4	11325.7	11307.4	11309	11324.2	11307.4		292	12994.2	13123.9	13117.9	13123.9	13117.9	13117.9		292	14045.2	14057.7	14039.8	14050.6	14042.4	14044.3		292	14235.2	14208.2	14163.2	14207	14163.2	14164.5
291.95	11454.6	11326.3	11307.3	11309.3	11324.3	11307.3		291.95	13014.6	13125.1	13117.9	13125.1	13117.9	13117.9		291.95	14054.5	14058.5	14039.8	14051.3	14042.5	14044.3		291.95	14205.4	14211.5	14163.4	14210.2	14163.4	14164.7
291.9	11440.2	11327	11307.3	11309.7	11324.5	11307.3		291.9	13053	13126.6	13118	13126.6	13118	13118		291.9	14066.9	14059.4	14039.8	14052.1	14042.5	14044.4		291.9	14193.6	14215.1	14163.6	14213.8	14163.6	14164.9
291.85	11413.3	11327.7	11307.2	11310.2	11324.8	11307.2		291.85	13107.8	13128.4	13118	13128.4	13118	13118		291.85	14063	14060.4	14039.8	14052.9	14042.6	14044.4		291.85	14184.4	14219	14163.7	14217.7	14163.7	14165.1
291.8	11382.3	11328.6	11307.2	11310.8	11325	11307.2		291.8	13149	13130.4	13118	13130.4	13118	13118		291.8	14064	14061.5	14039.8	14054	14042.6	14044.5		291.8	14177.1	14223.4	14163.9	14222.1	14163.9	14165.3
291.75	11353.8	11329.6	11307.1	11311.5	11325.2	11307.1		291.75	13163.2	13132.8	13118	13132.8	13118	13118		291.75	14052.5	14062.8	14039.8	14055.2	14042.7	14044.5		291.75	14190.6	14228.3	14164.1	14226.9	14164.1	14165.5
291.7	11327.6	11330.8	11307.1	11312.5	11325.5	11307.1		291.7	13184.3	13135.5	13118	13135.5	13118	13118		291.7	14019.1	14064.4	14039.8	14056.6	14042.7	14044.6		291.7	14204.2	14233.7	14164.3	14232.3	14164.3	14165.7
291.65	11357.3	11332.2	11307.1	11313.6	11325.8	11307.1		291.65	13183.4	13138.6	13118	13138.6	13118	13118		291.65	13983.2	14066.2	14039.8	14058.2	14042.8	14044.7		291.65	14226.6	14239.6	14164.5	14238.2	14164.5	14165.9
291.6	11369.6	11333.8	11307.1	11314.9	11326	11307.1		291.6	13206.9	13142.3	13117.9	13142.3	13117.9	13117.9		291.6	13970.2	14068.2	14039.8	14060.2	14042.9	14044.8		291.6	14245.5	14246.2	14164.6	14244.8	14164.6	14166
291.55	11360.9	11335.7	11307.1	11316.5	11326.3	11307.1		291.55	13200.6	13146.5	13117.9	13146.5	13117.9	13117.9		291.55	13984.3	14070.7	14039.8	14062.5	14043	14044.9		291.55	14251.8	14253.5	14164.8	14252.1	14164.8	14166.2
291.5	11371.2	11337.9	11307	11318.3	11326.6	11307		291.5	13205.9	13151.4	13117.9	13151.4	13117.9	13117.9		291.5	13997	14073.5	14039.9	14065.1	14043.1	14045		291.5	14219.7	14261.5	14165	14260	14165	14166.5
291.45	11338.2	11340.3	11307	11320.5	11326.9	11307		291.45	13221.6	13156.9	13117.8	13156.9	13117.8	13117.8		291.45	14009.3	14076.7	14039.9	14068.2	14043.2	14045.1		291.45	14185.6	14270.3	14165.2	14268.8	14165.2	14166.6
291.4	11289.7	11343.2	11307	11323	11327.2	11307		291.4	13216.3	13163.2	13117.8	13163.2	13117.8	13117.8		291.4	14045.2	14080.5	14039.9	14071.8	14043.3	14045.2		291.4	14175.3	14280	14165.3	14278.5	14165.3	14166.9
291.35	11259.8	11346.6	11307	11326.1	11327.5	11307		291.35	13201	13170.4	13117.8	13170.4	13117.8	13117.8		291.35	14077.8	14084.8	14039.9	14075.9	14043.4	14045.2		291.35	14192.3	14290.5	14165.5	14289	14165.5	14167
291.3	11225.1	11350.4	11307	11329.6	11327.9	11307		291.3	13201.7	13178.5	13117.7	13178.5	13117.7	13117.7		291.3	14100.1	14089.8	14039.9	14080.7	14043.5	14045.3		291.3	14236.2	14302.1	14165.7	14300.5	14165.7	14167.2
291.25	11193.6	11354.8	11307.1	11333.7	11328.2	11307.1		291.25	13207.9	13187.7	13117.7	13187.7	13117.7	13117.7		291.25	14106.6	14095.4	14039.9	14086.2	14043.6	14045.4		291.25	14275.4	14314.7	14165.9	14313.1	14165.9	14167.5
291.2	11184.8	11359.9	11307.1	11338.4	11328.6	11307.1		291.2	13222	13198	13117.7	13198	13117.7	13117.7		291.2	14094.7	14101.9	14039.8	14092.5	14043.7	14045.4		291.2	14310	14328.3	14166	14326.7	14166	14167.6
291.15	11216.8	11365.7	11307.2	11343.8	11329	11307.2		291.15	13214.8	13209.5	13117.6	13209.5	13117.6	13117.6		291.15	14088	14109.4	14039.8	14099.7	14043.8	14045.5		291.15	14341.4	14343.1	14166.2	14341.5	14166.2	14167.9
291.1	11268.6	11372.3	11307.2	11350	11329.5	11307.2		291.1	13176.4	13222.3	13117.6	13222.3	13117.6	13117.6		291.1	14082.7	14117.9	14039.8	14108	14043.9	14045.5		291.1	14351	14359.1	14166.4	14357.4	14166.4	14168
291.05	11288	11379.8	11307.2	11357.1	11329.8	11307.2		291.05	13165.1	13236.5	13117.6	13236.5	13117.6	13117.6		291.05	14100.9	14127.5	14039.8	14117.4	14044	14045.6		291.05	14367	14376.3	14166.6	14374.6	14166.6	14168.2
291	11279.5	11388.2	11307.2	11365.2	11330.2	11307.2		291	13166.9	13252.2	13117.6	13252.2	13117.6	13117.6		291	14148.4	14138.4	14039.7	14128	14044.2	14045.7		291	14383.7	14394.7	14166.8	14393	14166.8	14168.5
290.95	11279.7	11397.7	11307.2	11374.3	11330.6	11307.2		290.95	13182.4	13269.5	13117.5	13269.5	13117.5	13117.5		290.95	14184.2	14150.6	14039.7	14139.9	14044.3	14045.7		290.95	14380.9	14414.5	14166.9	14412.7	14166.9	14168.7
290.9	11288.7	11408.4	11307.2	11384.6	11331.1	11307.2		290.9	13195	13288.5	13117.5	13288.5	13117.5	13117.5		290.9	14207.4	14164.3	14039.6	14153.3	14044.4	14045.7		290.9	14373.3	14435.5	14167.1	14433.8	14167.1	14168.9
290.85	11304.5	11420.4	11307.2	11396.2	11331.5	11307.2		290.85	13215.5	13309.1	13117.5	13309.1	13117.5	13117.5		290.85	14205.3	14179.5	14039.5	14168.2	14044.5	14045.8		290.85	14388.7	14457.9	14167.3	14456.1	14167.3	14169.1
290.8	11322.2	11433.8	11307.2	11409.2	11331.9	11307.2		290.8	13243.1	13331.6	13117.5	13331.6	13117.5	13117.5		290.8	14202.9	14196.4	14039.4	14184.8	14044.7	14045.8		290.8	14401.5	14481.5	14167.5	14479.7	14167.5	14169.3
290.75	11343.5	11448.8	11307.2	11423.6	11332.4	11307.2		290.75	13296.9	13355.9	13117.4	13355.9	13117.4	13117.4		290.75	14204.1	14215	14039.3	14203	14044.9	14045.8		290.75	14422.7	14506.5	14167.6	14504.6	14167.6	14169.5
290.7	11367.8	11465.3	11307.2	11439.8	11332.8	11307.2		290.7	13337.1	13382	13117.3	13382	13117.3	13117.3		290.7	14205.4	14235.5	14039.3	14223.1	14045.1	14045.8		290.7	14463.7	14532.7	14167.8	14530.8	14167.8	14169.7
290.65	11426	11483.6	11307.2	11457.6	11333.2	11307.2		290.65	13365	13410	13117.3	13410	13117.3	13117.3		290.65	14212.4	14257.9	14039.2	14245.1	14045.3	14045.8		290.65	14513.1	14560.1	14168	14558.2	14168	14169.9
290.6	11482.5	11503.8	11307.2	11477.3	11333.7	11307.2		290.6	13393.1	13440	13117.2	13440	13117.2	13117.2		290.6	14227.3	14282.2	14039.1	14269	14045.5	14045.9		290.6	14570.4	14588.7	14168.2	14586.8	14168.2	14170.1
290.55	11537.2	11525.9	11307.1	11498.9	11334.1	11307.1		290.55	13425.7	13471.8	13117.1	13471.8	13117.1	13117.1		290.55	14252.5	14308.5	14039	14294.8	14045.8	14045.9		290.55	14625.9	14618.5	14168.3	14616.5	14168.3	14170.3
290.5	11581.6	11550.1	11307	11522.6	11334.5	11307		290.5	13501.7	13505.5	13117	13505.5	13117	13117		290.5	14276.1	14336.7	14038.9	14322.5	14046.1	14045.9		290.5	14664.8	14649.1	14168.5	14647.1	14168.5	14170.5
290.45	11602.4	11576.4	11306.9	11548.4	11335	11306.9		290.45	13566.7	13541	13116.8	13541	13116.8	13116.8		290.45	14311.6	14366.9	14038.8	14352.1	14046.4	14045.9		290.45	14691	14680.7	14168.7	14678.7	14168.7	14170.7
290.4	11649.3	11605	11306.8	11576.4	11335.4	11306.8		290.4	13619.3	13578.1	13116.7	13578.1	13116.7	13116.7		290.4	14365.5	14398.9	14038.6	14383.5	14046.8	14045.9		290.4	14722.5	14713.1	14168.9	14711	14168.9	14170.9
290.35	11701.6	11635.9	11306.7	11606.8	11335.8	11306.7		290.35	13656.1	13616.9	13116.5	13616.9	13116.5	13116.5		290.35	14443.8	14432.7	14038.5	14416.7	14047.1	14045.8		290.35	14768.6	14746.1	14169	14744	14169	14171.1
290.3	11728.1	11669.1	11306.5	11639.4	11336.2	11306.5		290.3	13720	13657.1	13116.3	13657.1	13116.3	13116.3		290.3	14520.3	14468.2	14038.3	14451.5	14047.5	14045.8		290.3	14826.5	14779.6	14169.2	14777.5	14169.2	14171.4
290.25	11763.9	11704.8	11306.4	11674.5	11336.7	11306.4		290.25	13780.7	13698.7	13116.1	13698.7	13116.1	13116.1		290.25	14607.8	14505.1	14038	14487.6	14047.9	14045.7		290.25	14883	14813.4	14169.4	14811.2	14169.4	14171.6
290.2	11779	11742.8	11306.2	11711.9	11337.1	11306.2		290.2	13822.4	13741.4	13115.8	13741.4	13115.8	13115.8		290.2	14673.5	14543.3	14037.8	14525	14048.2	14045.5		290.2	14942.1	14847.3	14169.6	14845	14169.6	14171.8
290.15	11818.3	11783.3	11306	11751.7	11337.6	11306		290.15	13857.1	13785	13115.6	13785	13115.6	13115.6		290.15	14710.3	14582.6	14037.5	14563.5	14048.7	14045.4		290.15	15006.1	14881.1	14169.8	14878.8	14169.8	14172
290.1	11858.2	11826.1	11305.8	11793.9	11338	11305.8		290.1	13888.4	13829.2	13115.3	13829.2	13115.3	13115.3		290.1	14729.2	14622.7	14037.1	14602.6	14049.1	14045.2		290.1	15047.7	14914.5	14169.9	14912.2	14170	14172.2
290.05	11900.3	11871.2	11305.6	11838.3	11338.5	11305.6		290.05	13925	13874	13115	13874	13115	13115		290.05	14730.4	14663.3	14036.8	14642.3	14049.6	14045		290.05	15060.3	14947.5	14170.1	14945.1	14170.1	14172.5
290	11923.7	11918.5	11305.4	11884.9	11339	11305.4		290	13968.1	13918.8	13114.7	13918.8	13114.7	13114.7		290	14753.3	14704.2	14036.4	14682	14050.2	14044.8		290	15058.6	14979.6	14170.3	14977.2	14170.3	14172.7
289.95	11936.8	11968	11305.2	11933.6	11339.5	11305.2		289.95	14021.6	13963.5	13114.4	13963.5	13114.4	13114.4		289.95	14779.9	14744.9	14036.1	14721.5	14050.9	14044.6		289.95	15046	15010.6	14170.5	15008.1	14170.5	14172.9
289.9	11969	12019.3	11304.9	11984.2	11340	11304.9		289.9	14068.1	14007.8	13114.1	14007.7	13114.1	13114.1		289.9	14797.6	14785	14035.7	14760.4	14051.7	14044.4		289.9	15031.6	15040.3	14170.6	15037.8	14170.7	14173.1
289.85	12028.5	12072.4	11304.7	12036.5	11340.6	11304.7		289.85	14091.3	14051.2	13113.7	14051.2	13113.7	13113.7		289.85	14801.4	14824.3	14035.3	14798.3	14052.5	14044.1		289.85	15053.3	15068.4	14170.8	15065.8	14170.9	14173.3
289.8	12083.6	12127.1	11304.4	12090.3	11341.2	11304.4		289.8	14111.4	14093.5	13113.4	14093.5	13113.4	13113.4		289.8	14802.1	14862.2	14035	14834.8	14053.4	14043.9		289.8	15067.4	15094.5	14171	15091.9	14171.1	14173.6
289.75	12136.9	12183	11304.1	12145.3	11341.8	11304.1		289.75	14141	14134.4	13113	14134.3	13113	13113		289.75	14804	14898.3	14034.6	14869.3	14054.4	14043.7		289.75	15056.9	15118.5	14171.2	15115.8	14171.2	14173.8
289.7	12205.2	12240	11303.8	12201.3	11342.5	11303.8		289.7	14145.1	14173.4	13112.6	14173.4	13112.7	13112.6		289.7	14822.8	14932.3	14034.2	14901.6	14055.6	14043.5		289.7	15065.6	15140	14171.4	15137.2	14171.5	14174
289.65	12274.9	12297.6	11303.5	12257.9	11343.1	11303.5		289.65	14162.5	14210.3	13112.3	14210.3	13112.3	13112.3		289.65	14871.3	14963.6	14033.8	14931.1	14056.8	14043.3		289.65	15091.9	15158.8	14171.5	15156	14171.6	14174.2
289.6	12354.8	12355.6	11303.1	12314.9	11343.8	11303.1		289.6	14168.5	14244.8	13111.9	14244.7	13112	13111.9		289.6	14916.9	14992	14033.4	14957.5	14058.1	14043.1		289.6	15134.5	15174.7	14171.7	15171.7	14171.9	14174.5
289.55	12441.1	12413.6	11302.7	12371.7	11344.6	11302.7		289.55	14189.8	14276.5	13111.5	14276.4	13111.6	13111.5		289.55	14951.8	15016.9	14033	14980.3	14059.6	14042.9		289.55	15183.3	15187.4	14171.9	15184.3	14172.1	14174.7
289.5	12505.8	12471.2	11302.3	12428.1	11345.4	11302.3		289.5	14232.7	14305.1	13111.1	14305	13111.2	13111.1		289.5	14987.6	15038	14032.5	14999.3	14061.2	14042.6		289.5	15223.9	15196.7	14172.1	15193.6	14172.3	14174.9
289.45	12553.9	12528	11301.8	12483.6	11346.3	11301.8		289.45	14270.8	14330.4	13110.7	14330.2	13110.9	13110.7		289.45	15024.4	15055.2	14032	15014	14062.9	14042.3		289.45	15247.5	15202.6	14172.2	15199.4	14172.5	14175.2
289.4	12612.9	12583.8	11301.4	12537.9	11347.2	11301.4		289.4	14314.2	14352.1	13110.3	14351.9	13110.5	13110.3		289.4	15051.3	15068	14031.5	15024.3	14064.7	14042		289.4	15245.2	15205	14172.4	15201.6	14172.8	14175.4
289.35	12661.1	12637.9	11300.9	12590.5	11348.3	11300.9		289.35	14345.1	14370	13109.8	14369.7	13110.2	13109.8		289.35	15076.9	15076.4	14031	15030	14066.7	14041.8		289.35	15231.6	15203.7	14172.6	15200.2	14173.1	14175.6
289.3	12696.3	12690.1	11300.4	12641	11349.5	11300.4		289.3	14384.9	14384	13109.4	14383.6	13109.8	13109.4		289.3	15093.6	15080.2	14030.5	15031	14068.8	14041.5		289.3	15204.6	15199	14172.8	15195.3	14173.4	14175.9
289.25	12759.4	12740	11299.8	12689	11350.9	11299.8		289.25	14402.6	14393.9	13108.9	14393.3	13109.5	13108.9		289.25	15104	15079.5	14030	15027.2	14071.1	14041.2		289.25	15159.9	15190.8	14172.9	15186.9	14173.7	14176.1
289.2	12800.2	12787.1	11299.3	12734	11352.4	11299.3		289.2	14384.7	14399.6	13108.5	14398.8	13109.2	13108.5		289.2	15107.4	15074.3	14029.5	15018.7	14073.6	14040.9		289.2	15104.7	15179.2	14173.1	15175.1	14174	14176.4
289.15	12852.8	12831.1	11298.7	12775.7	11354.1	11298.7		289.15	14376.3	14401	13108	14400.1	13108.9	13108		289.15	15106.3	15064.7	14028.9	15005.7	14076.3	14040.6		289.15	15061.3	15164.5	14173.3	15160.1	14174.4	14176.6
289.1	12914.8	12871.6	11298.2	12813.7	11356	11298.2		289.1	14379.8	14398.3	13107.5	14397	13108.7	13107.5		289.1	15106.4	15051	14028.4	14988.3	14079.1	14040.3		289.1	15043.3	15146.9	14173.5	15142.2	14174.8	14176.9
289.05	12967.3	12908.3	11297.5	12847.7	11358.2	11297.5		289.05	14366.4	14391.3	13107.1	14389.8	13108.6	13107.1		289.05	15095.8	15033.4	14027.9	14966.9	14082.2	14040.1		289.05	15040	15126.5	14173.6	15121.4	14175.2	14177.1
289	12981.5	12941	11296.9	12877.2	11360.7	11296.9		289	14352.9	14380.2	13106.6	14378.3	13108.6	13106.6		289	15079.2	15012.3	14027.3	14941.7	14085.5	14039.8		289	15043.6	15103.7	14173.8	15098.2	14175.8	14177.4
288.95	12981.9	12969.4	11296.3	12902.2	11363.5	11296.3		288.95	14353	14365.2	13106.1	14362.7	13108.6	13106.1		288.95	15037.6	14988	14026.8	14913.1	14088.9	14039.6		288.95	15033	15078.7	14174	15072.8	14176.3	14177.6
288.9	13002.4	12993.4	11295.7	12922.2	11366.8	11295.7		288.9	14370	14346.3	13105.7	14343.2	13108.8	13105.7		288.9	14989.6	14961	14026.3	14881.6	14092.7	14039.4		288.9	15017.4	15051.9	14174.2	15045.4	14177	14177.9
288.85	13009.6	13012.7	11295	12937.2	11370.5	11295		288.85	14362.2	14323.8	13105.2	14320	13109.1	13105.2		288.85	14953.5	14931.7	14025.8	14847.6	14096.6	14039.2		288.85	15043.5	15023.5	14174.4	15016.3	14177.7	14178.1
288.8	13027.4	13027.3	11294.4	12946.9	11374.8	11294.4		288.8	14362.8	14298	13104.8	14293.2	13109.6	13104.8		288.8	14926.2	14900.5	14025.4	14811.4	14100.8	14039.1		288.8	15047	14993.7	14174.5	14985.8	14178.6	14178.4
288.75	13052	13037.2	11293.7	12951.3	11379.6	11293.7		288.75	14336.6	14269	13104.3	14263.1	13110.2	13104.3		288.75	14889.7	14867.9	14024.9	14773.5	14105.2	14039		288.75	15015.3	14963	14174.7	14954.2	14179.5	14178.7
288.7	13075.2	13042.5	11293.1	12950.4	11385.2	11293.1		288.7	14283.4	14237.3	13103.9	14230	13111.1	13103.9		288.7	14849.4	14834.2	14024.5	14734.4	14109.9	14038.9		288.7	14993.4	14931.6	14174.9	14921.8	14180.6	14179
288.65	13092.6	13043.1	11292.4	12944	11391.5	11292.4		288.65	14260.9	14203.2	13103.4	14194.3	13112.3	13103.5		288.65	14828.1	14800	14024.1	14694.5	14114.9	14038.8		288.65	14979.5	14899.8	14175.1	14888.8	14181.9	14179.2
288.6	13058	13039.2	11291.7	12932.3	11398.7	11291.7		288.6	14200.6	14167	13103	14156.1	13113.8	13103.1		288.6	14798.1	14765.5	14023.7	14654.1	14120	14038.8		288.6	14954	14867.8	14175.2	14855.5	14183.4	14179.5
288.55	13039	13031.2	11291.1	12915.4	11406.9	11291.1		288.55	14115.3	14129.1	13102.6	14115.9	13115.7	13102.7		288.55	14736.4	14731.2	14023.3	14613.6	14125.4	14038.8		288.55	14910.6	14835.9	14175.4	14821.9	14185	14179.8
288.5	13002	13019.1	11290.4	12893.4	11416.1	11290.4		288.5	14049.4	14089.9	13102.2	14074	13118	13102.3		288.5	14667.7	14697.5	14023	14573.4	14131.1	14038.9		288.5	14844.8	14804.3	14175.6	14788.5	14186.9	14180.1
288.45	12951.9	13003.5	11289.8	12866.7	11426.7	11289.8		288.45	14001.8	14049.8	13101.9	14030.8	13120.9	13102		288.45	14617.9	14664.6	14022.6	14533.9	14137	14039		288.45	14784.4	14773.2	14175.8	14755.4	14189	14180.4
288.4	12940	12984.7	11289.2	12835.3	11438.6	11289.2		288.4	13971	14009.2	13101.6	13986.5	13124.2	13101.7		288.4	14572.5	14632.8	14022.4	14495.2	14143.1	14039.2		288.4	14732.6	14742.9	14176	14722.7	14191.4	14180.6
288.35	12899.7	12963.1	11288.5	12799.6	11452	11288.5		288.35	13948.7	13968.5	13101.3	13941.5	13128.1	13101.4		288.35	14530.7	14602.5	14022.1	14457.7	14149.5	14039.4		288.35	14715.5	14713.5	14176.1	14690.6	14194.2	14181
288.3	12863.1	12939.2	11287.9	12759.9	11467.2	11288		288.3	13947.7	13928.1	13101	13896.1	13132.7	13101.2		288.3	14500.6	14573.7	14021.8	14421.6	14156.1	14039.7		288.3	14691.9	14685.2	14176.3	14659.3	14197.3	14181.2
288.25	12840.2	12913.5	11287.4	12716.7	11484.2	11287.4		288.25	13937.3	13888.4	13100.6	13850.7	13138	13100.9		288.25	14454.7	14546.7	14021.6	14387	14162.9	14040.1		288.25	14648.4	14658.3	14176.5	14628.8	14200.9	14181.6
288.2	12831.8	12886.7	11286.8	12670.1	11503.3	11286.8		288.2	13894.2	13849.6	13100.3	13805.5	13144.1	13100.7		288.2	14417.3	14521.7	14021.4	14354.1	14169.9	14040.5		288.2	14598.7	14632.8	14176.7	14599.4	14204.8	14181.9
288.15	12824	12859.2	11286.2	12620.7	11524.7	11286.2		288.15	13848.6	13812.2	13100	13760.7	13151.1	13100.5		288.15	14393.1	14498.7	14021.2	14323	14177	14041		288.15	14543.7	14608.9	14176.8	14571	14209.3	14182.2
288.1	12817.2	12831.8	11285.6	12568.9	11548.5	11285.6		288.1	13819.5	13776.6	13099.8	13716.8	13159	13100.4		288.1	14393.2	14477.8	14021	14293.8	14184.4	14041.5		288.1	14513.8	14586.6	14177	14543.8	14214.4	14182.5
288.05	12800.1	12805	11285	12515	11575.1	11285.1		288.05	13773.6	13742.9	13099.5	13673.8	13167.9	13100.3		288.05	14400.1	14459	14020.8	14266.5	14191.9	14042.2		288.05	14511	14566.3	14177.2	14517.8	14220	14182.8
288	12781.5	12779.6	11284.5	12459.5	11604.6	11284.5		288	13728	13711.5	13099.3	13632	13177.8	13100.2		288	14404.2	14442.4	14020.6	14241.2	14199.6	14042.9		288	14515.5	14547.8	14177.4	14493	14226.4	14183.2
287.95	12763.7	12756.2	11283.9	12402.8	11637.3	11284		287.95	13677.2	13682.7	13099	13591.7	13188.8	13100.3		287.95	14422.8	14427.9	14020.4	14217.8	14207.3	14043.7		287.95	14514.4	14531.4	14177.5	14469.6	14233.4	14183.5
287.9	12749.9	12735.5	11283.4	12345.4	11673.4	11283.4		287.9	13605.6	13656.5	13098.8	13552.8	13201	13100.4		287.9	14452.5	14415.5	14020.2	14196.2	14215.1	14044.7		287.9	14534.7	14517	14177.7	14447.4	14241.2	14183.9
287.85	12693.6	12718.1	11282.8	12287.6	11713.3	11282.9		287.85	13539.9	13633.3	13098.6	13515.6	13214.3	13100.7		287.85	14488	14405.2	14020	14176.5	14223	14045.7		287.85	14571.2	14504.8	14177.9	14426.6	14249.8	14184.2
287.8	12659.9	12704.8	11282.3	12229.8	11757.2	11282.4		287.8	13503.3	13613.1	13098.5	13480.2	13228.8	13101.1		287.8	14512.3	14396.9	14019.8	14158.6	14231	14046.9		287.8	14573.6	14494.8	14178.1	14407	14259.3	14184.6
287.75	12642.5	12696.1	11281.8	12172.4	11805.3	11281.9		287.75	13502.7	13596	13098.3	13446.6	13244.5	13101.6		287.75	14522.4	14390.5	14019.5	14142.4	14238.9	14048.3		287.75	14563.2	14487	14178.2	14388.8	14269.8	14185
287.7	12636.2	12692.7	11281.3	12115.7	11858	11281.5		287.7	13515	13582.1	13098.2	13414.9	13261.2	13102.3		287.7	14526.2	14385.9	14019.3	14127.7	14246.9	14049.8		287.7	14551	14481.5	14178.4	14371.8	14281.2	14185.4
287.65	12664.9	12695.1	11280.8	12060	11915.6	11281.1		287.65	13560.9	13571.4	13098	13385.1	13279.1	13103.2		287.65	14535.8	14383	14019	14114.6	14254.8	14051.7		287.65	14551	14478.3	14178.6	14356	14293.8	14185.8
287.6	12679.7	12704	11280.2	12005.6	11978.2	11280.7		287.6	13575.4	13563.8	13097.9	13357.2	13298	13104.4		287.6	14539.4	14381.8	14018.8	14102.9	14262.7	14053.8		287.6	14552.3	14477.4	14178.8	14341.4	14307.4	14186.2
287.55	12714.4	12719.8	11279.7	11952.7	12046.1	11280.4		287.55	13564.2	13559.4	13097.7	13331.2	13317.8	13105.8		287.55	14506.6	14382.2	14018.5	14092.5	14270.6	14056.2		287.55	14514.9	14478.9	14179	14328	14322.1	14186.6
287.5	12745.7	12743	11279.2	11901.5	12119.7	11280.2		287.5	13574.6	13558	13097.5	13307.1	13338.5	13107.5		287.5	14463.4	14384	14018.3	14083.2	14278.4	14059		287.5	14466.9	14482.6	14179.1	14315.7	14338.1	14187.1
287.45	12780.9	12774.2	11278.6	11852.3	12199.1	11280		287.45	13587.6	13559.6	13097.4	13284.8	13359.8	13109.7		287.45	14440.4	14387.3	14018.1	14075.1	14286	14062.3		287.45	14444.4	14488.6	14179.3	14304.4	14355.2	14187.6
287.4	12839.1	12813.6	11278.1	11805.2	12284.6	11280		287.4	13611.5	13564	13097.2	13264.2	13381.7	13112.4		287.4	14409.8	14392	14017.9	14068	14293.6	14066.1		287.4	14437.2	14496.8	14179.5	14294	14373.7	14188.1
287.35	12898.7	12861.8	11277.5	11760.2	12376.3	11280.1		287.35	13610.2	13571	13097	13245.4	13403.9	13115.6		287.35	14364.9	14397.9	14017.7	14061.8	14301	14070.5		287.35	14461.3	14507.3	14179.7	14284.6	14393.3	14188.7
287.3	12967	12918.9	11276.9	11717.6	12474.6	11280.5		287.3	13605.5	13580.5	13096.8	13228.3	13426.4	13119.5		287.3	14331.5	14405.2	14017.5	14056.4	14308.2	14075.5		287.3	14481.9	14520	14179.9	14276.1	14414.3	14189.3
287.25	13046.6	12985.4	11276.2	11677.2	12579.4	11281.3		287.25	13615.9	13592.4	13096.6	13212.6	13448.7	13124.2		287.25	14318.6	14413.6	14017.4	14051.7	14315.2	14081.3		287.25	14500.1	14534.7	14180	14268.3	14436.5	14189.9
287.2	13171.6	13061.4	11275.6	11639.3	12690.8	11282.4		287.2	13623	13606.4	13096.4	13198.5	13470.9	13129.9		287.2	14333.8	14423.2	14017.2	14047.7	14322	14088		287.2	14534.6	14551.6	14180.2	14261.3	14460	14190.7
287.15	13292.3	13147.2	11274.9	11603.6	12809.2	11284.1		287.15	13628.3	13622.3	13096.2	13185.7	13492.5	13136.6		287.15	14359.8	14434	14017	14044.1	14328.4	14095.5		287.15	14573.9	14570.4	14180.4	14255	14484.6	14191.5
287.1	13390.3	13242.9	11274.1	11570.4	12934.2	11286.6		287.1	13671.8	13640	13096	13174.2	13513.3	13144.5		287.1	14377.2	14446	14016.9	14041.1	14334.6	14104.1		287.1	14601.8	14591.2	14180.5	14249.4	14510.5	14192.4
287.05	13478.7	13348.9	11273.3	11539.4	13066.1	11290		287.05	13719.3	13659.3	13095.8	13164	13533.1	13153.9		287.05	14389.9	14459.2	14016.7	14038.4	14340.4	14113.8		287.05	14608.3	14613.8	14180.7	14244.3	14537.5	14193.5
287	13597.6	13465	11272.5	11510.7	13204.7	11294.7		287	13759.7	13680.1	13095.6	13154.7	13551.7	13164.9		287	14417	14473.6	14016.5	14036.1	14345.8	14124.7		287	14606.6	14638.1	14180.9	14239.7	14565.5	14194.7
286.95	13702.5	13591.7	11271.6	11484.2	13349.8	11300.9		286.95	13780.6	13702.2	13095.4	13146.5	13568.8	13177.6		286.95	14451	14489.4	14016.3	14034.1	14350.8	14137.1		286.95	14611.5	14664.1	14181.1	14235.6	14594.5	14196.2
286.9	13841	13729	11270.7	11459.8	13501.5	11309.2		286.9	13777.1	13725.6	13095.1	13139.2	13584.1	13192.4		286.9	14463.5	14506.5	14016.1	14032.3	14355.4	14151		286.9	14634.2	14691.7	14181.3	14232	14624.4	14197.9
286.85	13953.2	13877	11269.8	11437.4	13659.2	11319.9		286.85	13752.5	13750.2	13094.9	13132.8	13597.6	13209.6		286.85	14471.4	14525	14015.9	14030.8	14359.5	14166.5		286.85	14650.1	14720.6	14181.4	14228.7	14654.9	14199.9
286.8	14052.3	14036.1	11268.8	11416.9	13823	11333.8		286.8	13738.7	13776.1	13094.6	13127.1	13608.9	13229.3		286.8	14483.7	14545.2	14015.6	14029.4	14363.1	14184		286.8	14675.3	14751	14181.6	14225.8	14686.1	14202.3
286.75	14176	14206.4	11267.7	11398.2	13992.1	11351.6		286.75	13763	13803.2	13094.4	13122.1	13618	13251.9		286.75	14511.3	14567	14015.4	14028.2	14366.3	14203.3		286.75	14726.3	14782.5	14181.8	14223.2	14717.8	14205.1
286.7	14343.4	14388.3	11266.6	11381.2	14166.2	11374.2		286.7	13769.1	13831.7	13094.2	13117.8	13624.6	13277.6		286.7	14556.3	14590.5	14015.2	14027.1	14369	14224.8		286.7	14787.1	14815.2	14182	14220.9	14749.7	14208.5
286.65	14517.6	14582.3	11265.5	11365.7	14345.1	11402.5		286.65	13769.6	13861.8	13093.9	13113.9	13628.8	13306.8		286.65	14615.7	14616	14014.9	14026.1	14371.1	14248.6		286.65	14869.6	14848.9	14182.1	14218.8	14781.8	14212.6
286.6	14692.5	14788.6	11264.3	11351.7	14527.7	11437.7		286.6	13798	13893.5	13093.7	13110.6	13630.4	13339.8		286.6	14693.3	14643.4	14014.6	14025.2	14372.6	14274.8		286.6	14962.4	14883.6	14182.3	14217	14813.8	14217.5
286.55	14898.6	15008.1	11263	11339	14713.8	11481.2		286.55	13824.4	13927.1	13093.4	13107.7	13629.4	13376.8		286.55	14748.1	14672.9	14014.3	14024.3	14373.6	14303.6		286.55	15017.7	14919.1	14182.5	14215.4	14845.5	14223.2
286.5	15138.2	15241.2	11261.6	11327.5	14902.4	11534.5		286.5	13871.4	13962.8	13093.1	13105.1	13625.8	13418.2		286.5	14796.5	14704.7	14013.9	14023.4	14374	14335.1		286.5	15062.8	14955.5	14182.7	14213.9	14876.8	14230.1
286.45	15378.4	15489	11260.2	11317.1	15092.9	11599.4		286.45	13950.1	14001.1	13092.9	13102.9	13619.7	13464.2		286.45	14847.8	14738.7	14013.5	14022.6	14373.8	14369.4		286.45	15112.4	14992.5	14182.9	14212.6	14907.4	14238.2
286.4	15663.2	15752.5	11258.6	11307.6	15284.4	11677.8		286.4	14045.3	14042.1	13092.5	13100.9	13611.1	13515.2		286.4	14875.6	14775.3	14013.1	14021.8	14373.1	14406.6		286.4	15140.6	15030.4	14183	14211.5	14937.2	14247.8
286.35	15967.6	16032.7	11257	11299	15475.9	11771.7		286.35	14138	14086.2	13092.2	13099.1	13600.1	13571.3		286.35	14878.3	14814.4	14012.7	14021	14371.8	14446.9		286.35	15160.4	15068.9	14183.2	14210.4	14965.8	14259.1
286.3	16282.7	16330.9	11255.2	11291.2	15666.7	11883.5		286.3	14219.1	14133.7	13091.8	13097.6	13587	13632.8		286.3	14862.2	14856.1	14012.3	14020.3	14369.9	14490.4		286.3	15176.6	15108.1	14183.4	14209.5	14993.2	14272.3
286.25	16590.7	16648.4	11253.4	11284	15855.6	12015.5		286.25	14275.1	14185	13091.4	13096.2	13571.7	13699.9		286.25	14859.3	14900.5	14011.8	14019.6	14367.5	14537.1		286.25	15179.7	15148.1	14183.6	14208.6	15019	14287.6
286.2	16937.5	16986.6	11251.4	11277.4	16041.6	12170.2		286.2	14311.5	14240.4	13091	13094.9	13554.7	13772.8		286.2	14868.2	14947.7	14011.4	14018.9	14364.6	14587		286.2	15186.5	15189	14183.7	14207.9	15043.1	14305.5
286.15	17307.9	17347.2	11249.2	11271.3	16223.9	12350.5		286.15	14344.7	14300.3	13090.5	13093.8	13536.1	13851.5		286.15	14884	14997.6	14011	14018.2	14361.2	14640.2		286.15	15196.5	15230.7	14183.9	14207.2	15065.3	14326
286.1	17706.2	17731.4	11247	11265.6	16401	12558.7		286.1	14411.6	14364.7	13090.1	13092.7	13516.1	13936.1		286.1	14908.2	15050.2	14010.6	14017.5	14357.2	14696.6		286.1	15200.7	15273.4	14184.1	14206.6	15085.5	14349.6
286.05	18107.2	18140.9	11244.5	11260.2	16572.2	12797.6		286.05	14488.1	14434	13089.6	13091.7	13495	14026.5		286.05	14979.8	15105.5	14010.1	14016.9	14352.8	14756.1		286.05	15219.2	15317.2	14184.3	14206	15103.3	14376.4
286	18565.3	18576.7	11242	11255.1	16736.1	13069.4		286	14546.7	14508.2	13089.1	13090.8	13473	14122.6		286	15102	15163.4	14009.6	14016.2	14347.9	14818.6		286	15251.5	15362.3	14184.5	14205.5	15118.8	14406.8
285.95	19043.8	19039.9	11239.2	11250.2	16891.7	13376.4		285.95	14587.2	14587.4	13088.6	13090	13450.3	14224.2		285.95	15229.3	15223.6	14009.1	14015.5	14342.5	14883.9		285.95	15304.1	15408.6	14184.6	14205	15131.8	14441.1
285.9	19582.2	19531.7	11236.3	11245.5	17038.1	13720.8		285.9	14640.5	14671.5	13088	13089.1	13427.3	14331.1		285.9	15337.9	15286.1	14008.5	14014.7	14336.6	14951.9		285.9	15383	15456.5	14184.8	14204.6	15142.1	14479.4
285.85	20093.4	20051.8	11233.2	11240.8	17173.9	14103.5		285.85	14697.6	14760.3	13087.5	13088.4	13404.1	14442.8		285.85	15440.3	15350.7	14007.8	14013.9	14330.2	15022.3		285.85	15456.3	15505.9	14185	14204.2	15149.7	14522
285.8	20605.6	20600.9	11229.9	11236.2	17298.3	14526.2		285.8	14796.7	14853.7	13086.9	13087.6	13381	14558.9		285.8	15521.9	15417	14007.1	14013	14323.5	15094.8		285.8	15522.9	15557.1	14185.2	14203.9	15154.5	14569
285.75	21195.3	21177.6	11226.4	11231.6	17410.2	14988.6		285.75	14928.7	14951.2	13086.2	13086.8	13358.1	14678.7		285.75	15575.5	15484.8	14006.4	14012.1	14316.4	15169.2		285.75	15583	15609.9	14185.3	14203.5	15156.5	14620.5
285.7	21847.7	21781	11222.6	11226.9	17508.8	15490.5		285.7	15036.5	15052.2	13085.6	13086	13335.7	14801.6		285.7	15618.8	15553.8	14005.6	14011.1	14308.9	15245		285.7	15640.5	15664.5	14185.5	14203.2	15155.6	14676.7
285.65	22437.6	22409.2	11218.7	11222.2	17593.3	16031		285.65	15136	15156.4	13084.9	13085.2	13313.8	14927		285.65	15657.8	15623.7	14004.8	14010.2	14301.1	15321.9		285.65	15714.9	15720.9	14185.7	14202.9	15152	14737.4
285.6	23071.4	23058.7	11214.5	11217.4	17662.9	16607.4		285.6	15267.1	15262.8	13084.1	13084.4	13292.7	15053.9		285.6	15715.1	15693.9	14004	14009.3	14293.1	15399.5		285.6	15800.5	15779	14185.9	14202.7	15145.4	14802.6
285.55	23753.5	23726.6	11210	11212.4	17717	17217.2		285.55	15415.3	15370.8	13083.3	13083.5	13272.5	15181.4		285.55	15768.2	15764	14003.1	14008.3	14284.8	15477.2		285.55	15883.9	15838.6	14186	14202.4	15136.2	14872
285.5	24417.8	24407.4	11205.4	11207.3	17755.1	17855.7		285.5	15540.7	15479.3	13082.5	13082.6	13253.1	15308.4		285.5	15830.9	15833.6	14002.3	14007.3	14276.3	15554.6		285.5	15974.2	15899.4	14186.2	14202.2	15124.3	14945.4
285.45	25046.5	25096	11200.4	11202	17776.8	18518.1		285.45	15634.5	15587.5	13081.6	13081.7	13234.8	15434.1		285.45	15903	15902.2	14001.4	14006.2	14267.6	15631		285.45	16039.4	15961.3	14186.4	14202	15109.8	15022.3
285.4	25726.7	25786.5	11195.2	11196.5	17781.9	19198.6		285.4	15727.5	15694.3	13080.6	13080.8	13217.6	15557.2		285.4	15954.6	15969.1	14000.4	14005.2	14258.8	15706		285.4	16085.5	16023.9	14186.6	14201.8	15092.9	15102.3
285.35	26410.8	26471	11189.8	11190.8	17770.3	19889.5		285.35	15844.1	15798.6	13079.7	13079.8	13201.5	15676.7		285.35	16017.7	16033.8	13999.5	14004.1	14249.8	15778.9		285.35	16131.8	16086.6	14186.8	14201.6	15073.7	15184.7
285.3	27129.9	27142.4	11184.1	11184.9	17742	20583.7		285.3	15954.4	15899.4	13078.7	13078.8	13186.5	15791.5		285.3	16086.2	16095.8	13998.5	14003	14240.6	15849.1		285.3	16184.6	16148.9	14186.9	14201.4	15052.4	15268.9
285.25	27824.4	27791.5	11178.1	11178.8	17697.3	21271.7		285.25	16029.7	15995.4	13077.6	13077.7	13172.6	15900.4		285.25	16169.1	16154.4	13997.4	14001.9	14231.4	15915.9		285.25	16241.5	16210.2	14187.1	14201.3	15029.1	15354
285.2	28473.3	28409.9	11171.9	11172.4	17636.4	21944.8		285.2	16084.2	16085.5	13076.6	13076.6	13159.8	16002.2		285.2	16261.6	16209	13996.4	14000.7	14222.2	15978.8		285.2	16293.5	16269.7	14187.3	14201.1	15004.1	15439
285.15	29040	28988.8	11165.5	11165.9	17559.9	22594		285.15	16139.2	16168.6	13075.5	13075.5	13148.1	16096		285.15	16339	16259	13995.2	13999.5	14212.8	16037.2		285.15	16332.8	16326.9	14187.5	14201	14977.5	15523.2
285.1	29578	29518.6	11158.8	11159.1	17468.4	23208.7		285.1	16212.9	16243.8	13074.4	13074.4	13137.4	16180.7		285.1	16390.6	16304	13994.1	13998.2	14203.5	16090.5		285.1	16376.9	16380.6	14187.6	14200.9	14949.5	15605.4
285.05	30026.5	29990.9	11151.9	11152.1	17362.5	23780.1		285.05	16280.7	16309.9	13073.2	13073.2	13127.7	16255.5		285.05	16408.6	16343.3	13992.9	13996.9	14194.1	16138		285.05	16412.3	16430.2	14187.8	14200.8	14920.4	15684.6
285	30432.4	30396.8	11144.8	11145	17243.2	24298.2		285	16338.6	16366.1	13072	13072.1	13118.9	16319.3		285	16417.8	16376.4	13991.7	13995.7	14184.9	16179.3		285	16426.5	16474.8	14188	14200.7	14890.4	15759.7
284.95	30785.6	30728.7	11137.6	11137.8	17111.2	24754.9		284.95	16369.8	16411.7	13070.9	13070.9	13110.9	16371.6		284.95	16415.7	16402.9	13990.5	13994.4	14175.6	16213.9		284.95	16453.4	16513.4	14188.2	14200.6	14859.6	15829.5
284.9	31050.2	30979.7	11130.3	11130.4	16967.6	25142.3		284.9	16385.7	16445.8	13069.6	13069.7	13103.8	16411.7		284.9	16400.6	16422.5	13989.3	13993.1	14166.5	16241.5		284.9	16504	16545.2	14188.3	14200.5	14828.3	15893
284.85	31225.4	31143.8	11122.8	11122.9	16813.4	25453.1		284.85	16389.9	16468.1	13068.5	13068.5	13097.4	16439.2		284.85	16386	16434.8	13988.1	13991.8	14157.5	16261.6		284.85	16544.7	16569.4	14188.5	14200.4	14796.7	15949.2
284.8	31270.2	31216.7	11115.3	11115.4	16649.7	25682.2		284.8	16399.4	16478.1	13067.2	13067.2	13091.6	16453.7		284.8	16360.4	16439.4	13986.9	13990.5	14148.7	16274.1		284.8	16575.7	16585.2	14188.7	14200.4	14765	15997.2
284.75	31226.3	31194.9	11107.8	11107.8	16477.6	25825		284.75	16422.3	16475.5	13066	13066	13086.5	16455		284.75	16331.1	16436.4	13985.8	13989.3	14140	16278.6		284.75	16611.9	16592	14188.9	14200.3	14733.4	16036.1
284.7	31077.7	31077.1	11100.2	11100.3	16298.2	25879.1		284.7	16419.2	16460.2	13064.8	13064.8	13081.9	16443.2		284.7	16308.9	16425.7	13984.6	13988.1	14131.5	16275.3		284.7	16633.4	16589.2	14189	14200.2	14702	16065.1
284.65	30793.8	30863.1	11092.8	11092.8	16112.6	25843.2		284.65	16406.5	16432.4	13063.6	13063.6	13077.8	16418.2		284.65	16270	16407.2	13983.5	13986.9	14123.2	16264.1		284.65	16615.1	16576.6	14189.2	14200.2	14671	16083.8
284.6	30481.5	30554.7	11085.4	11085.4	15922	25718		284.6	16375.7	16392.3	13062.4	13062.4	13074.1	16380.5		284.6	16236	16381.1	13982.3	13985.6	14115	16245.1		284.6	16573.3	16553.8	14189.4	14200.2	14640.6	16091.9
284.55	30079.1	30155	11078.1	11078.1	15727.5	25505.6		284.55	16356.7	16340.1	13061.2	13061.2	13070.8	16330.5		284.55	16216.6	16347.7	13981.2	13984.5	14107.1	16218.5		284.55	16525.4	16520.9	14189.6	14200.1	14610.9	16089
284.5	29592	29669	11071	11071	15530.2	25209.8		284.5	16296.1	16276.5	13060	13060	13067.9	16268.6		284.5	16227.9	16307.3	13980.1	13983.3	14099.4	16184.8		284.5	16476.7	16478	14189.8	14200.1	14582	16075.5
284.45	28985.6	29102.9	11064.1	11064.1	15331.2	24835.8		284.45	16200.5	16202.2	13058.8	13058.8	13065.2	16195.7		284.45	16244.7	16260.2	13979	13982.1	14091.9	16144.1		284.45	16398.4	16425.6	14189.9	14200.1	14554.1	16051.4
284.4	28322	28463.6	11057.4	11057.4	15131.3	24389.7		284.4	16115.5	16117.7	13057.6	13057.6	13062.9	16112.4		284.4	16226.1	16206.8	13977.9	13980.9	14084.6	16097		284.4	16307.3	16364.1	14190.1	14200.1	14527.1	16017.2
284.35	27606	27760.5	11050.9	11051	14931.7	23879.7		284.35	16037.1	16024.1	13056.5	13056.5	13060.8	16019.8		284.35	16190.2	16147.8	13976.8	13979.8	14077.6	16044		284.35	16217.2	16294.4	14190.3	14200	14501.3	15973.6
284.3	26860.5	27002.1	11044.8	11044.8	14733.2	23313.7		284.3	15924.8	15922.2	13055.5	13055.5	13058.9	15918.8		284.3	16129.1	16083.6	13975.7	13978.6	14070.8	15985.6		284.3	16141.5	16217.1	14190.5	14200	14476.7	15921.3
284.25	26103.9	26199.2	11038.8	11038.8	14536.8	22701.3		284.25	15807.7	15813.1	13054.4	13054.4	13057.1	15810.4		284.25	16059.1	16015	13974.6	13977.5	14064.2	15922.5		284.25	16080.8	16133.3	14190.6	14200	14453.2	15861.3
284.2	25311.3	25361.8	11033.2	11033.2	14343.1	22051.8		284.2	15692.9	15698	13053.4	13053.4	13055.6	15695.8		284.2	15992.6	15942.4	13973.6	13976.4	14057.9	15855.3		284.2	16011.6	16044	14190.8	14200	14431.1	15794.5
284.15	24498.6	24499.6	11027.9	11027.9	14152.9	21374.5		284.15	15580.3	15577.7	13052.4	13052.4	13054.1	15576		284.15	15928.5	15866.5	13972.6	13975.4	14051.8	15784.5		284.15	15939.8	15950.2	14191	14200	14410.1	15722
284.1	23683.5	23624	11022.8	11022.8	13966.9	20679.8		284.1	15452.2	15453.6	13051.5	13051.5	13052.9	15452.3		284.1	15864.4	15788	13971.6	13974.4	14046	15710.8		284.1	15884.1	15853.1	14191.2	14200.1	14390.5	15644.9
284.05	22839.9	22743.8	11018.1	11018.1	13785.6	19976.2		284.05	15329.4	15326.7	13050.6	13050.6	13051.7	15325.6		284.05	15770.3	15707.3	13970.7	13973.4	14040.5	15634.8		284.05	15817.6	15753.7	14191.4	14200.1	14372	15564.2
284	21990.8	21869.4	11013.7	11013.7	13609.7	19273.4		284	15238.5	15198.2	13049.8	13049.8	13050.6	15197.3		284	15668.9	15625.2	13969.8	13972.4	14035.2	15557.2		284	15731.6	15653.2	14191.5	14200.1	14354.9	15481.2
283.95	21149.1	21009	11009.6	11009.6	13439.6	18579		283.95	15148.9	15069	13049	13049	13049.7	15068.3		283.95	15572.3	15542.3	13968.9	13971.5	14030.2	15478.5		283.95	15649.8	15552.5	14191.7	14200.1	14339	15396.8
283.9	20297.4	20169.8	11005.8	11005.8	13275.5	17900.1		283.9	15050.9	14940	13048.3	13048.3	13048.8	14939.5		283.9	15481.4	15459	13968.1	13970.7	14025.4	15399.1		283.9	15555	15452.5	14191.9	14200.2	14324.3	15311.9
283.85	19513.7	19359.6	11002.3	11002.3	13118	17243.9		283.85	14951.5	14812.4	13047.5	13047.5	13047.9	14812.1		283.85	15390.3	15375.9	13967.4	13969.9	14020.9	15319.9		283.85	15416.9	15354.4	14192.1	14200.2	14310.7	15227.6
283.8	18706.4	18583	10999.1	10999.1	12967	16615.1		283.8	14832.6	14687	13046.8	13046.8	13047.1	14686.7		283.8	15306.5	15293.5	13966.7	13969.1	14016.7	15241.1		283.8	15278.2	15258.6	14192.2	14200.2	14298.2	15144.6
283.75	17925.8	17845.8	10996.2	10996.2	12823.1	16018.9		283.75	14705.3	14564.5	13046.2	13046.2	13046.4	14564.3		283.75	15256.6	15212.3	13966	13968.5	14012.7	15163.2		283.75	15163.7	15166.1	14192.4	14200.3	14286.9	15063.8
283.7	17207.4	17150.9	10993.6	10993.6	12686.2	15458.4		283.7	14575.3	14445.6	13045.6	13045.6	13045.8	14445.5		283.7	15205.1	15132.6	13965.4	13967.8	14008.9	15086.8		283.7	15059.4	15077.5	14192.6	14200.3	14276.5	14985.8
283.65	16542.5	16500.6	10991.3	10991.3	12556.3	14935.7		283.65	14431.3	14331	13045	13045	13045.2	14330.9		283.65	15120.5	15054.9	13964.8	13967.1	14005.3	15012		283.65	14950.9	14993	14192.8	14200.4	14267.1	14911.1
283.6	15912	15897.3	10989.2	10989.2	12433.5	14453		283.6	14248.9	14221.2	13044.5	13044.5	13044.6	14221.1		283.6	15034.1	14979.4	13964.2	13966.5	14001.9	14939.4		283.6	14875.5	14913.4	14192.9	14200.4	14258.6	14840.3
283.55	15319.4	15340.7	10987.4	10987.4	12317.8	14010.3		283.55	14096.1	14116.5	13044.1	13044.1	13044.2	14116.4		283.55	14948.7	14906.5	13963.7	13965.9	13998.8	14869.1		283.55	14819.4	14838.6	14193.1	14200.5	14250.9	14773.5
283.5	14788.1	14831.5	10985.8	10985.8	12209.1	13608.2		283.5	13931.4	14017.3	13043.7	13043.7	13043.8	14017.2		283.5	14883.7	14836.4	13963.2	13965.4	13995.9	14801.5		283.5	14754	14769.1	14193.3	14200.5	14244	14711.1
283.45	14298.3	14368.4	10984.4	10984.4	12107.2	13245.5		283.45	13788.1	13923.9	13043.4	13043.4	13043.4	13923.8		283.45	14833.5	14769.3	13962.8	13964.9	13993.1	14736.8		283.45	14691.4	14704.8	14193.5	14200.6	14237.9	14653.3
283.4	13887.7	13949.6	10983.1	10983.1	12012	12920.7		283.4	13683.6	13836.2	13043.1	13043.1	13043.1	13836.2		283.4	14766.6	14705.4	13962.3	13964.5	13990.5	14675		283.4	14638.8	14645.8	14193.6	14200.6	14232.4	14600
283.35	13526.7	13573.8	10982	10982	11923.4	12632.4		283.35	13619.6	13754.6	13042.9	13042.9	13042.9	13754.6		283.35	14674.5	14644.7	13961.9	13964	13988.1	14616.4		283.35	14596.2	14591.9	14193.8	14200.7	14227.6	14551.3
283.3	13195.1	13238	10981.1	10981.1	11840.9	12378.2		283.3	13552.5	13678.8	13042.7	13042.7	13042.7	13678.8		283.3	14589.1	14587.4	13961.6	13963.6	13985.9	14561		283.3	14557.9	14543.1	14194	14200.8	14223.3	14507.1
283.25	12898	12940.2	10980.2	10980.2	11764.6	12155.8		283.25	13495.7	13608.9	13042.5	13042.5	13042.5	13608.9		283.25	14520	14533.5	13961.2	13963.3	13983.9	14508.9		283.25	14530.6	14499.2	14194.2	14200.9	14219.5	14467.2
283.2	12621	12677.2	10979.5	10979.5	11694	11962.7		283.2	13470.9	13544.7	13042.3	13042.3	13042.3	13544.7		283.2	14452.5	14483	13961	13963	13982	14460		283.2	14502.8	14460	14194.4	14200.9	14216.2	14431.6
283.15	12412.6	12446.2	10978.9	10978.9	11629	11796.1		283.15	13449.1	13485.9	13042.2	13042.2	13042.2	13485.9		283.15	14409	14435.9	13960.7	13962.7	13980.3	14414.4		283.15	14454.4	14425.1	14194.5	14201	14213.3	14399.8
283.1	12224.3	12244.4	10978.4	10978.4	11569.2	11653.6		283.1	13376.6	13432.6	13042	13042	13042	13432.5		283.1	14385	14392.1	13960.5	13962.5	13978.7	14372		283.1	14395.5	14394.2	14194.7	14201.1	14210.8	14371.8
283.05	12031.2	12068.7	10977.9	10977.9	11514.3	11532.3		283.05	13305	13384.2	13041.9	13041.9	13041.9	13384.2		283.05	14346.7	14351.6	13960.3	13962.2	13977.2	14332.8		283.05	14320.9	14367.2	14194.9	14201.1	14208.7	14347.1
283	11863.3	11916.6	10977.5	10977.5	11464.1	11430		283	13267.8	13340.7	13041.8	13041.8	13041.8	13340.7		283	14298.4	14314.1	13960.1	13962	13975.8	14296.6		283	14238.5	14343.5	14195.1	14201.2	14206.8	14325.6
282.95	11712.9	11785.5	10977.2	10977.2	11418.4	11344.3		282.95	13210.6	13301.7	13041.7	13041.7	13041.7	13301.7		282.95	14247.2	14279.8	13960	13961.8	13974.6	14263.3		282.95	14190.8	14323	14195.2	14201.3	14205.2	14306.9
282.9	11563.7	11672.6	10976.9	10976.9	11376.7	11272.9		282.9	13163.6	13266.9	13041.6	13041.6	13041.6	13266.9		282.9	14190.4	14248.3	13959.8	13961.6	13973.4	14232.8		282.9	14183.9	14305.3	14195.4	14201.4	14203.9	14290.9
282.85	11460.6	11576	10976.7	10976.7	11338.9	11213.9		282.85	13145	13236	13041.6	13041.6	13041.6	13236		282.85	14124.8	14219.6	13959.7	13961.5	13972.4	14205.1		282.85	14188.1	14290.1	14195.6	14201.5	14202.8	14277.1
282.8	11362.1	11493.5	10976.5	10976.5	11304.6	11165.4		282.8	13141.2	13208.7	13041.6	13041.6	13041.6	13208.7		282.8	14051.1	14193.5	13959.6	13961.4	13971.4	14179.8		282.8	14205.6	14277.1	14195.8	14201.6	14201.8	14265.3
282.75	11275.5	11423.1	10976.4	10976.4	11273.6	11125.9		282.75	13168.5	13184.7	13041.5	13041.5	13041.5	13184.7		282.75	14008.6	14169.8	13959.6	13961.3	13970.6	14157		282.75	14226.9	14266.1	14196	14201.7	14201	14255.3
282.7	11236	11363.3	10976.3	10976.3	11245.7	11093.9		282.7	13208.6	13163.6	13041.5	13041.5	13041.5	13163.6		282.7	13988.2	14148.5	13959.5	13961.3	13969.9	14136.4		282.7	14249.9	14256.8	14196.1	14201.8	14200.4	14246.9
282.65	11207.7	11312.5	10976.2	10976.2	11220.5	11068.2		282.65	13224.7	13145.2	13041.4	13041.4	13041.4	13145.2		282.65	13967	14129.3	13959.5	13961.2	13969.2	14117.9		282.65	14276.8	14249	14196.3	14201.9	14199.9	14239.9
282.6	11185.5	11269.4	10976.1	10976.1	11197.9	11047.6		282.6	13227	13129.2	13041.4	13041.4	13041.4	13129.2		282.6	13951.4	14112.1	13959.5	13961.2	13968.6	14101.3		282.6	14288.9	14242.4	14196.5	14202	14199.4	14234
282.55	11206.5	11232.8	10976	10976	11177.5	11031.2		282.55	13229.6	13115.3	13041.3	13041.3	13041.3	13115.3		282.55	13933.3	14096.6	13959.5	13961.2	13968	14086.5		282.55	14286.1	14237	14196.7	14202.1	14199.1	14229.1
282.5	11213.3	11201.8	10975.9	10975.9	11159.4	11018.3		282.5	13190.3	13103.4	13041.2	13041.2	13041.2	13103.4		282.5	13951.8	14082.9	13959.5	13961.2	13967.5	14073.2		282.5	14264.8	14232.4	14196.8	14202.2	14198.9	14225.1
282.45	11190.1	11175.5	10975.8	10975.8	11143.1	11008.2		282.45	13142	13093.2	13041.2	13041.2	13041.2	13093.2		282.45	14006.6	14070.6	13959.5	13961.1	13967.1	14061.5		282.45	14228.8	14228.7	14197	14202.3	14198.7	14221.7
282.4	11189.3	11153.1	10975.7	10975.7	11128.5	11000.3		282.4	13103.2	13084.5	13041.1	13041.1	13041.1	13084.5		282.4	14046.5	14059.7	13959.5	13961.1	13966.6	14051		282.4	14203.3	14225.6	14197.2	14202.4	14198.6	14219
282.35	11210.7	11134	10975.7	10975.7	11115.5	10994.2		282.35	13071.2	13077.1	13041.1	13041.1	13041.1	13077.1		282.35	14056.5	14050	13959.5	13961	13966.2	14041.8		282.35	14179.4	14223	14197.4	14202.5	14198.5	14216.8
282.3	11244.6	11117.8	10975.6	10975.6	11103.9	10989.5		282.3	13052.6	13070.8	13041.1	13041.1	13041.1	13070.8		282.3	14060.9	14041.5	13959.4	13961	13965.8	14033.5		282.3	14152.5	14220.9	14197.5	14202.6	14198.5	14215
282.25	11244.7	11104	10975.5	10975.5	11093.6	10985.8		282.25	13023	13065.6	13041.1	13041.1	13041.1	13065.6		282.25	14059.8	14033.9	13959.4	13960.9	13965.4	14026.3		282.25	14153.1	14219.2	14197.7	14202.7	14198.5	14213.5
282.2	11221.7	11092.1	10975.4	10975.4	11084.4	10983		282.2	13041.1	13061.2	13041.1	13041.1	13041.1	13061.2		282.2	14042.7	14027.2	13959.3	13960.8	13965.1	14020		282.2	14158.5	14217.8	14197.9	14202.8	14198.5	14212.3
282.15	11215.9	11081.9	10975.3	10975.3	11076.2	10980.9										282.15	14033.2	14021.3	13959.3	13960.8	13964.8	14014.4		282.15	14154.6	14216.6	14198.1	14202.9	14198.6	14211.3
282.1	11248.9	11073.1	10975.2	10975.2	11069	10979.3										282.1	14012.7	14016.2	13959.2	13960.7	13964.5	14009.5		282.1	14180.8	14215.7	14198.2	14203	14198.7	14210.5
282.05	11223.4	11065.5	10975.1	10975.1	11062.5	10978.1										282.05	13972.2	14011.6	13959.2	13960.6	13964.2	14005.2		282.05	14214.1	14214.9	14198.4	14203.1	14198.8	14209.9
282	11185.9	11058.9	10975	10975	11056.7	10977.2										282	13946.1	14007.7	13959.2	13960.6	13964	14001.5		282	14241.1	14214.3	14198.6	14203.2	14198.9	14209.4

## Sheet: Fig.3b
XPS N1s 0s							XPS N1s 200s							XPS N1s 400s							XPS N1s 600s
B.E.(eV)	RawIntensity	PeakSum	Background	Peak1	Peak2		B.E.(eV)	RawIntensity	PeakSum	Background	Peak1	Peak2		B.E.(eV)	RawIntensity	PeakSum	Background	Peak1	Peak2		B.E.(eV)	RawIntensity	PeakSum	Background	Peak1	Peak2
405	10631.8	10672.1	10631.8	10664.1	10639.8		405	12431.4	12451	12431.4	12438	12444.4		405	13405.8	13383.1	13381.5	13381.5	13383.1		405	13615.1	13629.8	13615.1	13619.1	13625.8
404.95	10621.8	10672.9	10631.8	10664.8	10639.9		404.95	12472.3	12451.4	12431.4	12438.2	12444.6		404.95	13394.5	13382.2	13380.5	13380.5	13382.2		404.95	13630.3	13630	13615.1	13619.2	13625.9
404.9	10622.3	10673.6	10631.8	10665.4	10640		404.9	12505.2	12451.7	12431.4	12438.3	12444.8		404.9	13377.1	13381.2	13379.5	13379.5	13381.2		404.9	13666.8	13630.3	13615.1	13619.3	13626.1
404.85	10646.6	10674.5	10631.8	10666.1	10640.2		404.85	12517.3	12452.1	12431.3	12438.4	12445		404.85	13372.8	13380.2	13378.5	13378.5	13380.2		404.85	13700.7	13630.5	13615.1	13619.3	13626.3
404.8	10657.6	10675.3	10631.8	10666.8	10640.3		404.8	12542	12452.4	12431.3	12438.5	12445.2		404.8	13368.8	13379.2	13377.5	13377.5	13379.2		404.8	13736.9	13630.8	13615	13619.4	13626.4
404.75	10665.3	10676.1	10631.8	10667.5	10640.4		404.75	12590	12452.7	12431.2	12438.6	12445.4		404.75	13374.7	13378.3	13376.5	13376.5	13378.3		404.75	13769.5	13631	13614.9	13619.4	13626.5
404.7	10701.5	10677	10631.8	10668.2	10640.6		404.7	12614.8	12453	12431.1	12438.7	12445.5		404.7	13372	13377.3	13375.5	13375.5	13377.3		404.7	13768.5	13631.2	13614.9	13619.4	13626.6
404.65	10738.3	10677.9	10631.8	10669	10640.7		404.65	12643.9	12453.4	12431	12438.8	12445.6		404.65	13360.2	13376.3	13374.5	13374.5	13376.3		404.65	13737.7	13631.4	13614.8	13619.4	13626.8
404.6	10749.6	10678.9	10631.8	10669.8	10640.9		404.6	12659.4	12453.7	12430.9	12438.8	12445.8		404.6	13340.5	13375.4	13373.5	13373.5	13375.4		404.6	13698.7	13631.7	13614.7	13619.5	13626.9
404.55	10760.1	10679.8	10631.8	10670.6	10641		404.55	12649.7	12454	12430.8	12438.9	12445.9		404.55	13335.2	13374.4	13372.5	13372.5	13374.4		404.55	13647.3	13632	13614.6	13619.5	13627.1
404.5	10778.8	10680.8	10631.8	10671.4	10641.2		404.5	12656.8	12454.3	12430.7	12439	12446		404.5	13352.3	13373.4	13371.5	13371.5	13373.4		404.5	13604.3	13632.3	13614.6	13619.6	13627.3
404.45	10777.8	10681.8	10631.8	10672.2	10641.4		404.45	12672.3	12454.7	12430.6	12439	12446.2		404.45	13364.2	13372.4	13370.5	13370.5	13372.4		404.45	13582	13632.6	13614.6	13619.8	13627.5
404.4	10772.2	10682.9	10631.8	10673.1	10641.5		404.4	12645.1	12455	12430.4	12439.1	12446.3		404.4	13370.1	13371.5	13369.5	13369.5	13371.5		404.4	13588.8	13633	13614.7	13619.9	13627.7
404.35	10755.7	10683.9	10631.8	10674	10641.7		404.35	12619.9	12455.4	12430.3	12439.2	12446.5		404.35	13357.6	13370.5	13368.5	13368.5	13370.5		404.35	13616.8	13633.4	13614.7	13620.1	13628
404.3	10742.8	10685.1	10631.8	10675	10641.9		404.3	12599.6	12455.8	12430.2	12439.3	12446.7		404.3	13338.4	13369.5	13367.5	13367.5	13369.5		404.3	13677.6	13633.8	13614.7	13620.2	13628.2
404.25	10748.2	10686.2	10631.8	10676	10642		404.25	12571.4	12456.2	12430.1	12439.5	12446.9		404.25	13343.3	13368.5	13366.5	13366.5	13368.5		404.25	13738.5	13634.1	13614.6	13620.3	13628.4
404.2	10767.7	10687.4	10631.8	10677	10642.2		404.2	12552.9	12456.7	12430	12439.6	12447.1		404.2	13357.3	13367.6	13365.5	13365.5	13367.6		404.2	13783.9	13634.5	13614.6	13620.4	13628.6
404.15	10771.7	10688.6	10631.8	10678	10642.4		404.15	12544.6	12457.2	12430	12439.8	12447.4		404.15	13362.5	13366.6	13364.5	13364.5	13366.6		404.15	13807.8	13634.8	13614.5	13620.5	13628.8
404.1	10772.4	10689.9	10631.8	10679.1	10642.6		404.1	12523.8	12457.7	12429.9	12440	12447.6		404.1	13368.3	13365.7	13363.5	13363.5	13365.7		404.1	13814.8	13635.1	13614.4	13620.5	13629
404.05	10762.9	10691.2	10631.8	10680.2	10642.8		404.05	12508.9	12458.3	12429.9	12440.2	12447.9		404.05	13364.7	13364.7	13362.5	13362.5	13364.7		404.05	13805.1	13635.4	13614.2	13620.5	13629.1
404	10757.4	10692.6	10631.8	10681.3	10643		404	12512.7	12458.8	12429.8	12440.5	12448.2		404	13376.8	13363.8	13361.5	13361.5	13363.7		404	13764.7	13635.8	13614.1	13620.6	13629.3
403.95	10738.3	10694	10631.8	10682.5	10643.2		403.95	12526.1	12459.4	12429.8	12440.7	12448.5		403.95	13398.7	13362.8	13360.5	13360.5	13362.8		403.95	13704.2	13636.2	13614	13620.7	13629.5
403.9	10707.5	10695.4	10631.8	10683.8	10643.4		403.9	12513.2	12460	12429.7	12441	12448.8		403.9	13399	13361.9	13359.5	13359.5	13361.9		403.9	13650.7	13636.6	13614	13620.9	13629.8
403.85	10697.5	10696.9	10631.8	10685	10643.7		403.85	12490.9	12460.7	12429.7	12441.2	12449.1		403.85	13384.9	13360.9	13358.5	13358.5	13360.9		403.85	13611.4	13637.1	13614	13621	13630
403.8	10686.7	10698.5	10631.8	10686.4	10643.9		403.8	12474.5	12461.4	12429.6	12441.5	12449.5		403.8	13371.3	13360	13357.5	13357.5	13360		403.8	13585.5	13637.6	13614	13621.2	13630.4
403.75	10676.9	10700.1	10631.8	10687.8	10644.1		403.75	12474.2	12462.1	12429.6	12441.8	12449.9		403.75	13371	13359	13356.5	13356.5	13359		403.75	13582.2	13638.2	13614	13621.5	13630.7
403.7	10676	10701.8	10631.8	10689.2	10644.4		403.7	12463.3	12462.8	12429.6	12442.2	12450.2		403.7	13359.4	13358.1	13355.5	13355.6	13358.1		403.7	13576.4	13638.8	13614	13621.7	13631.1
403.65	10670	10703.5	10631.8	10690.7	10644.6		403.65	12462.1	12463.6	12429.6	12442.5	12450.6		403.65	13339	13357.2	13354.5	13354.6	13357.1		403.65	13574.4	13639.4	13614	13622	13631.5
403.6	10666.4	10705.3	10631.8	10692.2	10644.9		403.6	12451.3	12464.4	12429.6	12442.9	12451		403.6	13315.7	13356.2	13353.5	13353.6	13356.2		403.6	13594.2	13640	13614.1	13622.2	13631.8
403.55	10680.5	10707.2	10631.8	10693.8	10645.2		403.55	12431	12465.2	12429.6	12443.3	12451.5		403.55	13320.2	13355.3	13352.5	13352.6	13355.2		403.55	13603.9	13640.7	13614.1	13622.5	13632.2
403.5	10693.6	10709.2	10631.8	10695.5	10645.4		403.5	12414.4	12466.1	12429.6	12443.7	12451.9		403.5	13343.8	13354.4	13351.5	13351.6	13354.2		403.5	13607.4	13641.3	13614.1	13622.8	13632.6
403.45	10710.7	10711.2	10631.8	10697.2	10645.7		403.45	12407.8	12467	12429.6	12444.1	12452.4		403.45	13334.9	13353.5	13350.5	13350.7	13353.3		403.45	13605.3	13642	13614.1	13623.1	13633
403.4	10729.2	10713.3	10631.8	10699	10646		403.4	12385	12468	12429.6	12444.6	12452.9		403.4	13316.6	13352.6	13349.5	13349.7	13352.4		403.4	13598.1	13642.8	13614.1	13623.4	13633.4
403.35	10745.7	10715.5	10631.8	10701	10646.3		403.35	12377	12469	12429.6	12445.1	12453.4		403.35	13302.8	13351.7	13348.5	13348.8	13351.4		403.35	13582.4	13643.5	13614.1	13623.8	13633.9
403.3	10754.1	10717.8	10631.8	10702.9	10646.6		403.3	12415.3	12470	12429.6	12445.7	12454		403.3	13306.4	13350.9	13347.5	13347.9	13350.5		403.3	13578.8	13644.4	13614.1	13624.1	13634.3
403.25	10761.1	10720.2	10631.8	10705	10647		403.25	12440.5	12471.1	12429.6	12446.2	12454.5		403.25	13316.4	13350.1	13346.4	13347	13349.5		403.25	13592.4	13645.2	13614.1	13624.6	13634.8
403.2	10760.7	10722.7	10631.8	10707.1	10647.3		403.2	12481.3	12472.2	12429.6	12446.8	12455.1		403.2	13309.3	13349.3	13345.4	13346.2	13348.6		403.2	13610.6	13646.2	13614.1	13625	13635.3
403.15	10759.9	10725.3	10631.8	10709.4	10647.6		403.15	12527	12473.4	12429.6	12447.4	12455.6		403.15	13295.3	13348.6	13344.4	13345.4	13347.6		403.15	13620.1	13647.1	13614.1	13625.5	13635.8
403.1	10765.1	10728	10631.8	10711.8	10648		403.1	12536.1	12474.6	12429.5	12448	12456.1		403.1	13293.8	13348	13343.4	13344.7	13346.7		403.1	13625.7	13648.2	13614.1	13626.1	13636.3
403.05	10773.2	10730.9	10631.7	10714.3	10648.4		403.05	12512.2	12475.8	12429.5	12448.6	12456.7		403.05	13289.8	13347.4	13342.4	13344.1	13345.7		403.05	13633.4	13649.3	13614.1	13626.7	13636.8
403	10775	10733.9	10631.7	10716.9	10648.7		403	12511.3	12477.1	12429.5	12449.3	12457.3		403	13289	13347	13341.4	13343.5	13344.8		403	13640.4	13650.5	13614.1	13627.4	13637.3
402.95	10771.3	10737	10631.7	10719.7	10649.1		402.95	12507.9	12478.6	12429.4	12450.1	12457.9		402.95	13294.2	13346.7	13340.4	13343.2	13343.9		402.95	13632.1	13651.9	13614.1	13628.2	13637.8
402.9	10772.1	10740.4	10631.7	10722.6	10649.5		402.9	12482.3	12480.1	12429.4	12450.9	12458.5		402.9	13302.4	13346.5	13339.3	13343	13342.9		402.9	13624.7	13653.4	13614.1	13629.1	13638.4
402.85	10758.9	10743.9	10631.7	10725.7	10650		402.85	12453.7	12481.7	12429.3	12451.9	12459.2		402.85	13313.7	13346.6	13338.3	13343	13342		402.85	13621.5	13655.1	13614.1	13630.2	13639
402.8	10745.2	10747.6	10631.7	10728.9	10650.4		402.8	12431	12483.5	12429.3	12452.9	12459.9		402.8	13344.9	13347	13337.3	13343.2	13341.1		402.8	13621.4	13657	13614.1	13631.5	13639.6
402.75	10758.4	10751.5	10631.7	10732.4	10650.8		402.75	12430	12485.4	12429.3	12454.1	12460.6		402.75	13383.8	13347.6	13336.3	13343.8	13340.2		402.75	13615.3	13659.2	13614.1	13633	13640.2
402.7	10765.7	10755.7	10631.7	10736.1	10651.3		402.7	12426.2	12487.6	12429.3	12455.5	12461.4		402.7	13404.9	13348.7	13335.3	13344.7	13339.3		402.7	13604.9	13661.7	13614.1	13634.9	13640.9
402.65	10757.2	10760.1	10631.7	10740	10651.8		402.65	12444	12489.9	12429.3	12457	12462.2		402.65	13416.2	13350.2	13334.4	13346.1	13338.4		402.65	13593.5	13664.6	13614.1	13637.1	13641.6
402.6	10750.7	10764.8	10631.7	10744.2	10652.3		402.6	12483.5	12492.5	12429.3	12458.8	12463		402.6	13405.2	13352.2	13333.4	13348.1	13337.5		402.6	13586.6	13667.9	13614.1	13639.7	13642.3
402.55	10739.8	10769.8	10631.7	10748.7	10652.8		402.55	12528.5	12495.4	12429.3	12460.8	12463.9		402.55	13401	13354.9	13332.4	13350.6	13336.7		402.55	13572.4	13671.8	13614.1	13642.8	13643.1
402.5	10738.2	10775.2	10631.7	10753.5	10653.4		402.5	12553.8	12498.6	12429.2	12463.1	12464.7		402.5	13382.8	13358.3	13331.4	13353.9	13335.8		402.5	13565	13676.3	13614.1	13646.6	13643.9
402.45	10747.2	10780.9	10631.7	10758.7	10653.9		402.45	12554.7	12502.3	12429.2	12465.9	12465.6		402.45	13337.5	13362.6	13330.5	13358.1	13334.9		402.45	13591.9	13681.6	13614.2	13651.1	13644.7
402.4	10735.2	10787.1	10631.7	10764.3	10654.5		402.4	12549.2	12506.5	12429.1	12469.1	12466.5		402.4	13299.1	13367.8	13329.5	13363.2	13334		402.4	13638	13687.8	13614.2	13656.4	13645.6
402.35	10738	10793.7	10631.7	10770.3	10655.1		402.35	12542.5	12511.3	12429	12472.9	12467.4		402.35	13292.9	13374.2	13328.4	13369.5	13333.2		402.35	13683.1	13694.9	13614.2	13662.6	13646.4
402.3	10750.3	10800.8	10631.7	10776.8	10655.8		402.3	12545.6	12516.9	12429	12477.5	12468.4		402.3	13304.1	13382	13327.4	13377.1	13332.3		402.3	13717.3	13703.2	13614.1	13670	13647.3
402.25	10758.2	10808.5	10631.7	10783.8	10656.4		402.25	12547.2	12523.4	12428.9	12482.9	12469.4		402.25	13319.8	13391.3	13326.4	13386.3	13331.4		402.25	13759.4	13712.8	13614.1	13678.7	13648.2
402.2	10765.3	10816.8	10631.7	10791.4	10657.1		402.2	12543.4	12530.9	12428.8	12489.3	12470.5		402.2	13340.4	13402.3	13325.4	13397.1	13330.5		402.2	13806.1	13724	13614	13688.9	13649.1
402.15	10761.3	10825.8	10631.7	10799.7	10657.8		402.15	12551.5	12539.8	12428.8	12496.9	12471.6		402.15	13373.8	13415.2	13324.4	13410	13329.7		402.15	13840	13736.9	13613.9	13700.8	13650
402.1	10758.9	10835.5	10631.7	10808.7	10658.6		402.1	12548	12550	12428.7	12505.9	12472.8		402.1	13430.2	13430.3	13323.4	13424.9	13328.9		402.1	13846.5	13751.8	13613.8	13714.5	13651
402.05	10801.1	10846	10631.7	10818.4	10659.4		402.05	12542.7	12562	12428.6	12516.6	12474.1		402.05	13481.3	13447.8	13322.5	13442.2	13328.1		402.05	13837.1	13768.8	13613.6	13730.5	13652
402	10845.3	10857.4	10631.7	10829	10660.2		402	12555	12575.9	12428.6	12529.1	12475.4		402	13519.2	13467.9	13321.5	13462.1	13327.3		402	13818	13788.3	13613.5	13748.8	13653
401.95	10883.8	10869.8	10631.7	10840.5	10661		401.95	12552.2	12592	12428.5	12543.8	12476.7		401.95	13542.8	13490.8	13320.6	13484.9	13326.5		401.95	13800.9	13810.5	13613.4	13769.8	13654.1
401.9	10911.7	10883.2	10631.7	10852.9	10661.9		401.9	12557.7	12610.7	12428.5	12561	12478.2		401.9	13558.8	13516.8	13319.7	13510.7	13325.8		401.9	13786.8	13835.6	13613.3	13793.6	13655.3
401.85	10895.6	10897.7	10631.7	10866.5	10662.9		401.85	12577.8	12632.2	12428.4	12580.9	12479.7		401.85	13565.6	13546	13318.8	13539.7	13325.1		401.85	13775.9	13863.9	13613.2	13820.5	13656.6
401.8	10881.1	10913.4	10631.7	10881.2	10663.9		401.8	12588.1	12656.8	12428.3	12603.8	12481.3		401.8	13584.2	13578.7	13317.9	13572.2	13324.4		401.8	13811.2	13895.5	13613.1	13850.6	13657.9
401.75	10900.7	10930.4	10631.7	10897.1	10664.9		401.75	12603.8	12684.9	12428.2	12630.1	12483		401.75	13606.6	13615	13316.9	13608.2	13323.7		401.75	13865	13930.6	13613	13884.2	13659.3
401.7	10923	10948.8	10631.7	10914.4	10666		401.7	12629.2	12716.8	12428.1	12660	12484.8		401.7	13619.4	13655	13316	13648	13323		401.7	13929.6	13969.3	13612.8	13921.4	13660.8
401.65	10934.9	10968.6	10631.7	10933.1	10667.2		401.65	12661.2	12752.7	12428	12694	12486.7		401.65	13656.5	13698.8	13315.1	13691.6	13322.4		401.65	14010.4	14011.8	13612.6	13962.2	13662.3
401.6	10955.9	10990.1	10631.7	10953.3	10668.5		401.6	12711.3	12793	12427.9	12732.1	12488.8		401.6	13723.6	13746.5	13314.3	13738.9	13321.8		401.6	14085.1	14058.1	13612.4	14006.6	13663.9
401.55	10989.9	11013.2	10631.7	10975	10669.8		401.55	12793.1	12838	12427.7	12774.7	12491		401.55	13799.6	13798	13313.4	13790.1	13321.3		401.55	14149.8	14108.1	13612.1	14054.8	13665.5
401.5	11030.3	11038	10631.6	10998.5	10671.2		401.5	12875.3	12887.7	12427.5	12821.9	12493.3		401.5	13865.2	13853.3	13312.6	13845	13320.8		401.5	14214.1	14161.9	13611.9	14106.6	13667.2
401.45	11063.8	11064.7	10631.6	11023.6	10672.8		401.45	12964.7	12942.3	12427.3	12873.7	12495.9		401.45	13935.6	13912.2	13311.8	13903.5	13320.4		401.45	14264	14219.3	13611.5	14161.8	13669
401.4	11088.3	11093.3	10631.6	11050.5	10674.4		401.4	13041	13002	12427	12930.4	12498.6		401.4	14003	13974.5	13311	13965.4	13320.1		401.4	14319.3	14280.1	13611.1	14220.2	13671
401.35	11133.4	11123.9	10631.6	11079.3	10676.2		401.35	13116.5	13066.6	12426.7	12991.7	12501.6		401.35	14060.8	14039.9	13310.2	14030.2	13319.9		401.35	14382.4	14343.9	13610.7	14281.5	13673.1
401.3	11206.7	11156.5	10631.6	11110.1	10678.1		401.3	13190.8	13136.2	12426.3	13057.6	12504.9		401.3	14108.6	14108.1	13309.5	14097.8	13319.8		401.3	14423.6	14410.5	13610.3	14345.4	13675.5
401.25	11262.9	11191.3	10631.6	11142.7	10680.2		401.25	13288	13210.4	12425.9	13127.8	12508.5		401.25	14161.6	14178.5	13308.8	14167.4	13319.9		401.25	14470.6	14479.4	13609.8	14411.2	13678
401.2	11291.5	11228.2	10631.6	11177.3	10682.5		401.2	13344.3	13289	12425.4	13201.9	12512.6		401.2	14245.8	14250.7	13308.1	14238.7	13320.1		401.2	14530	14550	13609.4	14478.5	13680.8
401.15	11295.8	11267.4	10631.6	11214	10685		401.15	13381.5	13371.6	12424.9	13279.4	12517.1		401.15	14331.5	14324.2	13307.4	14311.1	13320.5		401.15	14605.5	14621.7	13608.8	14546.5	13684
401.1	11287.6	11308.8	10631.6	11252.5	10687.8		401.1	13431.6	13457.6	12424.4	13359.7	12522.3		401.1	14411.2	14398.2	13306.7	14383.8	13321.2		401.1	14684.1	14693.8	13608.3	14614.6	13687.5
401.05	11315.1	11352.4	10631.6	11293.1	10690.9		401.05	13497.6	13546.5	12423.9	13442.2	12528.2		401.05	14474.7	14472.1	13306.1	14456.1	13322.1		401.05	14751.1	14765.7	13607.6	14682	13691.4
401	11365.1	11398.3	10631.6	11335.5	10694.3		401	13582.9	13637.4	12423.3	13525.8	12534.9		401	14541.9	14545.1	13305.5	14527.2	13323.5		401	14817.1	14836.5	13607	14747.7	13695.9
400.95	11422.1	11446.3	10631.5	11379.7	10698.1		400.95	13679.6	13729.3	12422.6	13609.5	12542.5		400.95	14616.9	14616.6	13305	14596.3	13325.3		400.95	14887	14905.5	13606.3	14810.9	13701
400.9	11480.6	11496.5	10631.5	11425.7	10702.4		400.9	13800	13821.6	12422	13692.4	12551.1		400.9	14691.1	14685.8	13304.4	14662.6	13327.6		400.9	14956.9	14971.9	13605.6	14870.7	13706.8
400.85	11532.9	11548.7	10631.5	11473.2	10707.1		400.85	13939.7	13913	12421.2	13773.2	12561		400.85	14760.8	14751.9	13303.9	14725.2	13330.6		400.85	15034.9	15034.7	13604.8	14926.1	13713.4
400.8	11582.2	11602.9	10631.5	11522	10712.4		400.8	14064	14002.5	12420.4	13850.6	12572.2		400.8	14831.6	14814.3	13303.4	14783.4	13334.3		400.8	15115.6	15093.4	13604	14976.3	13721.1
400.75	11640.2	11658.7	10631.5	11572	10718.2		400.75	14169.5	14088.9	12419.5	13923.4	12585		400.75	14896.3	14872.3	13302.9	14836.3	13338.9		400.75	15165.6	15147.1	13603.2	15020.3	13729.9
400.7	11730.6	11716.1	10631.5	11622.8	10724.8		400.7	14258.4	14171.1	12418.6	13990.1	12599.6		400.7	14935.1	14925.3	13302.5	14883.2	13344.6		400.7	15195.5	15195.2	13602.3	15057.4	13740.1
400.65	11825.8	11774.8	10631.5	11674.1	10732.2		400.65	14313.3	14248.2	12417.6	14049.5	12616.2		400.65	14961	14972.9	13302	14923.5	13351.5		400.65	15233.6	15237.3	13601.4	15086.9	13751.8
400.6	11917.2	11834.5	10631.4	11725.5	10740.4		400.6	14350.5	14318.9	12416.5	14100.4	12635.1		400.6	14995.7	15014.7	13301.6	14956.4	13359.9		400.6	15265.8	15272.9	13600.5	15108.1	13765.3
400.55	12009.3	11894.7	10631.4	11776.6	10749.5		400.55	14381.5	14382.5	12415.5	14141.5	12656.5		400.55	15035.2	15050.4	13301.2	14981.7	13369.9		400.55	15297.2	15301.9	13599.5	15120.6	13780.9
400.5	12067.7	11955	10631.4	11826.6	10759.7		400.5	14413.3	14438.1	12414.4	14171.8	12680.7		400.5	15063.5	15079.8	13300.8	14998.8	13381.8		400.5	15310.4	15324.2	13598.5	15124.1	13798.7
400.45	12114.9	12014.9	10631.4	11875.2	10771		400.45	14450.3	14485.3	12413.4	14190.7	12708		400.45	15076	15103.1	13300.4	15007.5	13395.9		400.45	15307.1	15340	13597.6	15118.6	13819
400.4	12153.5	12073.8	10631.3	11921.6	10783.6		400.4	14465.8	14523.8	12412.3	14197.5	12738.6		400.4	15087	15120.3	13300	15007.8	13412.5		400.4	15323.3	15349.7	13596.6	15104.1	13842.2
400.35	12165.7	12131.1	10631.3	11965	10797.4		400.35	14482.8	14553.7	12411.1	14192	12772.8		400.35	15090.4	15131.7	13299.7	14999.4	13431.9		400.35	15357	15353.9	13595.6	15081	13868.5
400.3	12182.8	12186.2	10631.3	12004.8	10812.7		400.3	14507	14575.3	12410	14174.4	12810.9		400.3	15091.5	15137.7	13299.3	14982.7	13454.3		400.3	15364.7	15353.2	13594.6	15049.5	13898.3
400.25	12214.2	12238.2	10631.3	12040	10829.5		400.25	14547.5	14589.3	12408.9	14145.1	12853.1		400.25	15097.2	15139	13298.9	14957.8	13480.1		400.25	15363.6	15348.6	13593.6	15010.5	13931.7
400.2	12247.7	12286.7	10631.2	12070.1	10847.9		400.2	14579.9	14596.7	12407.7	14104.9	12899.6		400.2	15118.1	15136.2	13298.5	14925.1	13509.7		400.2	15357.9	15341	13592.6	14964.6	13969
400.15	12280.5	12331	10631.2	12094.3	10867.9		400.15	14605	14598.6	12406.6	14054.5	12950.7		400.15	15146.8	15130.1	13298.2	14885	13543.3		400.15	15344.7	15331.5	13591.6	14912.6	14010.6
400.1	12318.3	12370.5	10631.2	12112	10889.7		400.1	14592.6	14596.3	12405.4	13995.3	13006.4		400.1	15167.5	15121.6	13297.8	14838.2	13581.3		400.1	15338.3	15321.3	13590.6	14855.4	14056.6
400.05	12366.1	12404.9	10631.2	12122.9	10913.2		400.05	14578.5	14591.2	12404.2	13928.4	13067		400.05	15180.9	15111.6	13297.5	14785.2	13623.8		400.05	15329.3	15311.4	13589.6	14793.8	14107.2
400	12417.9	12433.9	10631.1	12126.5	10938.6		400	14599.6	14584.7	12403	13855.2	13132.5		400	15191.9	15101	13297.1	14726.9	13671.2		400	15332.1	15302.8	13588.6	14728.9	14162.5
399.95	12458.4	12457.5	10631.1	12122.8	10965.8		399.95	14599.1	14578	12401.8	13777	13202.9		399.95	15186.6	15090.8	13296.8	14664	13723.5		399.95	15322.6	15296.5	13587.7	14661.6	14222.6
399.9	12506.8	12475.7	10631.1	12111.9	10994.9		399.9	14584.3	14572.6	12400.6	13695.1	13278.2		399.9	15159.3	15081.9	13296.4	14597.3	13781		399.9	15308.6	15293.4	13586.7	14592.6	14287.5
399.85	12524.7	12488.8	10631	12094.1	11025.7		399.85	14581.9	14569.5	12399.5	13610.8	13358.1		399.85	15113.8	15075.2	13296.1	14527.6	13843.6		399.85	15299.3	15294.4	13585.7	14523	14357.1
399.8	12513.6	12497.2	10631	12069.9	11058.4		399.8	14576.1	14569.7	12398.3	13525.3	13442.7		399.8	15060.5	15071.4	13295.7	14455.7	13911.4		399.8	15277.7	15299.9	13584.7	14453.4	14431.2
399.75	12501.7	12501.4	10631	12039.7	11092.6		399.75	14579.7	14574.1	12397.1	13439.8	13531.4		399.75	15022.8	15071.3	13295.3	14382.6	13984		399.75	15268.6	15310.6	13583.8	14384.7	14509.6
399.7	12490	12502	10631	12004.4	11128.5		399.7	14601.3	14583.3	12395.9	13355.2	13624		399.7	15001.1	15075.3	13294.9	14308.9	14061.3		399.7	15284.5	15326.6	13582.8	14317.5	14591.9
399.65	12480.5	12499.5	10630.9	11964.6	11165.8		399.65	14610.8	14597.7	12394.7	13272.4	13720		399.65	14986.3	15083.8	13294.5	14235.3	14143		399.65	15325.6	15348	13581.9	14252.2	14677.6
399.6	12467	12494.5	10630.9	11921.1	11204.3		399.6	14604	14617.5	12393.5	13192.4	13818.7		399.6	15003.4	15097.1	13294.1	14162.7	14228.5		399.6	15384.1	15374.8	13580.9	14189.6	14766.1
399.55	12461.8	12487.7	10630.9	11874.7	11243.8		399.55	14638.5	14642.8	12392.3	13115.5	13919.6		399.55	15060.2	15115.3	13293.7	14091.6	14317.3		399.55	15438.8	15406.5	13579.8	14129.7	14856.6
399.5	12454.2	12479.4	10630.8	11826.1	11284.1		399.5	14686.9	14673.1	12391.1	13042.5	14021.8		399.5	15121.6	15138	13293.3	14022.7	14408.6		399.5	15455.5	15442.7	13578.8	14073.2	14948.4
399.45	12454.6	12470	10630.8	11776	11324.8		399.45	14728	14708.2	12389.9	12973.7	14124.4		399.45	15164.2	15165.1	13292.9	13956.3	14501.7		399.45	15456.9	15482.7	13577.7	14020.1	15040.3
399.4	12454.4	12459.7	10630.8	11724.9	11365.7		399.4	14758.3	14747.4	12388.6	12909.4	14226.5		399.4	15217.5	15195.9	13292.6	13892.9	14595.5		399.4	15468	15525.5	13576.7	13970.6	15131.5
399.35	12433.7	12448.9	10630.7	11673.4	11406.2		399.35	14786.6	14789.6	12387.3	12849.9	14327.1		399.35	15272.7	15229.7	13292.2	13832.8	14689.1		399.35	15506.6	15569.8	13575.6	13924.9	15220.6
399.3	12403.5	12437.3	10630.7	11622	11446		399.3	14835.4	14833.9	12386	12795	14424.9		399.3	15326.7	15265.6	13291.9	13776.2	14781.4		399.3	15565.1	15614.5	13574.5	13882.8	15306.2
399.25	12378	12425	10630.7	11571.2	11484.5		399.25	14890.3	14878.9	12384.7	12745	14518.7		399.25	15376.2	15302.8	13291.6	13723.4	14871		399.25	15631.6	15658	13573.4	13844.4	15386.9
399.2	12348.7	12411.9	10630.6	11521.2	11521.3		399.2	14950.7	14923.3	12383.4	12699.6	14607.1		399.2	15384.9	15339.9	13291.4	13674.3	14957		399.2	15700.1	15698.5	13572.2	13809.6	15461.1
399.15	12311.1	12397.4	10630.6	11472.3	11555.8		399.15	15016.2	14965.6	12382	12658.6	14689		399.15	15383.7	15375.9	13291.1	13629	15037.9		399.15	15751.5	15734.5	13571	13778.1	15527.4
399.1	12290.3	12381.5	10630.6	11424.7	11587.3		399.1	15055.4	15004.1	12380.5	12622	14762.7		399.1	15394.8	15409.4	13290.8	13587.6	15112.6		399.1	15789.4	15764.1	13569.8	13749.9	15584
399.05	12291.4	12363.5	10630.6	11378.8	11615.3		399.05	15074.1	15037.3	12379.1	12589.3	14827.1		399.05	15415.9	15439.3	13290.5	13549.8	15180		399.05	15843.2	15785.8	13568.5	13724.7	15629.6
399	12293.6	12343.1	10630.5	11334.5	11639.1		399	15089.2	15063.6	12377.6	12560.5	14880.8		399	15446.9	15464.2	13290.3	13515.7	15238.7		399	15910.7	15798.1	13567.2	13702.4	15662.9
398.95	12296.5	12319.8	10630.5	11292	11658.3		398.95	15088.2	15081.7	12376.2	12535	14922.8		398.95	15462.2	15483	13290	13485	15288		398.95	15937.1	15799.6	13565.9	13682.6	15682.9
398.9	12307	12293.3	10630.5	11251.5	11672.4		398.9	15068.1	15090.1	12374.7	12512.8	14952.1		398.9	15449.8	15494.7	13289.8	13457.6	15326.9		398.9	15915.6	15789.7	13564.5	13665.2	15689
398.85	12292.8	12263.3	10630.5	11212.8	11681		398.85	15043.8	15088	12373.3	12493.3	14968		398.85	15451.1	15498.3	13289.5	13433.3	15354.6		398.85	15855.9	15767.7	13563.2	13650	15680.9
398.8	12261.2	12229.5	10630.4	11176.2	11683.8		398.8	14996.1	15074.7	12371.8	12476.4	14970		398.8	15461.1	15493.1	13289.3	13411.8	15370.6		398.8	15742.7	15733.8	13561.9	13636.7	15659
398.75	12216.8	12192	10630.4	11141.5	11680.9		398.75	14948.8	15049.7	12370.4	12461.8	14958.3		398.75	15468.9	15478.6	13289	13392.9	15374.7		398.75	15617.8	15688.4	13560.7	13625.3	15623.9
398.7	12148.5	12150.7	10630.4	11108.8	11672.3		398.7	14923.5	15013	12369	12449.2	14932.9		398.7	15468.7	15454.4	13288.8	13376.4	15366.8		398.7	15506.1	15632.3	13559.5	13615.4	15576.4
398.65	12091.6	12105.9	10630.4	11078.1	11658.2		398.65	14886.1	14965	12367.6	12438.2	14894.4		398.65	15447.3	15420.5	13288.5	13362.1	15346.9		398.65	15400.6	15566.4	13558.4	13606.8	15518
398.6	12042	12057.8	10630.3	11049.2	11638.9		398.6	14815.1	14906.2	12366.3	12428.8	14843.7		398.6	15413.1	15377	13288.3	13349.7	15315.5		398.6	15322.3	15492.2	13557.4	13599.5	15450
398.55	12019.4	12007	10630.3	11022.2	11615		398.55	14765.5	14837.5	12364.9	12420.7	14781.7		398.55	15375.9	15324.2	13288	13339.1	15273.2		398.55	15291.6	15410.8	13556.4	13593.2	15373.9
398.5	12008.8	11953.8	10630.3	10997.1	11587		398.5	14730.3	14759.8	12363.6	12413.6	14709.8		398.5	15314.8	15262.8	13287.8	13330	15220.6		398.5	15276.9	15323.9	13555.4	13587.8	15291.4
398.45	11976.5	11898.8	10630.3	10973.6	11555.5		398.45	14691.1	14674.4	12362.4	12407.5	14629.3		398.45	15231	15193.5	13287.5	13322.2	15158.8		398.45	15241.6	15232.7	13554.4	13583.1	15204
398.4	11935.1	11842.5	10630.2	10951.9	11520.9		398.4	14627	14582.4	12361.1	12402.1	14541.4		398.4	15142.3	15117.1	13287.1	13315.6	15088.7		398.4	15179	15138.5	13553.4	13579	15113
398.35	11898.4	11785.5	10630.2	10931.6	11484.1		398.35	14548.8	14485.1	12359.9	12397.5	14447.5		398.35	15044	15034.7	13286.8	13309.9	15011.5		398.35	15106.7	15042.9	13552.5	13575.5	15019.9
398.3	11848.4	11728.2	10630.2	10912.9	11445.5		398.3	14467.7	14383.8	12358.7	12393.4	14349.1		398.3	14952.2	14947.1	13286.4	13305.1	14928.3		398.3	15037.4	14946.8	13551.6	13572.4	14926
398.25	11782.3	11671.1	10630.2	10895.6	11405.6		398.25	14362	14279.6	12357.5	12389.7	14247.4		398.25	14867.3	14855.7	13286	13301.1	14840.5		398.25	14950.9	14851.3	13550.8	13569.8	14832.3
398.2	11694.9	11614.6	10630.1	10879.7	11365.1		398.2	14256.5	14173.6	12356.5	12386.5	14143.6		398.2	14747.7	14761.4	13285.5	13297.6	14749.3		398.2	14848.4	14757.3	13550	13567.4	14739.9
398.15	11571.6	11559	10630.1	10864.9	11324.2		398.15	14148.3	14067	12355.4	12383.6	14038.8		398.15	14623.8	14665.4	13285	13294.7	14655.7		398.15	14737	14665.7	13549.3	13565.4	14649.6
398.1	11457.8	11504.6	10630.1	10851.4	11283.4		398.1	14057.6	13960.6	12354.5	12381.1	13934		398.1	14517.7	14568.8	13284.5	13292.2	14561.1		398.1	14606.6	14577.1	13548.6	13563.6	14562.1
398.05	11396.2	11451.8	10630.1	10838.9	11243.1		398.05	13942.8	13855.4	12353.5	12378.7	13830.2		398.05	14409.5	14472.5	13283.9	13290	14466.4		398.05	14490.1	14492.1	13548	13562	14478
398	11344.2	11400.8	10630.1	10827.4	11203.5		398	13798	13752.2	12352.7	12376.6	13728.3		398	14322.3	14377.6	13283.3	13288.1	14372.8		398	14387.3	14411.2	13547.5	13560.7	14397.9
397.95	11288.8	11351.6	10630.1	10816.8	11165		397.95	13672.5	13651.7	12351.9	12374.8	13628.9		397.95	14234.8	14284.8	13282.7	13286.4	14281.1		397.95	14296.4	14334.7	13547	13559.5	14322.1
397.9	11244.4	11304.6	10630.1	10807	11127.6		397.9	13559.1	13554.5	12351.2	12373	13532.6		397.9	14131	14194.9	13282	13284.9	14192		397.9	14215.9	14262.8	13546.6	13558.5	14250.9
397.85	11229.2	11259.7	10630.1	10798	11091.7		397.85	13477.5	13461	12350.5	12371.5	13440		397.85	14045.1	14108.7	13281.3	13283.5	14106.4		397.85	14151.3	14195.8	13546.2	13557.5	14184.4
397.8	11227.9	11217.1	10630	10789.8	11057.4		397.8	13383.2	13371.6	12349.9	12370	13351.5		397.8	13980.1	14026.5	13280.5	13282.3	14024.8		397.8	14091.6	14133.6	13545.8	13556.7	14122.7
397.75	11209.4	11176.9	10630	10782.2	11024.8		397.75	13264.7	13286.8	12349.4	12368.7	13267.5		397.75	13935.6	13948.9	13279.8	13281.1	13947.6		397.75	14048.2	14076.3	13545.5	13556	14065.9
397.7	11168.2	11138.9	10630	10775.1	10993.9		397.7	13172.4	13206.8	12348.9	12367.5	13188.1		397.7	13904.3	13876.2	13279	13280	13875.2		397.7	14027.5	14023.8	13545.2	13555.3	14013.8
397.65	11116.2	11103.3	10630	10768.6	10964.8		397.65	13100.4	13131.6	12348.4	12366.4	13113.6		397.65	13878.1	13808.5	13278.2	13279	13807.7		397.65	13996	13975.9	13545	13554.6	13966.2
397.6	11053.2	11070.1	10630	10762.6	10937.5		397.6	13026.9	13061.4	12348	12365.4	13044		397.6	13853.9	13746	13277.4	13278	13745.4		397.6	13950.7	13932.5	13544.7	13554	13923.2
397.55	11006.4	11039.1	10630	10757	10912.1		397.55	12928.9	12996.2	12347.7	12364.4	12979.4		397.55	13828.1	13688.6	13276.6	13277.1	13688.2		397.55	13919.7	13893.4	13544.5	13553.5	13884.4
397.5	10972	11010.3	10630	10751.8	10888.5		397.5	12854.4	12935.9	12347.4	12363.5	12919.7		397.5	13785	13636.4	13275.8	13276.2	13636.1		397.5	13892.9	13858.3	13544.3	13553	13849.6
397.45	10957.1	10983.7	10630	10747	10866.7		397.45	12798.9	12880.5	12347.1	12362.8	12864.9		397.45	13722.3	13589.2	13275	13275.2	13588.9		397.45	13855.3	13826.9	13544.1	13552.5	13818.5
397.4	10948.6	10959.1	10630	10742.5	10846.6		397.4	12742.7	12829.8	12346.8	12362	12814.6		397.4	13638.4	13546.6	13274.2	13274.4	13546.5		397.4	13814.7	13799	13543.9	13552.1	13790.9
397.35	10951.5	10936.5	10630	10738.3	10828.2		397.35	12675.4	12783.6	12346.6	12361.3	12768.9		397.35	13535.7	13508.7	13273.3	13273.4	13508.5		397.35	13776.2	13774.3	13543.8	13551.7	13766.4
397.3	10962.5	10915.8	10630	10734.3	10811.4		397.3	12641.2	12741.7	12346.4	12360.7	12727.5		397.3	13437.8	13474.9	13272.4	13272.5	13474.8		397.3	13754.3	13752.5	13543.6	13551.3	13744.8
397.25	10974.1	10896.8	10630	10730.6	10796.1		397.25	12634.9	12703.9	12346.3	12360.1	12690.1		397.25	13360.2	13445.1	13271.4	13271.5	13445		397.25	13753.5	13733.2	13543.5	13551	13725.8
397.2	10957.5	10879.4	10630	10727.2	10782.2		397.2	12645.1	12669.8	12346.1	12359.5	12656.4		397.2	13296.5	13418.9	13270.5	13270.5	13418.8		397.2	13742.9	13716.3	13543.4	13550.6	13709
397.15	10913.7	10863.5	10630	10723.9	10769.6		397.15	12657.3	12639.2	12346	12359	12626.2		397.15	13268.3	13395.9	13269.5	13269.5	13395.9		397.15	13720	13701.4	13543.3	13550.3	13694.4
397.1	10890	10849.1	10630	10720.8	10758.3		397.1	12672.8	12611.9	12345.8	12358.5	12599.2		397.1	13276.3	13376	13268.5	13268.5	13376		397.1	13698.1	13688.4	13543.2	13550	13681.6
397.05	10867.7	10836	10630	10717.9	10748.1		397.05	12674.5	12587.5	12345.6	12357.9	12575.2		397.05	13292.5	13358.7	13267.5	13267.5	13358.7		397.05	13682.8	13677	13543.1	13549.7	13670.4
397	10849.2	10824	10630	10715.1	10738.9		397	12626.8	12565.8	12345.4	12357.4	12553.9		397	13328.6	13343.9	13266.5	13266.5	13343.9		397	13651.7	13667	13543	13549.5	13660.5
396.95	10820.4	10813.2	10630	10712.5	10730.7		396.95	12581.2	12546.6	12345.3	12356.9	12535		396.95	13367.7	13331.1	13265.5	13265.5	13331.1		396.95	13618.6	13658.3	13542.9	13549.2	13652
396.9	10774.1	10803.3	10629.9	10710	10723.3		396.9	12521.5	12529.6	12345.2	12356.5	12518.3		396.9	13385.7	13320.2	13264.5	13264.5	13320.2		396.9	13567.1	13650.6	13542.9	13549	13644.4
396.85	10741.1	10794.4	10629.9	10707.6	10716.7		396.85	12486.4	12514.6	12345.1	12356.1	12503.6		396.85	13376.4	13310.9	13263.6	13263.6	13310.9		396.85	13528.4	13643.8	13542.9	13548.9	13637.9
396.8	10745.3	10786.2	10629.9	10705.3	10710.8		396.8	12452.1	12501.4	12345	12355.7	12490.7		396.8	13355.1	13302.9	13262.6	13262.6	13302.9		396.8	13508.1	13637.9	13542.9	13548.7	13632
396.75	10769.1	10778.7	10629.9	10703.2	10705.5		396.75	12419.5	12489.7	12344.9	12355.4	12479.3		396.75	13316.2	13296.1	13261.7	13261.7	13296.1		396.75	13509.5	13632.6	13542.9	13548.6	13626.9
396.7	10783	10771.9	10629.9	10701.1	10700.8		396.7	12413.7	12479.5	12344.9	12355	12469.3		396.7	13252.2	13290.3	13260.7	13260.7	13290.3		396.7	13533.7	13627.9	13542.9	13548.5	13622.4
396.65	10776.1	10765.7	10629.9	10699.1	10696.5		396.65	12424.4	12470.4	12344.9	12354.8	12460.5		396.65	13181.1	13285.3	13259.7	13259.7	13285.3		396.65	13565.9	13623.7	13542.9	13548.3	13618.3
396.6	10749.2	10760	10629.9	10697.2	10692.7		396.6	12438.9	12462.4	12344.8	12354.5	12452.7		396.6	13118.1	13281	13258.6	13258.6	13281		396.6	13610.7	13619.9	13542.9	13548.2	13614.6
396.55	10727.9	10754.8	10629.9	10695.4	10689.3		396.55	12421.5	12455.2	12344.8	12354.2	12445.8		396.55	13091.3	13277.2	13257.6	13257.6	13277.2		396.55	13656.3	13616.4	13542.9	13548	13611.2
396.5	10702.6	10749.9	10629.9	10693.7	10686.2		396.5	12418.9	12448.9	12344.7	12353.9	12439.7		396.5	13109.8	13273.9	13256.5	13256.5	13273.9		396.5	13694.2	13613.1	13542.8	13547.8	13608.1
396.45	10688.3	10745.5	10629.9	10692	10683.4		396.45	12452.5	12443.3	12344.7	12353.6	12434.3		396.45	13171.9	13271	13255.5	13255.5	13271		396.45	13722.7	13610.2	13542.7	13547.6	13605.3
396.4	10660.7	10741.3	10629.9	10690.4	10680.8		396.4	12481	12438.2	12344.6	12353.4	12429.5		396.4	13251.9	13268.5	13254.5	13254.5	13268.5		396.4	13731.2	13607.4	13542.6	13547.4	13602.6
396.35	10640.9	10737.4	10629.9	10688.8	10678.5		396.35	12456.3	12433.6	12344.5	12353.1	12425.1		396.35	13329.7	13266.2	13253.5	13253.5	13266.2		396.35	13721.8	13604.8	13542.5	13547.2	13600.2
396.3	10644.9	10733.8	10629.9	10687.4	10676.4		396.3	12436.7	12429.5	12344.5	12352.8	12421.2		396.3	13383.4	13264.2	13252.5	13252.5	13264.2		396.3	13704.7	13602.5	13542.4	13547	13597.9
396.25	10641.4	10730.5	10629.9	10685.9	10674.5		396.25	12415.8	12425.8	12344.4	12352.6	12417.6		396.25	13404.2	13262.4	13251.5	13251.5	13262.4		396.25	13691	13600.2	13542.3	13546.8	13595.8
396.2	10622.8	10727.3	10629.9	10684.5	10672.7		396.2	12388.2	12422.4	12344.4	12352.3	12414.4		396.2	13407.3	13260.7	13250.6	13250.6	13260.7		396.2	13669.9	13598.1	13542.2	13546.6	13593.8
396.15	10637.1	10724.3	10629.9	10683.2	10671		396.15	12386.6	12419.3	12344.4	12352.1	12411.5		396.15	13389.1	13259.2	13249.6	13249.6	13259.2		396.15	13644.9	13596.2	13542.2	13546.4	13591.9
396.1	10664.4	10721.5	10629.9	10681.9	10669.5		396.1	12396	12416.5	12344.4	12351.9	12408.9		396.1	13359.8	13257.7	13248.7	13248.7	13257.7		396.1	13631.1	13594.3	13542.1	13546.3	13590.1
396.05	10653.2	10718.8	10629.9	10680.7	10668.1		396.05	12404.5	12413.8	12344.3	12351.7	12406.4		396.05	13325.7	13256.3	13247.7	13247.7	13256.3		396.05	13630.7	13592.6	13542.1	13546.1	13588.5
396	10661.4	10716.3	10629.9	10679.5	10666.7		396	12419.9	12411.4	12344.3	12351.5	12404.1		396	13297.2	13254.9	13246.8	13246.8	13254.9		396	13610.8	13590.9	13542	13546	13586.9
395.95	10677.7	10713.9	10629.9	10678.3	10665.5		395.95	12449.1	12409.1	12344.2	12351.4	12402		395.95	13254.8	13253.6	13245.8	13245.8	13253.6		395.95	13576.3	13589.4	13542	13545.9	13585.5
395.9	10662.3	10711.6	10629.9	10677.2	10664.3		395.9	12454.6	12406.9	12344.2	12351.1	12399.9		395.9	13208.5	13252.2	13244.8	13244.8	13252.2		395.9	13543.8	13587.9	13542	13545.8	13584.1
395.85	10657.7	10709.4	10629.9	10676.1	10663.2		395.85	12443	12404.8	12344.1	12350.9	12398		395.85	13184.1	13251	13243.8	13243.8	13251		395.85	13534.1	13586.5	13542	13545.7	13582.8
395.8	10665.8	10707.3	10629.9	10675.1	10662.1		395.8	12435.9	12402.9	12344.1	12350.7	12396.2		395.8	13170.2	13249.7	13242.7	13242.7	13249.7		395.8	13531.6	13585.2	13542	13545.6	13581.5
395.75	10692.6	10705.3	10629.9	10674.1	10661.1		395.75	12435.3	12401.1	12344	12350.5	12394.5		395.75	13165.1	13248.4	13241.7	13241.7	13248.4		395.75	13547.2	13584	13542	13545.6	13580.4
395.7	10721.4	10703.4	10629.9	10673.1	10660.2		395.7	12450.7	12399.3	12344	12350.4	12393		395.7	13189.9	13247.1	13240.7	13240.7	13247.1		395.7	13571.7	13582.8	13542	13545.5	13579.2
395.65	10742.4	10701.5	10629.9	10672.2	10659.3		395.65	12468.7	12397.7	12343.9	12350.2	12391.4		395.65	13226.7	13245.9	13239.7	13239.7	13245.9		395.65	13585.5	13581.6	13541.9	13545.4	13578.1
395.6	10751.8	10699.7	10629.9	10671.3	10658.4		395.6	12482.7	12396.1	12343.9	12350	12390		395.6	13245.3	13244.7	13238.7	13238.7	13244.7		395.6	13586.8	13580.5	13541.9	13545.3	13577.1
395.55	10782.2	10698	10629.9	10670.4	10657.6		395.55	12448.1	12394.5	12343.8	12349.8	12388.5		395.55	13261.8	13243.5	13237.7	13237.7	13243.5		395.55	13586	13579.4	13541.9	13545.2	13576.1
395.5	10795.5	10696.4	10629.9	10669.5	10656.8		395.5	12413.6	12393.1	12343.7	12349.6	12387.2		395.5	13285.7	13242.4	13236.7	13236.7	13242.4		395.5	13584.1	13578.3	13541.9	13545.1	13575.1
395.45	10784.3	10694.8	10629.9	10668.7	10656		395.45	12411	12391.7	12343.7	12349.5	12386		395.45	13313.6	13241.2	13235.7	13235.7	13241.2		395.45	13585.9	13577.4	13541.8	13545	13574.2
395.4	10768	10693.3	10629.9	10667.9	10655.3		395.4	12419.8	12390.4	12343.6	12349.3	12384.7		395.4	13322.8	13240.1	13234.7	13234.7	13240.1		395.4	13600.9	13576.4	13541.8	13545	13573.3
395.35	10748.8	10691.8	10629.9	10667.1	10654.6		395.35	12430.2	12389.1	12343.6	12349.1	12383.6		395.35	13310.2	13239	13233.8	13233.8	13239		395.35	13601.4	13575.5	13541.8	13544.9	13572.4
395.3	10721	10690.4	10629.9	10666.3	10653.9		395.3	12448.2	12387.9	12343.6	12349	12382.5		395.3	13254	13237.9	13232.8	13232.8	13237.9		395.3	13578.9	13574.5	13541.8	13544.8	13571.5
395.25	10682.9	10689	10629.9	10665.6	10653.3		395.25	12452.1	12386.7	12343.5	12348.8	12381.4		395.25	13199.3	13236.7	13231.8	13231.8	13236.7		395.25	13562.9	13573.7	13541.7	13544.7	13570.8
395.2	10632.4	10687.7	10629.9	10664.9	10652.7		395.2	12437.2	12385.6	12343.4	12348.7	12380.3		395.2	13179.1	13235.6	13230.8	13230.8	13235.6		395.2	13557.4	13572.9	13541.7	13544.6	13570
395.15	10619.8	10686.4	10629.9	10664.2	10652.1		395.15	12431.4	12384.5	12343.4	12348.5	12379.3		395.15	13164.5	13234.5	13229.8	13229.8	13234.5		395.15	13548.6	13572.1	13541.7	13544.6	13569.3
395.1	10617.4	10685.2	10629.9	10663.5	10651.5		395.1	12402.3	12383.4	12343.3	12348.4	12378.4		395.1	13163.6	13233.3	13228.7	13228.7	13233.3		395.1	13544.1	13571.4	13541.7	13544.5	13568.6
395.05	10611.8	10684	10629.9	10662.9	10651		395.05	12363.8	12382.4	12343.3	12348.3	12377.5		395.05	13188.6	13232.2	13227.7	13227.7	13232.2		395.05	13546.9	13570.6	13541.7	13544.5	13567.9
395	10629.9	10682.8	10629.9	10662.2	10650.5		395	12343.3	12381.5	12343.3	12348.2	12376.6		395	13226.7	13231	13226.7	13226.7	13231		395	13541.7	13570	13541.7	13544.4	13567.2

## Sheet: Fig.3c
XPS S2p 0s								XPS S2p 200s											XPS S2p 400s											XPS S2p 600s
B.E.(eV)	RawIntensity	PeakSum	Background	Peak1	Peak2	Peak3		B.E.(eV)	RawIntensity	PeakSum	Background	Peak1	Peak2	Peak3	Peak4	Peak5	Peak6		B.E.(eV)	RawIntensity	PeakSum	Background	Peak1	Peak2	Peak3	Peak4	Peak5	Peak6		B.E.(eV)	RawIntensity	PeakSum	Background	Peak1	Peak2	Peak3	Peak4	Peak5	Peak6
173	10737.7	10775.2	10737.7	10737.7	10737.7	10775.2		173	14530.4	14532.2	14385.3	14436.4	14466.2	14391.5	14388.3	14387.6	14388.8		173	16028.3	16096.6	16000.5	16048.8	16038.1	16002.5	16001.8	16003	16004.8		172.8	16409.7	16499.1	16409.7	16447.2	16453.8	16410.3	16410.2	16413.6	16412.5
172.95	10684.4	10777.2	10739.5	10739.5	10739.5	10777.2		172.95	14541.1	14539.2	14388.3	14441.1	14471.2	14394.6	14391.4	14390.6	14391.8		172.95	16025.1	16103.1	16004.3	16053.8	16043.2	16006.4	16005.7	16006.9	16008.7		172.75	16432.2	16506.6	16414.5	16453	16460.2	16415.2	16415	16418.4	16417.3
172.9	10656.4	10779.3	10741.3	10741.3	10741.3	10779.3		172.9	14490.6	14546.3	14391.4	14446	14476.4	14397.8	14394.5	14393.7	14394.9		172.9	16017.9	16109.6	16008.2	16058.9	16048.4	16010.3	16009.6	16010.7	16012.6		172.7	16476.5	16514.2	16419.4	16458.9	16466.7	16420	16419.8	16423.3	16422.2
172.85	10648.2	10781.4	10743.1	10743.1	10743.1	10781.4		172.85	14415	14553.7	14394.4	14450.9	14481.6	14400.9	14397.6	14396.7	14398		172.85	16010.3	16116.3	16012	16064.1	16053.6	16014.2	16013.5	16014.6	16016.5		172.65	16527.2	16521.9	16424.2	16464.8	16473.3	16424.9	16424.7	16428.2	16427
172.8	10668.9	10783.5	10744.9	10745	10744.9	10783.5		172.8	14344.3	14561.2	14397.5	14455.9	14486.8	14404.1	14400.7	14399.8	14401		172.8	15998.7	16123.1	16015.9	16069.2	16058.9	16018.1	16017.3	16018.5	16020.4		172.6	16576.4	16529.8	16429	16470.7	16480	16429.7	16429.5	16433	16431.9
172.75	10697.6	10785.6	10746.8	10746.8	10746.8	10785.5		172.75	14331	14568.9	14400.5	14461.1	14492.2	14407.2	14403.9	14402.9	14404.1		172.75	15985.7	16130	16019.7	16074.5	16064.3	16021.9	16021.2	16022.3	16024.2		172.55	16602.2	16537.8	16433.8	16476.7	16486.7	16434.5	16434.4	16437.9	16436.8
172.7	10736.5	10787.7	10748.6	10748.6	10748.6	10787.6		172.7	14361.4	14576.8	14403.5	14466.3	14497.7	14410.4	14407	14405.9	14407.2		172.7	15974.8	16137	16023.5	16079.8	16069.8	16025.8	16025.1	16026.2	16028.1		172.5	16599.8	16546	16438.7	16482.7	16493.6	16439.4	16439.2	16442.8	16441.6
172.65	10760.9	10789.8	10750.4	10750.5	10750.4	10789.7		172.65	14379.3	14585	14406.5	14471.7	14503.2	14413.5	14410.1	14409	14410.2		172.65	15979	16144.3	16027.4	16085.1	16075.3	16029.7	16029	16030.1	16032		172.45	16594.9	16554.4	16443.5	16488.8	16500.6	16444.2	16444	16447.6	16446.5
172.6	10787	10792	10752.2	10752.3	10752.2	10791.8		172.6	14395.9	14593.4	14409.6	14477.2	14508.9	14416.7	14413.2	14412	14413.3		172.6	15977.1	16151.6	16031.2	16090.5	16081	16033.6	16032.8	16034	16035.9		172.4	16606	16562.9	16448.3	16494.9	16507.8	16449.1	16448.9	16452.5	16451.3
172.55	10806.3	10794.1	10754	10754.2	10754	10793.9		172.55	14419.2	14602	14412.6	14482.8	14514.6	14419.9	14416.3	14415.1	14416.4		172.55	15976.2	16159.2	16035.1	16096	16086.7	16037.5	16036.7	16037.8	16039.8		172.35	16595.8	16571.7	16453.2	16501.1	16515.1	16453.9	16453.7	16457.4	16456.2
172.5	10830.4	10796.3	10755.8	10756.1	10755.8	10796		172.5	14423.9	14610.9	14415.7	14488.6	14520.5	14423	14419.5	14418.1	14419.4		172.5	15992.4	16166.9	16038.9	16101.6	16092.5	16041.4	16040.6	16041.7	16043.7		172.3	16576.2	16580.6	16458	16507.4	16522.5	16458.8	16458.6	16462.2	16461
172.45	10842.6	10798.5	10757.6	10758	10757.6	10798.1		172.45	14418.9	14620.1	14418.7	14494.5	14526.5	14426.2	14422.6	14421.2	14422.5		172.45	16019.4	16174.8	16042.8	16107.2	16098.5	16045.3	16044.5	16045.6	16047.6		172.25	16553.5	16589.8	16462.8	16513.7	16530.1	16463.6	16463.4	16467.1	16465.9
172.4	10852.6	10800.8	10759.4	10760	10759.4	10800.2		172.4	14423.8	14629.6	14421.7	14500.7	14532.6	14429.4	14425.7	14424.3	14425.6		172.4	16047.9	16182.9	16046.6	16112.9	16104.6	16049.2	16048.4	16049.4	16051.5		172.2	16502.7	16599.3	16467.6	16520.1	16537.9	16468.5	16468.3	16472	16470.8
172.35	10825.2	10803.1	10761.2	10762.1	10761.2	10802.3		172.35	14401.2	14639.5	14424.8	14507	14538.9	14432.6	14428.8	14427.3	14428.7		172.35	16095.6	16191.3	16050.5	16118.7	16110.9	16053	16052.3	16053.3	16055.3		172.15	16475.2	16609	16472.5	16526.6	16545.9	16473.3	16473.1	16476.8	16475.6
172.3	10789.3	10805.6	10763	10764.2	10763	10804.4		172.3	14389	14649.7	14427.8	14513.5	14545.3	14435.8	14432	14430.4	14431.7		172.3	16158	16199.9	16054.3	16124.5	16117.3	16056.9	16056.2	16057.2	16059.2		172.1	16487.2	16619	16477.3	16533.1	16554.1	16478.2	16478	16481.7	16480.5
172.25	10779.7	10808.1	10764.9	10766.4	10764.9	10806.5		172.25	14387.6	14660.2	14430.8	14520.2	14551.8	14439	14435.1	14433.5	14434.8		172.25	16204.9	16208.7	16058.1	16130.5	16123.8	16060.8	16060	16061	16063.1		172.05	16502.5	16629.4	16482.1	16539.7	16562.5	16483	16482.8	16486.6	16485.4
172.2	10755.4	10810.8	10766.7	10768.9	10766.7	10808.6		172.2	14402.9	14671.2	14433.9	14527.2	14558.5	14442.2	14438.3	14436.5	14437.9		172.2	16230.5	16217.8	16062	16136.5	16130.6	16064.7	16063.9	16064.9	16067		172	16512.1	16640.1	16487	16546.4	16571.2	16487.8	16487.7	16491.5	16490.2
172.15	10759.5	10813.8	10768.5	10771.5	10768.5	10810.8		172.15	14430.3	14682.7	14436.9	14534.5	14565.4	14445.4	14441.4	14439.6	14441		172.15	16279.5	16227.2	16065.8	16142.7	16137.5	16068.6	16067.8	16068.8	16070.9		171.95	16525.5	16651.2	16491.8	16553.2	16580.2	16492.7	16492.5	16496.3	16495.1
172.1	10773.1	10816.9	10770.3	10774.3	10770.3	10812.9		172.1	14450.9	14694.6	14439.9	14542	14572.5	14448.6	14444.6	14442.6	14444		172.1	16310.1	16236.9	16069.7	16148.9	16144.6	16072.5	16071.7	16072.7	16074.8		171.9	16539.7	16662.7	16496.6	16560.1	16589.5	16497.5	16497.4	16501.2	16500
172.05	10806.8	10820.5	10772.1	10777.5	10772.1	10815		172.05	14500.4	14707	14443	14549.8	14579.7	14451.8	14447.8	14445.7	14447.1		172.05	16313	16247	16073.5	16155.3	16152	16076.4	16075.6	16076.5	16078.7		171.85	16538.1	16674.7	16501.4	16567.1	16599.2	16502.4	16502.2	16506.1	16504.8
172	10837.9	10824.5	10773.9	10781.2	10773.9	10817.1		172	14550.2	14720	14446	14558	14587.1	14455	14450.9	14448.8	14450.2		172	16311.6	16257.5	16077.4	16161.8	16159.6	16080.3	16079.5	16080.4	16082.6		171.8	16529.6	16687.2	16506.3	16574.2	16609.3	16507.2	16507.1	16511	16509.7
171.95	10866.2	10829	10775.7	10785.4	10775.7	10819.2		171.95	14577.3	14733.5	14449	14566.6	14594.8	14458.2	14454.1	14451.8	14453.2		171.95	16289.6	16268.4	16081.2	16168.4	16167.5	16084.2	16083.4	16084.3	16086.5		171.75	16516.3	16700.3	16511.1	16581.5	16619.9	16512.1	16511.9	16515.8	16514.5
171.9	10923.8	10834.3	10777.5	10790.4	10777.6	10821.4		171.9	14588.9	14747.8	14452.1	14575.6	14602.6	14461.5	14457.3	14454.9	14456.3		171.9	16248.9	16279.7	16085	16175.1	16175.7	16088.1	16087.4	16088.2	16090.4		171.7	16503.4	16714	16515.9	16588.8	16631	16516.9	16516.8	16520.7	16519.4
171.85	10983.6	10840.4	10779.3	10796.2	10779.4	10823.5		171.85	14581.1	14762.7	14455.1	14585	14610.8	14464.7	14460.5	14458	14459.4		171.85	16220.7	16291.5	16088.9	16182	16184.3	16092.1	16091.3	16092	16094.3		171.65	16513.3	16728.5	16520.8	16596.3	16642.7	16521.8	16521.6	16525.6	16524.3
171.8	11015.4	10847.7	10781.1	10803.1	10781.2	10825.7		171.8	14569.1	14778.5	14458.1	14595	14619.1	14468	14463.6	14461	14462.5		171.8	16202.9	16303.9	16092.7	16189.1	16193.2	16096	16095.2	16095.9	16098.2		171.6	16572.9	16743.9	16525.6	16603.9	16655.1	16526.7	16526.5	16530.5	16529.2
171.75	11031	10856.3	10783	10811.4	10783.1	10827.8		171.75	14556.9	14795.1	14461.2	14605.6	14627.8	14471.2	14466.8	14464.1	14465.5		171.75	16192.5	16316.9	16096.6	16196.3	16202.6	16099.9	16099.1	16099.8	16102.1		171.55	16631.3	16760.1	16530.4	16611.7	16668.2	16531.5	16531.3	16535.3	16534
171.7	11034.3	10866.6	10784.8	10821.3	10784.9	10829.9		171.7	14557.9	14812.7	14464.2	14616.8	14636.7	14474.5	14470	14467.2	14468.6		171.7	16183.4	16330.6	16100.4	16203.7	16212.5	16103.8	16103	16103.7	16106		171.5	16678	16777.5	16535.2	16619.7	16682.3	16536.4	16536.2	16540.2	16538.9
171.65	11013.7	10879	10786.6	10833.3	10786.8	10832.1		171.65	14542.8	14831.4	14467.3	14628.8	14646	14477.7	14473.3	14470.2	14471.7		171.65	16165	16345	16104.2	16211.2	16222.9	16107.7	16106.9	16107.6	16109.9		171.45	16722.8	16796	16540.1	16627.9	16697.3	16541.2	16541	16545.1	16543.8
171.6	10985.6	10893.8	10788.4	10847.6	10788.7	10834.2		171.6	14531.9	14851.4	14470.3	14641.7	14655.5	14481	14476.5	14473.3	14474.8		171.6	16148.3	16360.3	16108.1	16219	16234	16111.6	16110.9	16111.5	16113.8		171.4	16762.6	16815.8	16544.9	16636.2	16713.5	16546.1	16545.9	16550	16548.6
171.55	10954.1	10911.6	10790.2	10864.9	10790.6	10836.4		171.55	14564.9	14872.6	14473.3	14655.6	14665.5	14484.3	14479.7	14476.4	14477.9		171.55	16155.6	16376.5	16111.9	16227	16245.8	16115.6	16114.8	16115.3	16117.7		171.35	16787.7	16837.2	16549.7	16644.8	16730.9	16550.9	16550.8	16554.8	16553.5
171.5	10939.9	10932.8	10792	10885.6	10792.6	10838.5		171.5	14604.7	14895.5	14476.4	14670.5	14675.8	14487.6	14483	14479.5	14481		171.5	16179.4	16393.9	16115.8	16235.3	16258.5	16119.5	16118.7	16119.2	16121.6		171.3	16800.5	16860.2	16554.5	16653.5	16749.9	16555.8	16555.6	16559.7	16558.4
171.45	10957.7	10958	10793.8	10910.3	10794.6	10840.7		171.45	14656.7	14920	14479.4	14686.8	14686.6	14490.9	14486.2	14482.5	14484		171.45	16215.6	16412.4	16119.6	16243.8	16272.1	16123.4	16122.7	16123.1	16125.5		171.25	16798.2	16885.2	16559.4	16662.6	16770.5	16560.7	16560.5	16564.6	16563.2
171.4	11009.5	10988	10795.6	10939.7	10796.8	10842.9		171.4	14689.2	14946.6	14482.4	14704.6	14697.8	14494.2	14489.5	14485.6	14487.1		171.4	16249.3	16432.4	16123.5	16252.5	16286.9	16127.4	16126.6	16127	16129.4		171.2	16791.6	16912.3	16564.2	16671.9	16792.9	16565.5	16565.4	16569.5	16568.1
171.35	11078.5	11023.5	10797.4	10974.3	10799	10845		171.35	14717.6	14975.3	14485.5	14724.1	14709.5	14497.5	14492.7	14488.7	14490.2		171.35	16295.1	16453.9	16127.3	16261.6	16302.9	16131.3	16130.6	16130.9	16133.3		171.15	16800.1	16941.8	16569	16681.5	16817.4	16570.4	16570.2	16574.4	16573
171.3	11147.1	11065.1	10799.2	11015	10801.3	10847.2		171.3	14767.4	15006.6	14488.5	14745.6	14721.7	14500.8	14496	14491.7	14493.3		171.3	16339.7	16477.2	16131.1	16271	16320.3	16135.2	16134.5	16134.8	16137.2		171.1	16828.9	16973.8	16573.9	16691.4	16844.2	16575.2	16575.1	16579.3	16577.9
171.25	11259.1	11113.8	10801	11062.6	10803.9	10849.4		171.25	14807.6	15040.8	14491.5	14769.5	14734.5	14504.1	14499.3	14494.8	14496.4		171.25	16363.7	16502.5	16135	16280.7	16339.4	16139.2	16138.5	16138.6	16141.1		171.05	16857.4	17008.7	16578.7	16701.7	16873.5	16580.1	16580	16584.2	16582.8
171.2	11359.8	11170.2	10802.9	11117.7	10806.7	10851.6		171.2	14871.2	15078.3	14494.6	14795.9	14747.9	14507.5	14502.6	14497.9	14499.5		171.2	16404.6	16530	16138.8	16290.8	16360.3	16143.1	16142.4	16142.5	16145		171	16909	17046.8	16583.5	16712.3	16905.5	16585	16584.9	16589	16587.6
171.15	11461.4	11235.4	10804.7	11181.3	10809.7	10853.8		171.15	14945.5	15119.5	14497.6	14825.3	14761.9	14510.9	14506	14501	14502.5		171.15	16479.1	16560.1	16142.7	16301.2	16383.4	16147.1	16146.4	16146.4	16148.9		170.95	17010.3	17088.3	16588.3	16723.4	16940.6	16589.8	16589.8	16593.9	16592.5
171.1	11530.7	11310.1	10806.5	11253.9	10813.2	10855.9		171.1	15029	15164.7	14500.6	14858	14776.8	14514.2	14509.3	14504	14505.6		171.1	16548.6	16593	16146.5	16312.2	16408.9	16151	16150.4	16150.3	16152.8		170.9	17147.9	17133.4	16593.2	16734.9	16978.8	16594.7	16594.7	16598.8	16597.4
171.05	11603.5	11395.1	10808.3	11336.4	10817.2	10858.1		171.05	15136.9	15214.7	14503.7	14894.6	14792.4	14517.6	14512.6	14507.1	14508.7		171.05	16603.3	16629	16150.4	16323.6	16437	16155	16154.4	16154.2	16156.7		170.85	17282.3	17182.5	16598	16747	17020.4	16599.6	16599.5	16603.7	16602.3
171	11641.3	11491.2	10810.1	11429.4	10821.7	10860.3		171	15230.5	15269.8	14506.7	14935.5	14808.9	14521	14516	14510.2	14511.8		171	16655.4	16668.6	16154.2	16335.6	16468	16159	16158.4	16158.1	16160.6		170.8	17416	17235.7	16602.8	16759.6	17065.6	16604.5	16604.4	16608.6	16607.1
170.95	11670	11599.1	10811.9	11533.3	10827.1	10862.5		170.95	15328.3	15330.7	14509.8	14981	14826.5	14524.4	14519.4	14513.3	14514.9		170.95	16701.1	16712	16158	16348.1	16502.3	16162.9	16162.4	16162	16164.5		170.75	17536.4	17293.2	16607.7	16772.8	17114.5	16609.3	16609.3	16613.5	16612
170.9	11752	11719.2	10813.7	11648.5	10833.5	10864.7		170.9	15472	15397.9	14512.8	15031.8	14845.1	14527.9	14522.8	14516.3	14518		170.9	16744.9	16759.5	16161.9	16361.3	16540	16166.9	16166.4	16165.9	16168.5		170.7	17629.8	17355.3	16612.5	16786.8	17167.1	16614.2	16614.2	16618.4	16616.9
170.85	11854.3	11851.9	10815.5	11775.1	10841	10866.9		170.85	15631.6	15472	14515.8	15088.1	14865	14531.3	14526.3	14519.4	14521.1		170.85	16818.9	16811.6	16165.7	16375.2	16581.6	16170.9	16170.4	16169.7	16172.4		170.65	17709.6	17421.8	16617.3	16801.6	17223.4	16619.1	16619.1	16623.3	16621.8
170.8	11976.5	11997.6	10817.3	11913.1	10850.1	10869.1		170.8	15777.9	15553.7	14518.9	15150.6	14886.2	14534.8	14529.7	14522.5	14524.2		170.8	16908.6	16868.6	16169.6	16390	16627.2	16174.9	16174.5	16173.6	16176.3		170.6	17758.1	17492.7	16622.1	16817.3	17283.2	16624	16624	16628.2	16626.7
170.75	12116.8	12156.2	10819.1	12062.2	10860.9	10871.3		170.75	15918.7	15643.3	14521.9	15219.5	14909	14538.3	14533.2	14525.6	14527.3		170.75	17002.7	16930.7	16173.4	16405.7	16677.1	16178.9	16178.5	16177.5	16180.2		170.55	17778.2	17567.8	16627	16834.1	17346.1	16628.9	16629	16633.1	16631.6
170.7	12266.7	12327.5	10821	12221.9	10874	10873.5		170.7	16066.6	15741.5	14524.9	15295	14933.6	14541.8	14536.8	14528.7	14530.4		170.7	17106.9	16998.3	16177.3	16422.3	16731.3	16182.9	16182.6	16181.4	16184.1		170.5	17790.5	17646.7	16631.8	16852	17411.5	16633.8	16633.9	16638	16636.5
170.65	12449.4	12511.2	10822.8	12391.1	10889.8	10875.8		170.65	16177.6	15848.6	14528	15377.5	14960.1	14545.3	14540.3	14531.7	14533.5		170.65	17212.9	17071.5	16181.1	16440.2	16790	16186.9	16186.7	16185.3	16188		170.45	17793.9	17728.5	16636.6	16871.4	17478.5	16638.7	16638.8	16642.9	16641.3
170.6	12670.1	12706.5	10824.6	12568.8	10908.9	10878		170.6	16290	15964.8	14531	15466.8	14988.9	14548.8	14543.9	14534.8	14536.5		170.6	17307.4	17150.3	16185	16459.4	16852.9	16190.9	16190.8	16189.2	16192		170.4	17814.5	17812.3	16641.5	16892.4	17545.9	16643.5	16643.8	16647.8	16646.2
170.55	12891.9	12912.6	10826.4	12753.5	10931.7	10880.2		170.55	16454.7	16090.2	14534	15562.7	15020.2	14552.4	14547.5	14537.9	14539.6		170.55	17395.4	17234.8	16188.8	16480.1	16920	16194.9	16194.9	16193.1	16195.9		170.35	17847.7	17896.5	16646.3	16915.2	17611.8	16648.4	16648.7	16652.7	16651.1
170.5	13105.8	13128.5	10828.2	12943.3	10959.1	10882.5		170.5	16594.2	16224.3	14537.1	15664.3	15054.4	14556	14551.2	14541	14542.8		170.5	17491.8	17324.6	16192.6	16502.5	16990.6	16198.9	16199	16197	16199.8		170.3	17872.4	17979.3	16651.1	16940.1	17674.2	16653.3	16653.7	16657.6	16656
170.45	13357.3	13352.6	10830	13136.2	10991.8	10884.7		170.45	16710.6	16366.3	14540.1	15770.6	15091.8	14559.6	14554.9	14544.1	14545.9		170.45	17579.5	17418.9	16196.5	16526.8	17063.8	16203	16203.1	16200.9	16203.7		170.25	17897.7	18058.7	16655.9	16967.4	17730.7	16658.2	16658.6	16662.5	16660.9
170.4	13620.4	13583.7	10831.8	13329.8	11030.7	10886.9		170.4	16784.3	16514.8	14543.1	15879.5	15133	14563.2	14558.7	14547.2	14549		170.4	17664.6	17516.9	16200.3	16553.4	17138.3	16207	16207.3	16204.8	16207.7		170.2	17949.7	18132.3	16660.8	16997.6	17778.6	16663.2	16663.6	16667.4	16665.8
170.35	13872	13820	10833.6	13521.4	11076.7	10889.2		170.35	16869	16667.5	14546.2	15988.5	15178.2	14566.9	14562.5	14550.2	14552		170.35	17768	17616.9	16204.2	16582.5	17212.3	16211.1	16211.5	16208.7	16211.6		170.15	18025.7	18198.1	16665.6	17031	17815.5	16668.1	16668.6	16672.3	16670.7
170.3	14103.2	14060	10835.4	13708.5	11131	10891.4		170.3	16942.7	16821.4	14549.2	16093.8	15228.2	14570.6	14566.4	14553.3	14555.1		170.3	17846.6	17717	16208	16614.5	17283.5	16215.1	16215.7	16212.6	16215.5		170.1	18119.8	18254.4	16670.4	17068	17839.2	16673	16673.6	16677.2	16675.6
170.25	14323.3	14302	10837.2	13888.1	11194.7	10893.7		170.25	17005.2	16972.5	14552.2	16191.1	15283.4	14574.3	14570.3	14556.4	14558.3		170.25	17860.7	17814.7	16211.9	16649.8	17349	16219.2	16220	16216.5	16219.5		170.05	18212.1	18300.5	16675.2	17109.1	17848.5	16677.9	16678.6	16682.1	16680.5
170.2	14556.8	14544.1	10839.1	14057.4	11269	10895.9		170.2	17065.4	17116.5	14555.3	16275.2	15344.4	14578.1	14574.3	14559.5	14561.4		170.2	17881.2	17907.2	16215.7	16688.8	17405.6	16223.3	16224.3	16220.4	16223.4		170	18305.6	18336.5	16680.1	17155	17843	16682.8	16683.7	16687	16685.4
170.15	14818.4	14785	10840.9	14213.5	11355.1	10898.2		170.15	17131.4	17248.7	14558.3	16341	15412	14581.9	14578.4	14562.6	14564.5		170.15	17937.9	17991.8	16219.5	16731.9	17450	16227.4	16228.6	16224.3	16227.3		169.95	18390.6	18363.7	16684.9	17206	17823.4	16687.8	16688.8	16691.9	16690.3
170.1	15073.3	15023.1	10842.7	14353.6	11454.4	10900.5		170.1	17211.8	17365.3	14561.4	16383.8	15486.7	14585.7	14582.6	14565.7	14567.6		170.1	17979.9	18066.1	16223.4	16779.7	17479.5	16231.5	16233	16228.2	16231.2		169.9	18464.1	18384.3	16689.7	17262.8	17791.5	16692.7	16693.8	16696.8	16695.2
170.05	15318.9	15257.4	10844.5	14475.4	11568.2	10902.7		170.05	17298.6	17463.8	14564.4	16400.5	15569.3	14589.6	14586.9	14568.8	14570.7		170.05	18012.7	18128.9	16227.2	16832.6	17492.1	16235.6	16237.4	16232.1	16235.2		169.85	18499.8	18401.2	16694.6	17326	17749.5	16697.7	16699	16701.8	16700.1
170	15538.4	15486.9	10846.3	14576.6	11697.9	10905		170	17385.5	17543.8	14567.4	16389.9	15660.5	14593.5	14591.3	14571.9	14573.8		170	18053.8	18179.8	16231.1	16891.2	17487.1	16239.8	16241.9	16236.1	16239.1		169.8	18502.6	18417.5	16699.4	17396	17700	16702.6	16704.1	16706.7	16705
169.95	15734.6	15711	10848.1	14655.2	11844.7	10907.3		169.95	17463.6	17607.1	14570.5	16353.1	15761.1	14597.5	14595.8	14575	14576.9		169.95	18082.6	18220.2	16234.9	16956.1	17465.3	16243.9	16246.4	16240	16243.1		169.75	18510.5	18436.3	16704.2	17473.5	17645.6	16707.6	16709.3	16711.6	16709.9
169.9	15953.6	15929.4	10849.9	14709.8	12009.9	10909.6		169.9	17547.2	17657.7	14573.5	16293.4	15871.6	14601.5	14600.5	14578.1	14580		169.9	18122.8	18252.5	16238.8	17027.8	17428.6	16248.1	16251	16243.9	16247		169.7	18539.5	18460.5	16709	17558.8	17588.5	16712.6	16714.5	16716.5	16714.8
169.85	16200.4	16142.1	10851.7	14739.4	12194.4	10911.9		169.85	17619.3	17700.8	14576.5	16215.4	15992.9	14605.6	14605.3	14581.2	14583.1		169.85	18182.8	18280.2	16242.6	17106.7	17379.8	16252.3	16255.6	16247.8	16251		169.65	18570.9	18492.2	16713.9	17652.3	17530.8	16717.5	16719.8	16721.5	16719.7
169.8	16435.1	16349.6	10853.5	14743.3	12399.2	10914.1		169.8	17680.8	17742.3	14579.6	16124.2	16125.3	14609.7	14610.4	14584.3	14586.2		169.8	18246.7	18306.8	16246.4	17193.5	17322	16256.5	16260.4	16251.7	16254.9		169.6	18578.4	18533.3	16718.7	17754.2	17474	16722.5	16725.1	16726.4	16724.7
169.75	16644.7	16552.5	10855.4	14721.7	12625.1	10916.4		169.75	17747.3	17787.6	14582.6	16024.9	16269.5	14613.9	14615.6	14587.4	14589.4		169.75	18302.3	18336	16250.3	17288.6	17258.5	16260.7	16265.2	16255.6	16258.9		169.55	18609.8	18584.6	16723.5	17864.3	17419.1	16727.5	16730.5	16731.3	16729.6
169.7	16825.8	16751.7	10857.2	14674.8	12872.4	10918.7		169.7	17799.6	17841.6	14585.6	15922	16425.5	14618.2	14621	14590.5	14592.5		169.7	18364.6	18371.1	16254.1	17392.1	17192.1	16265	16270.2	16259.5	16262.8		169.5	18668.6	18646.7	16728.4	17982.3	17367	16732.6	16735.9	16736.2	16734.5
169.65	17003.5	16948.2	10859	14603.8	13141.3	10921		169.65	17856.9	17907.9	14588.7	15819.1	16593.6	14622.5	14626.8	14593.6	14595.6		169.65	18459.8	18414.6	16258	17504.4	17125.2	16269.3	16275.3	16263.5	16266.8		169.45	18743.4	18719.1	16733.2	18107.2	17318.3	16737.6	16741.4	16741.2	16739.4
169.6	17195.1	17143.1	10860.8	14509.9	13431.4	10923.4		169.6	17955.2	17989	14591.7	15719	16773.3	14626.9	14632.8	14596.7	14598.7		169.6	18553.7	18468.2	16261.8	17625.3	17059.7	16273.6	16280.5	16267.4	16270.7		169.4	18837.2	18800.5	16738	18237.3	17273.1	16742.6	16747.1	16746.1	16744.3
169.55	17390	17337.8	10862.6	14395	13742.2	10925.7		169.55	18082.4	18086.1	14594.7	15623.4	16964.1	14631.4	14639.2	14599.8	14601.9		169.55	18653.1	18533	16265.7	17754.6	16996.8	16277.9	16285.9	16271.3	16274.7		169.35	18933.8	18888.7	16742.8	18370.4	17231.7	16747.7	16752.9	16751	16749.2
169.5	17592.8	17533.2	10864.4	14261.4	14072.6	10928		169.5	18194.3	18199.2	14597.8	15533.6	17164.4	14636	14646.1	14602.9	14605		169.5	18770.2	18609.1	16269.5	17891.5	16937.5	16282.3	16291.5	16275.2	16278.6		169.3	19034.3	18980.2	16747.7	18502.9	17193.9	16752.8	16758.8	16756	16754.2
169.45	17807.4	17730.3	10866.2	14111.4	14421	10930.3		169.45	18314.8	18326.9	14600.8	15450.4	17372.3	14640.7	14653.4	14606	14608.1		169.45	18867.3	18696	16273.3	18034.8	16882.2	16286.7	16297.3	16279.2	16282.6		169.25	19113.7	19070.5	16752.5	18630.4	17159.8	16757.9	16765	16760.9	16759.1
169.4	18034.6	17929.7	10868	13947.8	14785.3	10932.7		169.4	18441.9	18466.7	14603.9	15374	17584.7	14645.5	14661.4	14609.1	14611.2		169.4	18935.7	18791.8	16277.2	18182.3	16831.2	16291.1	16303.4	16283.1	16286.5		169.2	19174.2	19154	16757.3	18747.2	17129.2	16763	16771.4	16765.8	16764
169.35	18241.6	18131.7	10869.8	13773.4	15163	10935		169.35	18613.6	18614.5	14606.9	15304.4	17797.3	14650.4	14670	14612.3	14614.4		169.35	18999.4	18894	16281	18331.4	16784.7	16295.6	16309.9	16287	16290.5		169.15	19208	19224.2	16762.2	18847	17101.9	16768.1	16778.2	16770.8	16769
169.3	18441	18336.3	10871.6	13591	15551.2	10937.3		169.3	18777.3	18765	14609.9	15241.6	18005	14655.5	14679.6	14615.4	14617.5		169.3	19064.5	18998.9	16284.9	18478.4	16742.5	16300.1	16316.8	16291	16294.5		169.1	19214.7	19274.9	16767	18923.6	17077.8	16773.3	16785.5	16775.7	16773.9
169.25	18638.8	18542.7	10873.5	13403.5	15946.4	10939.7		169.25	18925.4	18911.5	14613	15185.2	18201	14660.7	14690.2	14618.5	14620.6		169.25	19104.1	19101.7	16288.7	18618.5	16704.6	16304.7	16324.2	16294.9	16298.5		169.05	19207.4	19300.5	16771.8	18971.7	17056.5	16778.5	16793.3	16780.7	16778.8
169.2	18832.1	18749.9	10875.3	13213.7	16344.7	10942		169.2	19022.8	19046.4	14616	15134.9	18377.8	14666	14702.2	14621.6	14623.8		169.2	19144.1	19196.8	16292.6	18746	16670.7	16309.3	16332.3	16298.9	16302.4		169	19185.3	19297.4	16776.6	18987.6	17037.9	16783.8	16802	16785.6	16783.8
169.15	19054	18956.2	10877.1	13024.1	16741.8	10944.4		169.15	19119.4	19161.7	14619	15090.3	18527.4	14671.5	14716	14624.7	14626.9		169.15	19206.8	19278	16296.4	18855	16640.6	16314	16341.2	16302.8	16306.4		168.95	19157.1	19264.7	16781.5	18970.5	17021.7	16789	16811.5	16790.6	16788.7
169.1	19244.7	19159.5	10878.9	12837.3	17133.2	10946.8		169.1	19177.5	19249.6	14622.1	15050.8	18641.9	14677.2	14732.1	14627.9	14630		169.1	19256.4	19339.3	16300.2	18939.3	16614	16318.8	16351.3	16306.7	16310.4		168.9	19128.7	19204.1	16786.3	18922.1	17007.7	16794.3	16822.3	16795.5	16793.7
169.05	19420.5	19357.1	10880.7	12655.2	17514.1	10949.1		169.05	19184.9	19303.8	14625.1	15016	18714.8	14683.1	14751.2	14631	14633.2		169.05	19293.2	19375.5	16304.1	18993.7	16590.7	16323.6	16362.9	16310.7	16314.4		168.85	19095.9	19120	16791.1	18846.8	16995.7	16799.7	16834.3	16800.5	16798.6
169	19568.6	19546	10882.5	12479.9	17879.7	10951.5		169	19180.1	19320.4	14628.1	14985.5	18741.6	14689.2	14774.2	14634.1	14636.3		169	19306.4	19383.3	16307.9	19014.9	16570.3	16328.5	16376.4	16314.6	16318.3		168.8	19051.6	19018	16796	18750.3	16985.5	16805.1	16847.9	16805.5	16803.6
168.95	19673.6	19722.9	10884.3	12312.7	18225	10953.9		168.95	19174.3	19298.6	14631.2	14958.8	18720.8	14695.6	14802.5	14637.2	14639.5		168.95	19283.9	19361.7	16311.8	19001.4	16552.5	16333.5	16392.3	16318.6	16322.3		168.75	18990	18904.5	16800.8	18639	16976.8	16810.6	16863.2	16810.4	16808.5
168.9	19799.2	19884.1	10886.1	12155	18545.1	10956.2		168.9	19166.7	19241.1	14634.2	14935.5	18654	14702.2	14837.3	14640.4	14642.6		168.9	19260.7	19312.3	16315.6	18954.6	16537.1	16338.5	16411.2	16322.5	16326.3		168.7	18918.8	18785.3	16805.6	18518.9	16969.5	16816.1	16879.9	16815.4	16813.5
168.85	19960.2	20025.9	10887.9	12007.7	18835.5	10958.6		168.85	19146.7	19153.5	14637.2	14915.1	18545.6	14709.2	14880.4	14643.5	14645.8		168.85	19237.5	19239	16319.5	18878	16523.8	16343.7	16433.8	16326.5	16330.3		168.65	18797.6	18665.1	16810.4	18395.4	16963.5	16821.8	16897.9	16820.4	16818.4
168.8	20099.7	20144.7	10889.7	11871.4	19091.8	10961		168.8	19138	19043.8	14640.3	14897.4	18402.1	14716.5	14933.5	14646.6	14648.9		168.8	19199.1	19147.3	16323.3	18776.8	16512.4	16349	16460.8	16330.4	16334.3		168.6	18644.1	18547.1	16815.3	18272.7	16958.5	16827.5	16916.1	16825.3	16823.4
168.75	20214.4	20236.9	10891.5	11746.4	19310.2	10963.4		168.75	19067.7	18921.2	14643.3	14882	18231.4	14724.2	14998.3	14649.8	14652.1		168.75	19117.4	19043.6	16327.1	18656.9	16502.7	16354.5	16492.5	16334.4	16338.3		168.55	18485.6	18432.7	16820.1	18153.7	16954.5	16833.3	16933	16830.3	16828.4
168.7	20299.5	20299.2	10893.4	11633	19487.1	10965.8		168.7	18972.5	18794.8	14646.3	14868.5	18041.4	14732.4	15076.1	14652.9	14655.2		168.7	18999.8	18934.2	16331	18524.5	16494.4	16360.1	16529.5	16338.4	16342.3		168.5	18330.3	18321.7	16824.9	18040.6	16951.3	16839.3	16946.5	16835.3	16833.3
168.65	20340.7	20328.6	10895.2	11530.8	19619.9	10968.2		168.65	18862.2	18672.4	14649.4	14856.8	17839.8	14741	15167.2	14656.1	14658.4		168.65	18873.2	18824.2	16334.8	18385.2	16487.3	16365.9	16571.3	16342.3	16346.3		168.45	18203.8	18213.4	16829.8	17934.8	16948.9	16845.4	16954.5	16840.3	16838.3
168.6	20334.6	20322.8	10897	11439.7	19706.4	10970.7		168.6	18742.2	18559.1	14652.4	14846.6	17633.3	14750.2	15270.2	14659.2	14661.6		168.6	18727.8	18717.2	16338.7	18243.8	16481.4	16371.8	16616.9	16346.3	16350.3		168.4	18079.2	18107.6	16834.6	17837	16947.1	16851.7	16956.2	16845.2	16843.3
168.55	20309	20279.8	10898.8	11359.1	19745.2	10973.1		168.55	18608.1	18455	14655.5	14837.7	17427	14760.2	15380.3	14662.4	14664.8		168.55	18594.2	18613.7	16342.5	18103.9	16476.4	16378	16663.4	16350.3	16354.3		168.35	17962.4	18005.5	16839.4	17747.6	16945.9	16858.2	16952.3	16850.2	16848.3
168.5	20246.2	20198.5	10900.6	11288.5	19735.8	10975.5		168.5	18442.3	18354.2	14658.5	14829.9	17225.1	14770.9	15487.2	14665.5	14667.9		168.5	18472.7	18511.6	16346.4	17968.4	16472.3	16384.4	16705.7	16354.3	16358.4		168.3	17864.6	17909.1	16844.2	17666.5	16945.2	16865.1	16945.1	16855.2	16853.3
168.45	20158.1	20078.4	10902.4	11227	19678.2	10977.9		168.45	18269.9	18243.2	14661.5	14823.1	17030.9	14782.6	15574.5	14668.7	14671.1		168.45	18352.2	18405.9	16350.2	17839.2	16468.9	16391.2	16737.1	16358.2	16362.4		168.25	17782.7	17820.3	16849.1	17593.5	16944.9	16872.3	16936.5	16860.2	16858.3
168.4	20016.7	19919.7	10904.2	11174.1	19573.6	10980.4		168.4	18058.6	18105.5	14664.5	14817.2	16846.2	14795.3	15623.4	14671.8	14674.3		168.4	18226.4	18291.4	16354	17717.6	16466.1	16398.2	16751.1	16362.2	16366.4		168.2	17711.2	17740.3	16853.9	17528.2	16945	16879.9	16928.2	16865.2	16863.2
168.35	19808.5	19723.4	10906	11129	19423.6	10982.8		168.35	17851.4	17929.6	14667.6	14812	16672.5	14809.4	15621.2	14675	14677.5		168.35	18092.4	18165.9	16357.9	17604.3	16463.9	16405.7	16744.8	16366.2	16370.4		168.15	17647	17669.7	16858.7	17470.1	16945.5	16888.2	16921.1	16870.2	16868.2
168.3	19554.1	19491	10907.8	11090.8	19230.6	10985.2		168.3	17681	17718	14670.6	14807.5	16510.5	14825.1	15569.3	14678.2	14680.6		168.3	17987	18032.7	16361.7	17499.7	16462.2	16413.6	16721.1	16370.2	16374.5		168.1	17598.9	17608.4	16863.5	17418.8	16946.2	16897.1	16915.5	16875.2	16873.3
168.25	19262.8	19225	10909.6	11058.8	18997.8	10987.7		168.25	17504.8	17486	14673.7	14803.6	16360.5	14842.6	15482.5	14681.3	14683.8		168.25	17908.8	17898.2	16365.6	17403.8	16461	16422.1	16686.4	16374.2	16378.5		168.05	17576.5	17556	16868.4	17373.6	16947.3	16906.9	16911.6	16880.3	16878.3
168.2	18944.7	18928.2	10911.5	11032.2	18728.7	10990.2		168.2	17329.6	17252.9	14676.7	14800.2	16222.5	14862.2	15380	14684.5	14687		168.2	17827	17769.2	16369.4	17316.5	16460.1	16431.3	16647.6	16378.2	16382.5		168	17561.7	17512	16873.2	17334	16948.6	16917.8	16909.2	16885.3	16883.3
168.15	18640	18604	10913.3	11010.4	18427.5	10992.6		168.15	17186.3	17033.8	14679.7	14797.3	16096	14884.5	15276.7	14687.7	14690.2		168.15	17751.8	17650.6	16373.3	17237.4	16459.6	16441.4	16609.7	16382.2	16386.6		167.95	17539.1	17476	16878	17299.4	16950.2	16929.9	16908.1	16890.3	16888.3
168.1	18306.9	18256.4	10915.1	10992.7	18098.7	10995.1		168.1	17048	16837.8	14682.8	14794.8	15980.9	14909.7	15181.9	14690.9	14693.4		168.1	17674.7	17544.9	16377.1	17166.1	16459.3	16452.5	16575.6	16386.2	16390.6		167.9	17520.5	17447.2	16882.9	17269.3	16951.9	16943.5	16908.2	16895.3	16893.3
168.05	17949.2	17889.3	10916.9	10978.5	17747	10997.6		168.05	16862.3	16668.6	14685.8	14792.6	15876.4	14938.5	15099.5	14694.1	14696.6		168.05	17591.6	17453.1	16381	17102.1	16459.4	16465	16546.3	16390.2	16394.7		167.85	17525.5	17425.2	16887.7	17243.2	16953.9	16958.7	16909.2	16900.4	16898.4
168	17561.2	17507.3	10918.7	10967.3	17377.3	11000		168	16669.9	16527.3	14688.8	14790.9	15781.9	14971.1	15030.5	14697.2	14699.8		168	17510.3	17375.1	16384.8	17044.9	16459.7	16479.1	16522.3	16394.2	16398.8		167.8	17538.6	17409.5	16892.5	17220.6	16956	16975.7	16911	16905.4	16903.4
167.95	17159.3	17114.6	10920.5	10958.6	16994.5	11002.5		167.95	16513	16412.8	14691.9	14789.4	15696.8	15008.4	14974.2	14700.4	14703		167.95	17432.8	17310.5	16388.6	16994	16460.3	16495.3	16503	16398.3	16402.8		167.75	17547	17399.5	16897.3	17201.1	16958.3	16994.6	16913.4	16910.5	16908.4
167.9	16774.9	16715.8	10922.3	10952	16603.4	11005		167.9	16393.2	16323.7	14694.9	14788.2	15620.2	15050.7	14929.3	14703.6	14706.2		167.9	17355.1	17258.6	16392.5	16948.7	16461.1	16513.9	16488.1	16402.3	16406.9		167.7	17559.9	17394.5	16902.2	17184.2	16960.7	17015.2	16916.3	16915.5	16913.5
167.85	16408.7	16315.3	10924.1	10947.1	16209	11007.5		167.85	16336.5	16258	14697.9	14787.3	15551.6	15098.5	14894.1	14706.8	14709.4		167.85	17301.1	17218.8	16396.3	16908.7	16462	16535.6	16476.9	16406.3	16411		167.65	17555.1	17393.8	16907	17169.7	16963.3	17037.3	16919.5	16920.5	16918.5
167.8	16045.3	15916.9	10925.9	10943.5	15815.2	11010		167.8	16331.5	16213.7	14701	14786.7	15490.1	15152.4	14866.8	14710	14712.7		167.8	17274.6	17190.5	16400.2	16873.2	16463.1	16560.9	16468.6	16410.4	16415		167.6	17539.2	17396.3	16911.8	17157.2	16966	17060.1	16923	16925.6	16923.6
167.75	15665.8	15524.6	10927.8	10941.2	15426.4	11012.5		167.75	16318	16188.8	14704	14786.2	15435.1	15212.6	14845.7	14713.3	14715.9		167.75	17255.6	17173.2	16404	16842	16464.4	16590.5	16462.8	16414.4	16419.1		167.55	17496.4	17400.3	16916.7	17146.5	16968.8	17082.3	16926.7	16930.7	16928.7
167.7	15287.6	15142	10929.6	10939.8	15046.3	11015		167.7	16328.8	16181.4	14707	14786	15386	15279.5	14829.6	14716.5	14719.1		167.7	17229.5	17166.5	16407.8	16814.4	16465.9	16624.9	16458.9	16418.5	16423.2		167.5	17437.1	17403.6	16921.5	17137.2	16971.7	17102	16930.6	16935.7	16933.8
167.65	14928.5	14771.9	10931.4	10939	14678	11017.6		167.65	16317.1	16189.8	14710.1	14785.9	15342.1	15352.8	14817.3	14719.7	14722.4		167.65	17231.7	17170.1	16411.7	16790	16467.5	16664.7	16456.5	16422.5	16427.3		167.45	17381.2	17403.8	16926.3	17129.3	16974.7	17117.1	16934.6	16940.8	16938.8
167.6	14574.9	14417.2	10933.2	10938.9	14324.5	11020.1		167.6	16325.7	16211.8	14713.1	14786	15302.9	15432.1	14807.8	14722.9	14725.6		167.6	17265.1	17183.6	16415.5	16768.6	16469.2	16710.2	16455.3	16426.6	16431.4		167.4	17337.2	17398.8	16931.2	17122.6	16977.8	17125.6	16938.7	16945.9	16944
167.55	14213.5	14079.8	10935	10939.2	13987.9	11022.6		167.55	16370.1	16245.1	14716.2	14786.3	15267.9	15516.2	14800.5	14726.2	14728.8		167.55	17316.8	17206.6	16419.4	16749.7	16471	16761.7	16454.9	16430.7	16435.5		167.35	17323.8	17387.7	16936	17116.9	16981	17126.7	16942.9	16951	16949
167.5	13829	13761.6	10936.8	10940	13670.1	11025.1		167.5	16396.8	16286.8	14719.2	14786.8	15236.5	15603.2	14794.8	14729.4	14732.1		167.5	17354.7	17238.1	16423.2	16733	16472.9	16818.7	16455.1	16434.7	16439.7		167.3	17320	17371.1	16940.8	17112	16984.3	17121.3	16947.2	16956.1	16954.2
167.45	13473.3	13463.8	10938.6	10940.9	13372.4	11027.7		167.45	16425.7	16333	14722.2	14787.4	15208.4	15689.9	14790.5	14732.6	14735.3		167.45	17361.9	17276.5	16427.1	16718.3	16475	16879.9	16455.9	16438.8	16443.8		167.25	17324.6	17350.7	16945.6	17108	16987.7	17111.3	16951.5	16961.2	16959.3
167.4	13136.4	13187.2	10940.4	10942.1	13095.7	11030.2		167.4	16413	16378.6	14725.3	14788	15183.1	15772	14787.2	14735.9	14738.6		167.4	17343.9	17318.8	16430.9	16705.3	16477.1	16942.8	16457.2	16442.9	16447.9		167.2	17324.6	17328.7	16950.5	17104.6	16991.1	17098.7	16955.9	16966.3	16964.4
167.35	12850.2	12932.4	10942.2	10943.5	12840.6	11032.8		167.35	16374.3	16417.7	14728.3	14788.9	15160.5	15844	14784.8	14739.2	14741.9		167.35	17303.9	17360.4	16434.8	16693.8	16479.3	17003.2	16458.7	16447	16452.1		167.15	17311.8	17306.9	16955.3	17101.8	16994.6	17085.6	16960.3	16971.4	16969.6
167.3	12608.4	12699.1	10944	10944.9	12606.9	11035.3		167.3	16356.9	16443.8	14731.3	14789.8	15140	15900	14783.1	14742.4	14745.1		167.3	17288	17395.3	16438.6	16683.7	16481.6	17055	16460.6	16451.1	16456.2		167.1	17306	17286.4	16960.1	17099.6	16998.2	17073.2	16964.8	16976.6	16974.7
167.25	12388.8	12487.1	10945.9	10946.5	12394.5	11037.9		167.25	16322.8	16451.1	14734.4	14790.9	15121.5	15934.6	14781.9	14745.7	14748.4		167.25	17309.2	17416.3	16442.4	16674.7	16484	17091.5	16462.7	16455.2	16460.4		167.05	17315.6	17268	16964.9	17097.9	17001.8	17062.2	16969.3	16981.7	16979.9
167.2	12187.9	12296	10947.7	10948.1	12202.8	11040.5		167.2	16311.1	16435.6	14737.4	14792	15104.8	15944	14781.2	14749	14751.7		167.2	17332	17417.7	16446.3	16666.7	16486.5	17107	16465	16459.4	16464.6		167	17327.5	17251.9	16969.8	17096.6	17005.5	17052.9	16973.9	16986.8	16985
167.15	12031.4	12124.9	10949.5	10949.8	12031	11043		167.15	16295.3	16396.3	14740.4	14793.2	15089.6	15927.4	14780.9	14752.3	14755		167.15	17353.2	17396.9	16450.1	16659.6	16489	17099.2	16467.4	16463.5	16468.7		166.95	17321.7	17238.2	16974.6	17095.7	17009.2	17045.6	16978.4	16992	16990.2
167.1	11921.8	11972.7	10951.3	10951.5	11878.2	11045.6		167.1	16279.2	16335.2	14743.5	14794.6	15075.8	15887.4	14781	14755.6	14758.3		167.1	17363.8	17356.2	16454	16653.4	16491.6	17070.4	16470	16467.6	16472.9		166.9	17292.9	17226.8	16979.4	17095.2	17013	17040	16983	16997.2	16995.4
167.05	11827	11838.4	10953.1	10953.2	11743.1	11048.2		167.05	16255.2	16257	14746.5	14796	15063.2	15828.4	14781.4	14758.9	14761.6		167.05	17340.4	17301	16457.8	16647.9	16494.2	17026.3	16472.8	16471.8	16477.1		166.85	17245.2	17217.4	16984.3	17095.1	17016.8	17036.1	16987.7	17002.3	17000.7
167	11733.1	11720.6	10954.9	10955	11624.6	11050.8		167	16198	16167.2	14749.5	14797.5	15051.8	15756.6	14782.1	14762.2	14764.9		167	17304.9	17238.2	16461.7	16643	16496.9	16973.6	16475.6	16476	16481.3		166.8	17182.9	17209.8	16989.1	17095.3	17020.7	17033.7	16992.3	17007.5	17005.9
166.95	11659.7	11618	10956.7	10956.8	11521.3	11053.4		166.95	16135.9	16071.6	14752.6	14799	15041.3	15677.5	14783	14765.5	14768.2		166.95	17269.9	17173.5	16465.5	16638.7	16499.7	16918.4	16478.5	16480.2	16485.5		166.75	17131.5	17203.9	16993.9	17095.7	17024.6	17032.4	16996.9	17012.7	17011.1
166.9	11574.1	11529.4	10958.5	10958.6	11431.9	11056		166.9	16065.6	15975.1	14755.6	14800.6	15031.7	15596.3	14784	14768.9	14771.6		166.9	17232	17111.3	16469.3	16635	16502.5	16864.8	16481.5	16484.3	16489.8		166.7	17099.2	17199.4	16998.7	17096.4	17028.5	17032.3	17001.6	17017.9	17016.4
166.85	11491.4	11453.4	10960.3	10960.4	11355.1	11058.6		166.85	16013.1	15881	14758.6	14802.3	15023	15516.6	14785.3	14772.2	14774.9		166.85	17178.5	17053.9	16473.2	16631.8	16505.3	16815.5	16484.7	16488.5	16494		166.65	17067.2	17196.1	17003.6	17097.4	17032.5	17033	17006.3	17023.2	17021.7
166.8	11397.5	11388.6	10962.1	10962.2	11289.5	11061.2		166.8	15959.3	15792	14761.7	14804	15015	15440.8	14786.7	14775.6	14778.2		166.8	17115.2	17002.6	16477	16629	16508.2	16771.8	16487.8	16492.8	16498.3		166.6	17039.3	17193.8	17008.4	17098.5	17036.5	17034.4	17011	17028.4	17026.9
166.75	11281.9	11333.9	10964	10964	11234	11063.8		166.75	15891.3	15709.3	14764.7	14805.8	15007.6	15370.6	14788.3	14779	14781.6		166.75	17041.9	16957.7	16480.9	16626.5	16511.2	16733.8	16491	16497	16502.5		166.55	17016.5	17192.3	17013.2	17099.9	17040.6	17036.4	17015.7	17033.6	17032.2
166.7	11171.1	11288	10965.8	10965.8	11187.3	11066.4		166.7	15801.2	15633.8	14767.8	14807.7	15000.9	15306.6	14790	14782.3	14785		166.7	16967.3	16919.2	16484.7	16624.5	16514.1	16701.7	16494.3	16501.2	16506.8		166.5	16998.6	17191.6	17018	17101.5	17044.7	17038.9	17020.4	17038.9	17037.6
166.65	11134.6	11249.8	10967.6	10967.6	11148.3	11069		166.65	15694.4	15565.5	14770.8	14809.6	14994.8	15249.2	14791.8	14785.7	14788.4		166.65	16917.2	16886.4	16488.5	16622.8	16517.1	16675	16497.6	16505.5	16511.1		166.45	16985.5	17191.5	17022.9	17103.2	17048.8	17041.7	17025.1	17044.2	17042.9
166.6	11122.2	11218.3	10969.4	10969.4	11116	11071.6		166.6	15631.8	15504.5	14773.8	14811.5	14989.2	15198.4	14793.7	14789.1	14791.7		166.6	16870.8	16859	16492.4	16621.5	16520.2	16653.2	16501	16509.8	16515.4		166.4	16979.5	17191.9	17027.7	17105.1	17053	17044.8	17029.8	17049.4	17048.3
166.55	11108.9	11192.6	10971.2	10971.2	11089.5	11074.3		166.55	15589.5	15450.4	14776.9	14813.5	14984	15153.7	14795.7	14792.6	14795.1		166.55	16820.2	16836.1	16496.2	16620.4	16523.2	16635.5	16504.4	16514.1	16519.7		166.35	16987.1	17192.7	17032.5	17107.2	17057.1	17048.2	17034.5	17054.7	17053.7
166.5	11105.1	11171.9	10973	10973	11068	11076.9		166.5	15522.5	15402.6	14779.9	14815.6	14979.4	15114.8	14797.8	14796	14798.5		166.5	16790.7	16817.3	16500.1	16619.6	16526.4	16621.5	16507.8	16518.4	16524		166.3	16973.9	17194	17037.4	17109.4	17061.3	17051.7	17039.3	17060	17059.1
166.45	11106.7	11155.4	10974.8	10974.8	11050.6	11079.5		166.45	15442.1	15360.7	14782.9	14817.6	14975.1	15081.3	14799.9	14799.5	14802		166.45	16769.2	16801.8	16503.9	16619	16529.5	16610.6	16511.3	16522.7	16528.4		166.25	16937.5	17195.6	17042.2	17111.7	17065.5	17055.4	17044	17065.4	17064.5
166.4	11113	11142.4	10976.6	10976.6	11036.8	11082.2		166.4	15365.8	15324.1	14786	14819.8	14971.2	15052.5	14802.1	14802.9	14805.4		166.4	16731.4	16789.2	16507.8	16618.7	16532.7	16602.1	16514.8	16527	16532.7		166.2	16908.4	17197.6	17047	17114.2	17069.8	17059.2	17048.8	17070.7	17070
166.35	11142	11132.4	10978.4	10978.4	11026	11084.8		166.35	15305.1	15292.2	14789	14821.9	14967.7	15028	14804.4	14806.4	14808.8		166.35	16682.4	16778.9	16511.6	16618.6	16535.8	16595.7	16518.3	16531.4	16537.1		166.15	16858.5	17199.8	17051.8	17116.8	17074	17063.2	17053.5	17076.1	17075.5
166.3	11166.1	11124.8	10980.2	10980.2	11017.6	11087.5		166.3	15243.1	15264.5	14792	14824.1	14964.5	15007.2	14806.7	14809.9	14812.3		166.3	16629.1	16770.5	16515.5	16618.7	16539.1	16590.9	16521.8	16535.8	16541.5		166.1	16813.9	17202.4	17056.7	17119.5	17078.3	17067.2	17058.3	17081.5	17081
166.25	11172	11119.3	10982	10982	11011.2	11090.1		166.25	15171.9	15240.5	14795.1	14826.3	14961.7	14989.6	14809.1	14813.5	14815.8		166.25	16608.5	16763.8	16519.3	16619	16542.3	16587.5	16525.4	16540.2	16545.9		166.05	16810	17205.1	17061.5	17122.3	17082.6	17071.3	17063	17086.9	17086.5
166.2	11134.3	11115.4	10983.9	10983.9	11006.5	11092.8		166.2	15103.1	15219.6	14798.1	14828.5	14959.1	14974.8	14811.5	14817	14819.2		166.2	16604.2	16758.3	16523.1	16619.5	16545.6	16585.1	16528.9	16544.7	16550.3		166	16853.4	17208.2	17066.3	17125.2	17087	17075.5	17067.8	17092.3	17092.1
166.15	11100.2	11112.9	10985.7	10985.7	11003.2	11095.4		166.15	15014.5	15201.5	14801.1	14830.8	14956.8	14962.4	14813.9	14820.6	14822.7		166.15	16585.4	16754	16527	16620.1	16548.8	16583.5	16532.5	16549.1	16554.8		165.95	16907.7	17211.4	17071.2	17128.2	17091.3	17079.7	17072.6	17097.7	17097.8
166.1	11068.7	11111.5	10987.5	10987.5	11000.9	11098.1		166.1	14923.2	15185.7	14804.2	14833.1	14954.7	14951.9	14816.4	14824.1	14826.2		166.1	16564.3	16750.6	16530.8	16620.9	16552.2	16582.7	16536.1	16553.6	16559.3		165.9	16949.6	17214.9	17076	17131.2	17095.7	17084	17077.4	17103.2	17103.4
166.05	11047.8	11111	10989.3	10989.3	10999.6	11100.7		166.05	14858.2	15172	14807.2	14835.5	14952.9	14943.2	14818.9	14827.8	14829.8		166.05	16519	16748.1	16534.7	16621.8	16555.5	16582.5	16539.8	16558.1	16563.8		165.85	16989.2	17218.6	17080.8	17134.4	17100	17088.4	17082.1	17108.7	17109.1
166	11030.4	11111.2	10991.1	10991.1	10998.9	11103.4		166	14805.1	15160	14810.2	14837.8	14951.4	14935.9	14821.5	14831.4	14833.3		166	16455.2	16746.2	16538.5	16622.9	16558.8	16582.7	16543.4	16562.7	16568.3		165.8	17049.9	17222.4	17085.7	17137.6	17104.4	17092.8	17086.9	17114.2	17114.8
165.95	11022	11112	10992.9	10992.9	10998.8	11106.1		165.95	14783.1	15149.6	14813.3	14840.2	14950	14929.8	14824.1	14835.1	14836.9		165.95	16428.7	16744.9	16542.4	16624.1	16562.2	16583.3	16547	16567.2	16572.8		165.75	17118.4	17226.5	17090.5	17140.9	17108.8	17097.2	17091.7	17119.7	17120.6
165.9	11016.7	11113.2	10994.7	10994.7	10999.1	11108.7		165.9	14783	15140.4	14816.3	14842.6	14948.8	14924.7	14826.7	14838.8	14840.5		165.9	16445.4	16744.2	16546.2	16625.4	16565.6	16584.3	16550.7	16571.9	16577.4		165.7	17186.6	17230.8	17095.3	17144.2	17113.2	17101.6	17096.5	17125.3	17126.4
165.85	11019.4	11114.7	10996.5	10996.5	10999.8	11111.4		165.85	14795	15132.4	14819.4	14845	14947.9	14920.5	14829.3	14842.5	14844.1		165.85	16440.7	16744	16550	16626.9	16569	16585.5	16554.4	16576.5	16582		165.65	17234.3	17235.2	17100.1	17147.7	17117.7	17106.1	17101.3	17130.9	17132.3
165.8	11023	11116.5	10998.3	10998.3	11000.8	11114.1		165.8	14812.9	15125.5	14822.4	14847.5	14947.1	14917	14832	14846.2	14847.7		165.8	16397.1	16744.2	16553.9	16628.4	16572.4	16587	16558.1	16581.2	16586.6		165.6	17243.4	17239.8	17105	17151.1	17122.1	17110.6	17106.1	17136.5	17138.2
165.75	11005.9	11118.6	11000.1	11000.1	11002	11116.8		165.75	14836.9	15119.4	14825.4	14849.9	14946.4	14914.1	14834.7	14850	14851.3		165.75	16352.9	16744.8	16557.7	16630.1	16575.8	16588.8	16561.8	16585.9	16591.2		165.55	17217.6	17244.7	17109.8	17154.7	17126.6	17115.2	17110.8	17142.2	17144.2
165.7	11011.3	11120.8	11002	11002	11003.3	11119.4		165.7	14833.8	15114.1	14828.5	14852.4	14946	14911.8	14837.4	14853.9	14855		165.7	16346.8	16745.9	16561.6	16631.8	16579.2	16590.7	16565.4	16590.7	16595.9		165.5	17164.5	17249.7	17114.6	17158.3	17131	17119.7	17115.6	17147.8	17150.2
165.65	11050.3	11123.1	11003.8	11003.8	11004.8	11122.1		165.65	14814.9	15109.5	14831.5	14854.9	14945.6	14910	14840.1	14857.7	14858.7		165.65	16371	16747.2	16565.4	16633.6	16582.7	16592.8	16569.2	16595.5	16600.6		165.45	17107.1	17254.8	17119.5	17161.9	17135.5	17124.3	17120.4	17153.5	17156.3
165.6	11080.2	11125.5	11005.6	11005.6	11006.3	11124.8		165.6	14824.8	15105.6	14834.5	14857.4	14945.5	14908.5	14842.8	14861.6	14862.4		165.6	16395	16749	16569.3	16635.5	16586.1	16595	16572.9	16600.4	16605.3		165.4	17053.4	17260.2	17124.3	17165.6	17140	17128.9	17125.2	17159.3	17162.5
165.55	11097.8	11128	11007.4	11007.4	11007.9	11127.5		165.55	14841	15102.3	14837.6	14860	14945.4	14907.5	14845.6	14865.6	14866.1		165.55	16398.7	16751	16573.1	16637.5	16589.6	16597.4	16576.6	16605.3	16610.1		165.35	17026.3	17265.7	17129.1	17169.3	17144.5	17133.5	17130	17165.1	17168.8
165.5	11120.1	11130.5	11009.2	11009.2	11009.6	11130.1		165.5	14808	15099.5	14840.6	14862.5	14945.5	14906.8	14848.3	14869.6	14869.9		165.5	16403.1	16753.3	16577	16639.6	16593.1	16599.9	16580.3	16610.3	16614.9		165.3	16997.2	17271.5	17133.9	17173.1	17149	17138.1	17134.8	17170.9	17175.1
165.45	11141.2	11133.1	11011	11011	11011.3	11132.8		165.45	14739.4	15097.3	14843.6	14865.1	14945.7	14906.3	14851.1	14873.6	14873.7		165.45	16426.5	16756	16580.8	16641.7	16596.6	16602.5	16584	16615.3	16619.8		165.25	16970.1	17277.4	17138.8	17176.9	17153.5	17142.8	17139.6	17176.8	17181.5
165.4	11155.5	11135.7	11012.8	11012.8	11013	11135.5		165.4	14693.2	15095.5	14846.7	14867.7	14946	14906.2	14853.9	14877.7	14877.5		165.4	16462.4	16758.9	16584.6	16644	16600.1	16605.2	16587.8	16620.4	16624.6		165.2	16969.3	17283.5	17143.6	17180.8	17158.1	17147.4	17144.4	17182.7	17188
165.35	11169.6	11138.3	11014.6	11014.6	11014.8	11138.2		165.35	14668.9	15094.2	14849.7	14870.3	14946.4	14906.2	14856.7	14881.9	14881.3		165.35	16497	16762.1	16588.5	16646.2	16603.6	16608	16591.5	16625.6	16629.6		165.15	16960.2	17289.8	17148.4	17184.7	17162.6	17152.1	17149.2	17188.7	17194.6
165.3	11169.6	11140.9	11016.4	11016.4	11016.5	11140.8		165.3	14646.3	15093.4	14852.7	14872.9	14946.9	14906.5	14859.5	14886.1	14885.2		165.3	16509.8	16765.6	16592.3	16648.6	16607.2	16610.8	16595.3	16630.8	16634.5		165.1	16954.4	17296.3	17153.2	17188.6	17167.2	17156.8	17154	17194.7	17201.3
165.25	11147	11143.6	11018.2	11018.2	11018.3	11143.5		165.25	14674.6	15092.9	14855.8	14875.5	14947.5	14907	14862.3	14890.4	14889.1		165.25	16532.7	16769.3	16596.2	16651	16610.7	16613.8	16599	16636.1	16639.6		165.05	16961.3	17303.1	17158.1	17192.5	17171.7	17161.5	17158.8	17200.8	17208.1
165.2	11105.4	11146.2	11020.1	11020.1	11020.1	11146.2		165.2	14720.2	15092.9	14858.8	14878.1	14948.2	14907.6	14865.2	14894.7	14893.1		165.2	16542.7	16773.3	16600	16653.4	16614.2	16616.8	16602.8	16641.5	16644.6		165	16986.5	17310.1	17162.9	17196.5	17176.3	17166.1	17163.7	17206.9	17215.1
165.15	11073.7	11148.9	11021.9	11021.9	11021.9	11148.9		165.15	14739.3	15093.2	14861.9	14880.8	14949	14908.4	14868	14899.1	14897.1		165.15	16522.6	16777.6	16603.8	16655.9	16617.8	16619.8	16606.5	16647	16649.7		164.95	17009	17317.3	17167.7	17200.5	17180.8	17170.8	17168.5	17213.1	17222.2
165.1	11057.5	11151.5	11023.7	11023.7	11023.7	11151.5		165.1	14750.2	15093.9	14864.9	14883.5	14949.9	14909.4	14870.9	14903.6	14901.1		165.1	16495.8	16782.1	16607.7	16658.4	16621.4	16623	16610.3	16652.6	16654.9		164.9	17027.1	17324.8	17172.6	17204.6	17185.4	17175.5	17173.3	17219.3	17229.4
165.05	11073.2	11154.2	11025.5	11025.5	11025.5	11154.2		165.05	14747.5	15094.9	14867.9	14886.1	14950.8	14910.5	14873.7	14908.2	14905.2		165.05	16470.9	16787	16611.5	16661	16625	16626.1	16614.1	16658.3	16660.1		164.85	17044.4	17332.5	17177.4	17208.7	17190	17180.3	17178.1	17225.6	17236.8
165	11099.1	11156.9	11027.3	11027.3	11027.3	11156.9		165	14758.1	15096.3	14871	14888.8	14951.9	14911.7	14876.6	14912.9	14909.3		165	16455.1	16792.1	16615.4	16663.7	16628.5	16629.3	16617.8	16664.2	16665.4		164.8	17072.2	17340.6	17182.2	17212.8	17194.6	17185	17182.9	17232	17244.4
164.95	11125.5	11159.5	11029.1	11029.1	11029.1	11159.5		164.95	14782.2	15098.1	14874	14891.5	14953	14913	14879.5	14917.7	14913.5		164.95	16464.9	16797.4	16619.2	16666.4	16632.1	16632.6	16621.6	16670.1	16670.8		164.75	17108.2	17348.9	17187	17216.9	17199.2	17189.7	17187.7	17238.5	17252.1
164.9	11145.7	11162.2	11030.9	11030.9	11030.9	11162.2		164.9	14794.1	15100.2	14877	14894.2	14954.1	14914.5	14882.3	14922.6	14917.7		164.9	16518.5	16803.1	16623.1	16669.1	16635.7	16635.8	16625.4	16676.2	16676.2		164.7	17148.3	17357.6	17191.9	17221	17203.8	17194.4	17192.5	17245	17260.1
164.85	11151.4	11164.8	11032.7	11032.7	11032.7	11164.8		164.85	14799.9	15102.7	14880.1	14896.9	14955.4	14916	14885.2	14927.6	14922		164.85	16589.9	16809.1	16626.9	16671.8	16639.3	16639.2	16629.2	16682.4	16681.7		164.65	17188.1	17366.6	17196.7	17225.2	17208.4	17199.2	17197.3	17251.7	17268.3
164.8	11159.2	11167.5	11034.5	11034.5	11034.5	11167.5		164.8	14816.1	15105.5	14883.1	14899.6	14956.6	14917.6	14888.1	14932.7	14926.3		164.8	16636.2	16815.4	16630.8	16674.7	16642.9	16642.5	16632.9	16688.8	16687.3		164.6	17216.8	17376	17201.5	17229.4	17213	17203.9	17202.1	17258.4	17276.7
164.75	11159.5	11170.1	11036.4	11036.4	11036.4	11170.1		164.75	14867.7	15108.6	14886.1	14902.4	14958	14919.3	14891	14938	14930.7		164.75	16672.3	16822	16634.6	16677.5	16646.5	16645.9	16636.7	16695.4	16693		164.55	17239.8	17385.8	17206.4	17233.6	17217.7	17208.7	17206.9	17265.2	17285.5
164.7	11145.4	11172.8	11038.2	11038.2	11038.2	11172.8		164.7	14914.6	15112.2	14889.2	14905.1	14959.4	14921.1	14893.9	14943.5	14935.1		164.7	16708.8	16829	16638.4	16680.4	16650.2	16649.3	16640.5	16702.1	16698.7		164.5	17253.3	17396	17211.2	17237.9	17222.3	17213.4	17211.8	17272.1	17294.5
164.65	11128	11175.4	11040	11040	11040	11175.4		164.65	14931.9	15116.1	14892.2	14907.8	14960.9	14922.9	14896.8	14949.1	14939.6		164.65	16742.9	16836.3	16642.3	16683.3	16653.8	16652.7	16644.3	16709.1	16704.5		164.45	17244.4	17406.8	17216	17242.1	17226.9	17218.2	17216.6	17279.2	17303.9
164.6	11091.9	11178	11041.8	11041.8	11041.8	11178		164.6	14943	15120.4	14895.2	14910.6	14962.4	14924.8	14899.7	14954.9	14944.2		164.6	16759	16844.1	16646.1	16686.2	16657.4	16656.2	16648.1	16716.3	16710.5		164.4	17227.1	17418	17220.8	17246.4	17231.6	17222.9	17221.4	17286.3	17313.7
164.55	11062	11180.7	11043.6	11043.6	11043.6	11180.7		164.55	14942.8	15125.1	14898.3	14913.4	14964	14926.8	14902.7	14960.9	14948.9		164.55	16754.6	16852.3	16650	16689.2	16661.1	16659.7	16651.9	16723.8	16716.5		164.35	17217.9	17429.9	17225.7	17250.7	17236.2	17227.7	17226.2	17293.6	17323.9
164.5	11055.5	11183.3	11045.4	11045.4	11045.4	11183.3		164.5	14959.5	15130.2	14901.3	14916.1	14965.6	14928.8	14905.6	14967.1	14953.6		164.5	16721.7	16860.9	16653.8	16692.2	16664.7	16663.1	16655.7	16731.5	16722.7		164.3	17194.2	17442.5	17230.5	17255	17240.8	17232.5	17231	17301	17334.7
164.45	11062.6	11185.9	11047.2	11047.2	11047.2	11185.9		164.45	14985.9	15135.8	14904.3	14918.9	14967.2	14930.9	14908.5	14973.6	14958.4		164.45	16687	16870	16657.7	16695.2	16668.4	16666.7	16659.5	16739.6	16729		164.25	17168.1	17455.8	17235.3	17259.3	17245.5	17237.2	17235.8	17308.6	17346
164.4	11107.2	11188.5	11049	11049	11049	11188.5		164.4	15021.7	15141.9	14907.4	14921.7	14968.9	14933	14911.4	14980.4	14963.4		164.4	16681.4	16879.7	16661.5	16698.2	16672	16670.2	16663.3	16748.1	16735.4		164.2	17157.1	17470	17240.2	17263.7	17250.2	17242	17240.7	17316.3	17358
164.35	11176.8	11191.1	11050.8	11050.8	11050.8	11191.1		164.35	15046	15148.5	14910.4	14924.5	14970.7	14935.2	14914.4	14987.5	14968.4		164.35	16674.4	16890	16665.3	16701.3	16675.7	16673.7	16667.1	16756.9	16742		164.15	17167.3	17485.1	17245	17268	17254.8	17246.8	17245.5	17324.2	17370.7
164.3	11261.7	11193.7	11052.6	11052.6	11052.6	11193.7		164.3	15042.6	15155.6	14913.5	14927.2	14972.4	14937.4	14917.3	14995	14973.5		164.3	16675.8	16900.9	16669.2	16704.4	16679.4	16677.3	16670.9	16766.2	16748.7		164.1	17193.4	17501.3	17249.8	17272.4	17259.5	17251.5	17250.3	17332.3	17384.4
164.25	11304.9	11196.3	11054.5	11054.5	11054.5	11196.3		164.25	15055.8	15163.4	14916.5	14930	14974.3	14939.6	14920.3	15002.9	14978.8		164.25	16701.7	16912.6	16673	16707.5	16683	16680.9	16674.7	16776.1	16755.5		164.05	17234.3	17518.8	17254.6	17276.8	17264.2	17256.3	17255.1	17340.6	17399.1
164.2	11319.9	11198.8	11056.3	11056.3	11056.3	11198.8		164.2	15079.8	15171.9	14919.5	14932.9	14976.1	14941.9	14923.2	15011.3	14984.1		164.2	16725.6	16925.1	16676.9	16710.6	16686.7	16684.5	16678.5	16786.6	16762.5		164	17323.8	17537.8	17259.5	17281.2	17268.8	17261.1	17259.9	17349.1	17415
164.15	11339.6	11201.4	11058.1	11058.1	11058.1	11201.4		164.15	15093.8	15181.1	14922.6	14935.7	14978	14944.3	14926.1	15020.2	14989.6		164.15	16738.3	16938.5	16680.7	16713.8	16690.4	16688	16682.3	16797.7	16769.8		163.95	17437.7	17558.3	17264.3	17285.6	17273.5	17265.9	17264.7	17357.9	17432.2
164.1	11337.6	11204	11059.9	11059.9	11059.9	11204		164.1	15110.6	15191.2	14925.6	14938.5	14980	14946.6	14929.1	15029.8	14995.2		164.1	16753.3	16952.9	16684.5	16717	16694.1	16691.7	16686.1	16809.7	16777.2		163.9	17550.9	17580.8	17269.1	17290	17278.2	17270.7	17269.5	17366.9	17451.1
164.05	11319.1	11206.5	11061.7	11061.7	11061.7	11206.5		164.05	15129.2	15202.2	14928.6	14941.3	14981.9	14949	14932.1	15040.1	15001		164.05	16786.7	16968.6	16688.4	16720.2	16697.8	16695.3	16689.9	16822.6	16784.8		163.85	17655.6	17605.4	17274	17294.4	17282.9	17275.5	17274.4	17376.2	17471.8
164	11284.8	11209	11063.5	11063.5	11063.5	11209		164	15166.5	15214.3	14931.7	14944.1	14983.9	14951.4	14935	15051.2	15007		164	16832.4	16985.6	16692.2	16723.4	16701.4	16698.9	16693.7	16836.7	16792.7		163.8	17753.4	17632.4	17278.8	17298.8	17287.6	17280.2	17279.2	17385.8	17494.6
163.95	11237.6	11211.5	11065.3	11065.3	11065.3	11211.5		163.95	15222.1	15227.6	14934.7	14947	14985.9	14953.9	14938	15063.3	15013.1		163.95	16864.8	17004.2	16696.1	16726.6	16705.1	16702.6	16697.5	16852	16800.8		163.75	17833	17662.2	17283.6	17303.3	17292.2	17285	17284	17395.8	17519.8
163.9	11197	11214.1	11067.1	11067.1	11067.1	11214.1		163.9	15260.4	15242.2	14937.7	14949.8	14988	14956.4	14940.9	15076.4	15019.4		163.9	16903	17024.6	16699.9	16729.9	16708.8	16706.2	16701.3	16868.7	16809.2		163.7	17896.4	17695	17288.4	17307.8	17297	17289.8	17288.8	17406.1	17547.8
163.85	11171.1	11216.6	11068.9	11068.9	11068.9	11216.6		163.85	15284.5	15258.4	14940.8	14952.7	14990	14958.8	14943.9	15090.8	15025.9		163.85	16966.7	17047	16703.8	16733.2	16712.5	16709.9	16705.1	16887.2	16817.9		163.65	17945.5	17731.4	17293.3	17312.2	17301.6	17294.6	17293.7	17416.8	17578.8
163.8	11151.1	11219	11070.7	11070.7	11070.7	11219		163.8	15305.1	15276.1	14943.8	14955.5	14992.2	14961.4	14946.9	15106.6	15032.7		163.8	17034.9	17071.7	16707.6	16736.5	16716.2	16713.5	16709	16907.6	16826.9		163.6	17994.1	17771.7	17298.1	17316.7	17306.3	17299.4	17298.5	17428	17613.2
163.75	11157.4	11221.5	11072.5	11072.5	11072.5	11221.5		163.75	15349.5	15295.8	14946.8	14958.4	14994.3	14963.9	14949.8	15124	15039.7		163.75	17102.6	17099	16711.5	16739.8	16720	16717.2	16712.8	16930.3	16836.3		163.55	18019.2	17816.2	17302.9	17321.2	17311	17304.2	17303.3	17439.6	17651.4
163.7	11189.8	11224	11074.4	11074.4	11074.4	11224		163.7	15391.9	15317.6	14949.9	14961.2	14996.5	14966.5	14952.8	15143.1	15046.9		163.7	17183.3	17129.3	16715.3	16743.1	16723.7	16720.9	16716.6	16955.5	16846.1		163.5	18021	17865.3	17307.8	17325.7	17315.8	17309	17308.1	17451.8	17693.7
163.65	11245.4	11226.4	11076.2	11076.2	11076.2	11226.4		163.65	15427.9	15341.7	14952.9	14964.1	14998.6	14969	14955.8	15164.3	15054.5		163.65	17257.6	17163	16719.1	16746.4	16727.4	16724.6	16720.4	16983.6	16856.3		163.45	18041.6	17919.6	17312.6	17330.2	17320.5	17313.8	17312.9	17464.7	17740.4
163.6	11269.7	11228.9	11078	11078	11078	11228.9		163.6	15468.2	15368.4	14956	14966.9	15000.8	14971.6	14958.8	15187.6	15062.4		163.6	17320.2	17200.3	16723	16749.8	16731.1	16728.3	16724.2	17014.9	16867		163.4	18091	17979.2	17317.4	17334.7	17325.2	17318.6	17317.8	17478.2	17791.7
163.55	11299.8	11231.3	11079.8	11079.8	11079.8	11231.3		163.55	15469.3	15397.8	14959	14969.8	15003.1	14974.3	14961.7	15213.3	15070.6		163.55	17385.1	17241.7	16726.8	16753.1	16734.8	16732	16728	17049.8	16878.2		163.35	18151.7	18044.4	17322.2	17339.3	17329.9	17323.4	17322.6	17492.5	17848
163.5	11324.3	11233.7	11081.6	11081.6	11081.6	11233.7		163.5	15499.9	15430.3	14962	14972.7	15005.3	14976.9	14964.7	15241.6	15079.2		163.5	17444.8	17287.7	16730.7	16756.5	16738.5	16735.7	16731.8	17088.5	16890		163.3	18222.2	18115.5	17327.1	17343.8	17334.6	17328.2	17327.4	17507.7	17909.2
163.45	11302.4	11236.1	11083.4	11083.4	11083.4	11236.1		163.45	15559	15466.1	14965	14975.5	15007.6	14979.5	14967.7	15272.7	15088.3		163.45	17505.5	17338.6	16734.5	16759.9	16742.2	16739.4	16735.7	17131.5	16902.4		163.25	18298.8	18192.6	17331.9	17348.3	17339.3	17333	17332.2	17523.9	17975.2
163.4	11283.2	11238.5	11085.2	11085.2	11085.2	11238.5		163.4	15640.9	15505.4	14968.1	14978.4	15009.9	14982.2	14970.7	15306.8	15097.8		163.4	17571.2	17394.8	16738.3	16763.3	16746	16743.1	16739.5	17179	16915.7		163.2	18387.8	18275.3	17336.7	17352.9	17344	17337.8	17337	17541.3	18045.8
163.35	11270.2	11240.8	11087	11087	11087	11240.8		163.35	15731.9	15548.3	14971.1	14981.3	15012.2	14984.9	14973.7	15343.9	15107.9		163.35	17604.1	17456.5	16742.2	16766.7	16749.7	16746.8	16743.3	17231.2	16929.7		163.15	18477.7	18363.3	17341.5	17357.5	17348.8	17342.6	17341.9	17560.1	18120.2
163.3	11275.4	11243.2	11088.8	11088.8	11088.8	11243.2		163.3	15789.6	15595.1	14974.2	14984.2	15014.5	14987.6	14976.6	15384.3	15118.6		163.3	17644.9	17524.1	16746	16770.1	16753.5	16750.5	16747.1	17288.3	16944.8		163.1	18541.1	18455.5	17346.4	17362	17353.5	17347.4	17346.7	17580.4	18197.4
163.25	11260.8	11245.5	11090.6	11090.6	11090.6	11245.5		163.25	15843.7	15645.8	14977.2	14987.1	15016.8	14990.3	14979.6	15427.8	15130.1		163.25	17706.1	17597.6	16749.9	16773.5	16757.2	16754.3	16751	17350.2	16960.9		163.05	18571.1	18550.7	17351.2	17366.6	17358.2	17352.2	17351.5	17602.5	18275.7
163.2	11249	11247.8	11092.5	11092.5	11092.5	11247.8		163.2	15889.3	15700.4	14980.2	14990	15019.2	14993	14982.6	15474.4	15142.3		163.2	17771.8	17677	16753.7	16777	16760.9	16758	16754.8	17416.7	16978.3		163	18622.2	18646.7	17356	17371.2	17363	17357	17356.3	17626.8	18352.6
163.15	11270.7	11250.1	11094.3	11094.3	11094.3	11250.1		163.15	15928.2	15758.8	14983.3	14992.9	15021.6	14995.7	14985.6	15523.8	15155.5		163.15	17838.4	17761.9	16757.6	16780.4	16764.7	16761.8	16758.6	17487.2	16997.1		162.95	18686.6	18740.8	17360.9	17375.7	17367.7	17361.8	17361.2	17653.7	18425.1
163.1	11276.3	11252.4	11096.1	11096.1	11096.1	11252.4		163.1	15956.7	15820.5	14986.3	14995.8	15024	14998.5	14988.6	15575.5	15169.7		163.1	17909.4	17851.4	16761.4	16783.9	16768.4	16765.5	16762.4	17560.7	17017.6		162.9	18758.3	18829.8	17365.7	17380.3	17372.4	17366.6	17366	17683.4	18489.5
163.05	11292.2	11254.6	11097.9	11097.9	11097.9	11254.6		163.05	15973.6	15885.2	14989.3	14998.7	15026.4	15001.2	14991.6	15628.9	15185.1		163.05	17991	17944.5	16765.2	16787.3	16772.1	16769.2	16766.2	17635.7	17040		162.85	18831.4	18910.2	17370.5	17384.9	17377.2	17371.4	17370.8	17716.5	18541.9
163	11296.7	11256.9	11099.7	11099.7	11099.7	11256.9		163	15993.1	15951.7	14992.4	15001.6	15028.8	15004	14994.6	15682.7	15201.9		163	18084.3	18039	16769.1	16790.8	16775.9	16773	16770.1	17710.1	17064.6		162.8	18898.5	18978.9	17375.3	17389.5	17381.9	17376.2	17375.6	17753.5	18578.8
162.95	11301.3	11259.1	11101.5	11101.5	11101.5	11259.1		162.95	16018.7	16018.9	14995.4	15004.5	15031.3	15006.7	14997.6	15735.6	15220.3		162.95	18163.4	18132.6	16772.9	16794.3	16779.6	16776.8	16773.9	17781	17091.7		162.75	18938.2	19033.8	17380.2	17394.1	17386.6	17381	17380.5	17795.2	18597.3
162.9	11321.8	11261.3	11103.3	11103.3	11103.3	11261.3		162.9	16069.1	16085.1	14998.4	15007.4	15033.7	15009.5	15000.6	15785.6	15240.5		162.9	18213.3	18222	16776.8	16797.8	16783.4	16780.5	16777.7	17844.8	17121.7		162.7	18989.5	19074.4	17385	17398.7	17391.4	17385.9	17385.3	17842	18596.2
162.85	11359.1	11263.5	11105.1	11105.1	11105.1	11263.5		162.85	16104	16148.4	15001.5	15010.3	15036.2	15012.3	15003.6	15830.7	15262.7		162.85	18262.2	18303.7	16780.6	16801.3	16787.1	16784.3	16781.5	17897.6	17154.9		162.65	19039.3	19101.9	17389.8	17403.3	17396.1	17390.7	17390.1	17894.7	18576.1
162.8	11360.7	11265.6	11106.9	11106.9	11106.9	11265.6		162.8	16132.5	16206.7	15004.5	15013.2	15038.7	15015.1	15006.6	15868.5	15287.3		162.8	18303.4	18374.5	16784.5	16804.8	16790.9	16788	16785.4	17935.9	17191.9		162.6	19092.3	19119.1	17394.7	17408	17400.9	17395.5	17394.9	17954	18539.2
162.75	11328.1	11267.8	11108.8	11108.8	11108.8	11267.8		162.75	16162	16258.2	15007.5	15016.1	15041.2	15017.9	15009.6	15896.6	15314.5		162.75	18333.4	18431.9	16788.3	16808.4	16794.7	16791.8	16789.2	17956.5	17233		162.55	19133.2	19130.3	17399.5	17412.6	17405.6	17400.3	17399.7	18020.8	18488.7
162.7	11307.3	11269.9	11110.6	11110.6	11110.6	11269.9		162.7	16182.3	16301.2	15010.6	15019.1	15043.7	15020.7	15012.6	15913.4	15344.7		162.7	18361	18474.9	16792.2	16811.9	16798.4	16795.5	16793	17958.1	17278.7		162.5	19170.9	19140.1	17404.3	17417.2	17410.3	17405.1	17404.6	18095.8	18428.6
162.65	11285.9	11272	11112.4	11112.4	11112.4	11272		162.65	16200.9	16335.1	15013.6	15022	15046.2	15023.5	15015.6	15917.7	15378.2		162.65	18386	18504.2	16796	16815.4	16802.2	16799.3	16796.9	17940.8	17329.6		162.45	19210.7	19152.9	17409.1	17421.8	17415.1	17409.9	17409.4	18179.7	18362.7
162.6	11268.4	11274	11114.2	11114.2	11114.2	11274		162.6	16247.9	16360.1	15016.6	15024.9	15048.7	15026.3	15018.6	15909.5	15415.4		162.6	18422.2	18522.1	16799.8	16819	16805.9	16803.1	16800.7	17906.5	17386.2		162.4	19249.9	19172.8	17414	17426.5	17419.8	17414.7	17414.2	18273	18294.3
162.55	11282.8	11276.1	11116	11116	11116	11276.1		162.55	16282.7	16377.6	15019.7	15027.8	15051.3	15029.2	15021.6	15889.5	15456.7		162.55	18470.5	18532.5	16803.7	16822.5	16809.7	16806.9	16804.5	17858.4	17448.9		162.35	19291	19202.9	17418.8	17431.1	17424.6	17419.5	17419	18376.3	18226.2
162.5	11311	11278.1	11117.8	11117.8	11117.8	11278.1		162.5	16345.5	16389.5	15022.7	15030.8	15053.8	15032	15024.6	15859.6	15502.4		162.5	18535	18539.5	16807.5	16826.1	16813.5	16810.6	16808.3	17800.3	17518.3		162.3	19349	19245.3	17423.6	17435.8	17429.4	17424.3	17423.9	18489.9	18160.1
162.45	11309	11280.2	11119.6	11119.6	11119.6	11280.2		162.45	16403	16398.5	15025.8	15033.7	15056.4	15034.9	15027.6	15821.8	15552.9		162.45	18609.1	18547.4	16811.4	16829.6	16817.2	16814.4	16812.2	17736	17594.8		162.25	19423.9	19301.3	17428.5	17440.4	17434.1	17429.2	17428.7	18613.7	18097.5
162.4	11302.5	11282.2	11121.4	11121.4	11121.4	11282.2		162.4	16473.3	16407.1	15028.8	15036.6	15059	15037.7	15030.6	15778.6	15608.5		162.4	18658.2	18560	16815.2	16833.2	16821	16818.2	16816	17669	17678.7		162.2	19519.5	19371.2	17433.3	17445.1	17438.9	17434	17433.5	18746.9	18039.3
162.35	11318.5	11284.1	11123.2	11123.2	11123.2	11284.1		162.35	16553.3	16418	15031.8	15039.6	15061.6	15040.6	15033.6	15732.3	15669.6		162.35	18687.8	18580.2	16819.1	16836.8	16824.8	16822	16819.8	17601.8	17770.3		162.15	19627	19454	17438.1	17449.7	17443.6	17438.8	17438.3	18888.2	17985.8
162.3	11348.2	11286.1	11125	11125	11125	11286.1		162.3	16604.8	16433.2	15034.9	15042.5	15064.2	15043.4	15036.6	15684.5	15736.3		162.3	18746.1	18610	16822.9	16840.4	16828.5	16825.8	16823.7	17536.6	17869.6		162.1	19726.9	19547.3	17442.9	17454.4	17448.4	17443.6	17443.2	19035.2	17937.2
162.25	11369.1	11288	11126.9	11126.9	11126.9	11288		162.25	16663.3	16454.4	15037.9	15045.4	15066.8	15046.3	15039.6	15637.1	15808.7		162.25	18806.9	18650.6	16826.7	16844	16832.3	16829.5	16827.5	17474.6	17976.4		162.05	19768.6	19647.7	17447.8	17459.1	17453.2	17448.4	17448	19184.3	17893.6
162.2	11385	11289.9	11128.7	11128.7	11128.7	11289.9		162.2	16694	16482.7	15040.9	15048.4	15069.4	15049.1	15042.6	15591	15886.8		162.2	18856.8	18702.3	16830.6	16847.5	16836.1	16833.3	16831.3	17416.9	18090.1		162	19782	19749.5	17452.6	17463.7	17457.9	17453.2	17452.8	19330	17854.7
162.15	11395.4	11291.8	11130.5	11130.5	11130.5	11291.8		162.15	16710.2	16518.7	15044	15051.3	15072	15052	15045.6	15547.2	15970.4		162.15	18898.7	18764.6	16834.4	16851.1	16839.8	16837.1	16835.2	17363.8	18209.6		161.95	19794	19845.7	17457.4	17468.4	17462.7	17458.1	17457.6	19465.7	17820.4
162.1	11382.8	11293.7	11132.3	11132.3	11132.3	11293.7		162.1	16717.7	16562.2	15047	15054.3	15074.6	15054.9	15048.6	15506.1	16058.7		162.1	18942.3	18835.7	16838.3	16854.8	16843.6	16840.9	16839	17315.5	18333.2		161.9	19814.5	19927.8	17462.2	17473.1	17467.4	17462.9	17462.5	19583	17790.2
162.05	11371.5	11295.5	11134.1	11134.1	11134.1	11295.5		162.05	16734.6	16612.8	15050	15057.2	15077.3	15057.8	15051.6	15468	16151		162.05	19001.8	18913.3	16842.1	16858.4	16847.4	16844.7	16842.8	17272.1	18458.4		161.85	19849.2	19987.1	17467.1	17477.8	17472.2	17467.7	17467.3	19673.5	17764
162	11349.9	11297.4	11135.9	11135.9	11135.9	11297.4		162	16754.8	16668.8	15053.1	15060.1	15079.9	15060.7	15054.7	15433.1	16245.7		162	19063.2	18993.6	16846	16862	16851.2	16848.5	16846.7	17233.4	18581.7		161.8	19862.1	20015.6	17471.9	17482.4	17477	17472.5	17472.1	19729.8	17741.3
161.95	11324.9	11299.1	11137.7	11137.7	11137.7	11299.1		161.95	16765.6	16728.5	15056.1	15063.1	15082.6	15063.6	15057.7	15401.4	16340.7		161.95	19095.8	19071.9	16849.8	16865.6	16855	16852.3	16850.5	17199.1	18698.5		161.75	19858.3	20008.1	17476.7	17487.1	17481.7	17477.3	17476.9	19746.8	17721.9
161.9	11296.6	11300.9	11139.5	11139.5	11139.5	11300.9		161.9	16798.6	16788.7	15059.1	15066	15085.3	15066.5	15060.7	15372.8	16433.2		161.9	19117.7	19142.7	16853.6	16869.2	16858.7	16856.1	16854.3	17169	18803.6		161.7	19870	19963	17481.6	17491.8	17486.5	17482.2	17481.8	19723.3	17705.2
161.85	11310.5	11302.7	11141.3	11141.3	11141.3	11302.7		161.85	16820.5	16846	15062.2	15069	15087.9	15069.4	15063.7	15347.2	16519.8		161.85	19148.9	19199.9	16857.5	16872.8	16862.5	16859.9	16858.2	17142.7	18891.3		161.65	19858.4	19882.8	17486.4	17496.5	17491.3	17487	17486.6	19662.2	17691.2
161.8	11333.8	11304.4	11143.1	11143.1	11143.1	11304.4		161.8	16822.1	16896.2	15065.2	15072	15090.6	15072.3	15066.7	15324.4	16596.4		161.8	19138	19237.6	16861.3	16876.5	16866.3	16863.7	16862	17119.8	18955.9		161.6	19795.3	19773.3	17491.2	17501.2	17496	17491.8	17491.4	19569.7	17679.3
161.75	11336	11306.1	11145	11145	11145	11306.1		161.75	16813.1	16934.9	15068.2	15074.9	15093.3	15075.2	15069.7	15304.2	16658.8		161.75	19097.5	19250.9	16865.2	16880.1	16870.1	16867.5	16865.8	17100.1	18993.1		161.55	19710.8	19642.3	17496	17505.9	17500.8	17496.6	17496.2	19453.6	17669.4
161.7	11343	11307.8	11146.8	11146.8	11146.8	11307.8		161.7	16837.3	16958	15071.3	15077.9	15096	15078.1	15072.7	15286.5	16703.2		161.7	19059	19236.9	16869	16883.8	16873.9	16871.3	16869.7	17083.2	19000.2		161.5	19604	19498.1	17500.9	17510.6	17505.6	17501.4	17501.1	19322.7	17661.2
161.65	11345.7	11309.5	11148.6	11148.6	11148.6	11309.5		161.65	16850.4	16962.3	15074.3	15080.8	15098.7	15081	15075.8	15271	16726.6		161.65	19026.1	19195	16872.9	16887.4	16877.7	16875.1	16873.5	17068.8	18976.9		161.45	19454	19348.2	17505.7	17515.3	17510.4	17506.2	17505.9	19184.5	17654.4
161.6	11358.2	11311.1	11150.4	11150.4	11150.4	11311.1		161.6	16864.1	16946	15077.4	15083.8	15101.4	15083.9	15078.8	15257.6	16727.4		161.6	18981.8	19127.1	16876.7	16891	16881.4	16878.9	16877.3	17056.5	18925.3		161.4	19271.5	19198.6	17510.5	17520	17515.1	17511.1	17510.7	19045.4	17648.9
161.55	11379.4	11312.8	11152.2	11152.2	11152.2	11312.8		161.55	16861.6	16909.1	15080.4	15086.7	15104.1	15086.8	15081.8	15245.9	16705.7		161.55	18958	19037	16880.5	16894.7	16885.2	16882.7	16881.2	17046.2	18849.7		161.35	19099.2	19053.7	17515.4	17524.7	17519.9	17515.9	17515.5	18910	17644.5
161.5	11402.9	11314.4	11154	11154	11154	11314.4		161.5	16858.2	16853.3	15083.4	15089.7	15106.9	15089.8	15084.8	15235.9	16663.5		161.5	18945.3	18929.8	16884.4	16898.3	16889	16886.5	16885	17037.5	18755.5		161.3	18946.4	18916.6	17520.2	17529.4	17524.7	17520.7	17520.4	18781.3	17641.1
161.45	11387.6	11315.9	11155.8	11155.8	11155.8	11315.9		161.45	16788	16781.6	15086.5	15092.7	15109.6	15092.7	15087.8	15227.3	16603.9		161.45	18897	18811.3	16888.2	16902	16892.8	16890.3	16888.8	17030.2	18648.3		161.25	18813	18789.1	17525	17534.1	17529.5	17525.5	17525.2	18661.4	17638.5
161.4	11381.7	11317.5	11157.6	11157.6	11157.6	11317.5		161.4	16719.1	16697.9	15089.5	15095.6	15112.3	15095.6	15090.8	15220	16531		161.4	18805.9	18686.5	16892.1	16905.7	16896.6	16894.1	16892.7	17024.1	18533.7		161.2	18717.8	18672.1	17529.8	17538.8	17534.2	17530.3	17530	18551.4	17636.5
161.35	11378.9	11319	11159.4	11159.4	11159.4	11319		161.35	16649.4	16606.2	15092.5	15098.6	15115	15098.6	15093.8	15213.8	16449		161.35	18721.2	18560	16895.9	16909.3	16900.4	16897.9	16896.5	17019.1	18416.3		161.15	18647.9	18566	17534.7	17543.5	17539	17535.2	17534.8	18451.5	17635.2
161.3	11366.9	11320.5	11161.2	11161.2	11161.2	11320.5		161.3	16563.1	16510.3	15095.6	15101.6	15117.8	15101.5	15096.9	15208.5	16361.9		161.3	18637.2	18435.3	16899.8	16913	16904.2	16901.7	16900.3	17015	18299.8		161.1	18610.9	18470.6	17539.5	17548.3	17543.8	17540	17539.7	18361.9	17634.4
161.25	11349.1	11322	11163	11163	11163	11322		161.25	16475.3	16413.3	15098.6	15104.5	15120.5	15104.4	15099.9	15204.2	16272.8		161.25	18525.5	18315	16903.6	16916.7	16908	16905.5	16904.2	17011.7	18186.9		161.05	18560.1	18385.5	17544.3	17553	17548.6	17544.8	17544.5	18282.1	17634.1
161.2	11319	11323.5	11164.9	11164.9	11164.9	11323.5		161.2	16374.3	16317.9	15101.6	15107.5	15123.3	15107.4	15102.9	15200.5	16184.5		161.2	18385.8	18200.9	16907.5	16920.4	16911.8	16909.4	16908	17009.1	18079.6		161	18479	18310	17549.2	17557.7	17553.4	17549.6	17549.3	18211.5	17634.2
161.15	11287.5	11325	11166.7	11166.7	11166.7	11325		161.15	16280.4	16225.9	15104.7	15110.5	15126.1	15110.3	15105.9	15197.6	16099		161.15	18224.7	18094.2	16911.3	16924	16915.6	16913.2	16911.8	17007	17979		160.95	18398.7	18243.5	17554	17562.4	17558.2	17554.4	17554.2	18149.6	17634.7
161.1	11257.4	11326.4	11168.5	11168.5	11168.5	11326.4		161.1	16179.7	16138.6	15107.7	15113.4	15128.8	15113.2	15108.9	15195.1	16017.6		161.1	18086.6	17995.3	16915.1	16927.7	16919.4	16917	16915.7	17005.5	17885.8		160.9	18318.2	18185.3	17558.8	17567.2	17562.9	17559.3	17559	18095.5	17635.5
161.05	11238.8	11327.9	11170.3	11170.3	11170.3	11327.9		161.05	16069.3	16056.8	15110.8	15116.4	15131.6	15116.2	15112	15193.2	15941.1		161.05	17972.8	17904.7	16919	16931.4	16923.2	16920.8	16919.5	17004.4	17800.2		160.85	18224.8	18134.5	17563.6	17571.9	17567.7	17564.1	17563.8	18048.6	17636.6
161	11236.3	11329.2	11172.1	11172.1	11172.1	11329.2		161	15987.2	15980.9	15113.8	15119.4	15134.4	15119.1	15115	15191.7	15870.2		161	17869.5	17822.1	16922.8	16935.1	16927	16924.6	16923.3	17003.8	17722.4		160.8	18096.8	18090.2	17568.5	17576.6	17572.5	17568.9	17568.6	18008	17638
160.95	11245.6	11330.6	11173.9	11173.9	11173.9	11330.6		160.95	15877.6	15911.1	15116.8	15122.4	15137.2	15122.1	15118	15190.6	15805		160.95	17772.7	17747.3	16926.7	16938.8	16930.8	16928.4	16927.2	17003.5	17652		160.75	17972.5	18051.9	17573.3	17581.3	17577.3	17573.7	17573.5	17973	17639.6
160.9	11239.6	11332	11175.7	11175.7	11175.7	11332		160.9	15816.3	15847.4	15119.9	15125.3	15140	15125	15121	15189.8	15745.5		160.9	17707.4	17680.1	16930.5	16942.5	16934.5	16932.2	16931	17003.5	17588.9		160.7	17867.4	18018.7	17578.1	17586.1	17582.1	17578.5	17578.3	17942.9	17641.4
160.85	11251	11333.3	11177.5	11177.5	11177.5	11333.3		160.85	15751.4	15789.7	15122.9	15128.3	15142.7	15128	15124	15189.4	15691.7		160.85	17655.4	17619.9	16934.3	16946.2	16938.3	16936.1	16934.8	17003.7	17532.5		160.65	17781.2	17990	17583	17590.8	17586.9	17583.4	17583.1	17917.2	17643.4
160.8	11272.5	11334.7	11179.3	11179.3	11179.3	11334.7		160.8	15671.2	15737.5	15125.9	15131.3	15145.5	15131	15127	15189.1	15643.1		160.8	17586.5	17566.3	16938.2	16949.9	16942.2	16939.9	16938.7	17004.3	17482.4		160.6	17730.3	17965.2	17587.8	17595.5	17591.7	17588.2	17587.9	17895.1	17645.6
160.75	11295.5	11336	11181.1	11181.1	11181.1	11336		160.75	15604.2	15690.6	15129	15134.3	15148.3	15133.9	15130.1	15189.1	15599.7		160.75	17503.9	17518.6	16942	16953.6	16946	16943.7	16942.5	17005	17438		160.55	17720.2	17943.7	17592.6	17600.3	17596.4	17593	17592.8	17876.3	17648
160.7	11327.6	11337.3	11183	11183	11183	11337.3		160.7	15584.5	15648.8	15132	15137.2	15151.1	15136.9	15133.1	15189.4	15561		160.7	17412.2	17476.4	16945.9	16957.3	16949.8	16947.5	16946.4	17006	17398.9		160.5	17694.9	17925.2	17597.4	17605	17601.2	17597.8	17597.6	17860.2	17650.5
160.65	11351.6	11338.5	11184.8	11184.8	11184.8	11338.5		160.65	15560.2	15611.4	15135	15140.2	15154	15139.8	15136.1	15189.8	15526.6		160.65	17320.3	17439.2	16949.7	16961	16953.5	16951.3	16950.2	17007.2	17364.6		160.45	17677	17909.1	17602.3	17609.8	17606	17602.7	17602.4	17846.4	17653.2
160.6	11357.5	11339.8	11186.6	11186.6	11186.6	11339.8		160.6	15546.4	15578.2	15138.1	15143.2	15156.8	15142.8	15139.1	15190.4	15496.2		160.6	17221.6	17406.4	16953.6	16964.7	16957.4	16955.2	16954	17008.5	17334.5		160.4	17680.5	17895.2	17607.1	17614.5	17610.8	17607.5	17607.2	17834.7	17656
160.55	11356.7	11341.1	11188.4	11188.4	11188.4	11341.1		160.55	15530.9	15548.9	15141.1	15146.2	15159.6	15145.8	15142.1	15191.2	15469.5		160.55	17153	17377.5	16957.4	16968.4	16961.2	16959	16957.9	17010	17308.2		160.35	17689.8	17883.1	17611.9	17619.2	17615.6	17612.3	17612.1	17824.7	17658.9
160.5	11356.4	11342.3	11190.2	11190.2	11190.2	11342.3		160.5	15494.7	15522.9	15144.1	15149.2	15162.4	15148.7	15145.2	15192.1	15446		160.5	17123.1	17352.2	16961.2	16972.1	16965	16962.8	16961.7	17011.6	17285.2		160.3	17691.2	17872.7	17616.8	17624	17620.4	17617.1	17616.9	17816.2	17661.9
160.45	11357	11343.5	11192	11192	11192	11343.5		160.45	15450.6	15499.9	15147.2	15152.1	15165.2	15151.7	15148.2	15193.1	15425.4		160.45	17100.3	17330	16965.1	16975.8	16968.8	16966.6	16965.5	17013.4	17265.2		160.25	17677.8	17863.6	17621.6	17628.7	17625.2	17622	17621.7	17808.9	17665
160.4	11366.7	11344.7	11193.8	11193.8	11193.8	11344.7		160.4	15441.7	15479.7	15150.2	15155.1	15168	15154.7	15151.2	15194.2	15407.4		160.4	17094	17310.4	16968.9	16979.6	16972.6	16970.4	16969.4	17015.3	17247.8		160.2	17656.2	17855.7	17626.4	17633.5	17630	17626.8	17626.5	17802.8	17668.2
160.35	11347.3	11345.9	11195.6	11195.6	11195.6	11345.9		160.35	15421.6	15461.9	15153.2	15158.1	15170.9	15157.6	15154.2	15195.5	15391.7		160.35	17123.4	17293.2	16972.8	16983.3	16976.4	16974.2	16973.2	17017.3	17232.7		160.15	17630.3	17848.9	17631.2	17638.2	17634.8	17631.6	17631.4	17797.6	17671.5
160.3	11351.5	11347.1	11197.4	11197.4	11197.4	11347.1		160.3	15403.4	15446.1	15156.3	15161.1	15173.7	15160.6	15157.3	15196.9	15377.9		160.3	17158.9	17278.1	16976.6	16987	16980.2	16978.1	16977.1	17019.4	17219.5		160.1	17642.2	17843	17636.1	17643	17639.6	17636.4	17636.2	17793.3	17674.9
160.25	11365.5	11348.2	11199.2	11199.2	11199.2	11348.2		160.25	15376.5	15432.3	15159.3	15164.1	15176.5	15163.6	15160.3	15198.4	15366		160.25	17191.9	17264.8	16980.5	16990.7	16984	16981.9	16980.9	17021.6	17208		160.05	17650.7	17837.9	17640.9	17647.7	17644.3	17641.2	17641	17789.7	17678.3
160.2	11365.4	11349.4	11201.1	11201.1	11201.1	11349.4		160.2	15355.7	15420.1	15162.4	15167.1	15179.4	15166.6	15163.3	15199.9	15355.5		160.2	17220.3	17253.1	16984.3	16994.5	16987.8	16985.7	16984.7	17023.9	17198		160	17641.5	17833.6	17645.7	17652.5	17649.1	17646.1	17645.8	17786.8	17681.8
160.15	11381.7	11350.5	11202.9	11202.9	11202.9	11350.5		160.15	15360.3	15409.3	15165.4	15170.1	15182.2	15169.5	15166.3	15201.5	15346.5		160.15	17216.4	17242.8	16988.2	16998.2	16991.6	16989.5	16988.6	17026.3	17189.3		159.95	17667.8	17829.9	17650.5	17657.2	17653.9	17650.9	17650.7	17784.5	17685.4
160.1	11393.6	11351.6	11204.7	11204.7	11204.7	11351.6		160.1	15384.8	15399.7	15168.4	15173	15185.1	15172.5	15169.4	15203.2	15338.5		160.1	17209.9	17233.7	16992	17001.9	16995.4	16993.4	16992.4	17028.8	17181.8		159.9	17702.3	17826.8	17655.4	17662	17658.7	17655.7	17655.5	17782.7	17689.1
160.05	11380.1	11352.7	11206.5	11206.5	11206.5	11352.7		160.05	15402.5	15391.3	15171.5	15176	15187.9	15175.5	15172.4	15205	15331.6		160.05	17196.2	17225.7	16995.8	17005.7	16999.2	16997.2	16996.2	17031.3	17175.2		159.85	17724	17824.2	17660.2	17666.8	17663.5	17660.5	17660.3	17781.3	17692.8
160	11368.5	11353.8	11208.3	11208.3	11208.3	11353.8		160	15423.5	15383.8	15174.5	15179	15190.8	15178.5	15175.4	15206.9	15325.6		160	17173.6	17218.5	16999.7	17009.4	17003	17001	17000.1	17033.9	17169.5		159.8	17758.2	17822.2	17665	17671.5	17668.3	17665.4	17665.2	17780.4	17696.6
159.95	11362.4	11354.9	11210.1	11210.1	11210.1	11354.9		159.95	15393.5	15377.1	15177.5	15182	15193.6	15181.5	15178.4	15208.8	15320.4		159.95	17130	17212.3	17003.5	17013.1	17006.8	17004.8	17003.9	17036.6	17164.6		159.75	17811.8	17820.5	17669.9	17676.3	17673.1	17670.2	17670	17779.9	17700.4
159.9	11332.6	11356	11211.9	11211.9	11211.9	11356		159.9	15382.2	15371.3	15180.6	15185	15196.5	15184.4	15181.5	15210.7	15315.9		159.9	17088.7	17206.7	17007.4	17016.9	17010.7	17008.7	17007.8	17039.3	17160.3		159.7	17837.5	17819.3	17674.7	17681	17677.9	17675	17674.8	17779.8	17704.2
159.85	11288.6	11357.1	11213.7	11213.7	11213.7	11357.1		159.85	15348.5	15366	15183.6	15188	15199.4	15187.4	15184.5	15212.8	15312		159.85	17060.8	17201.9	17011.2	17020.6	17014.5	17012.5	17011.6	17042.1	17156.7		159.65	17832.7	17818.5	17679.5	17685.8	17682.7	17679.8	17679.6	17780	17708.2
159.8	11257.3	11358.1	11215.5	11215.5	11215.5	11358.1		159.8	15306.5	15361.4	15186.6	15191	15202.2	15190.4	15187.5	15214.8	15308.6		159.8	17072.3	17197.6	17015	17024.3	17018.3	17016.3	17015.4	17044.9	17153.6		159.6	17822.4	17818	17684.3	17690.5	17687.5	17684.7	17684.5	17780.4	17712.1
159.75	11247	11359.2	11217.4	11217.4	11217.4	11359.2		159.75	15280	15357.3	15189.7	15194	15205.1	15193.4	15190.5	15216.9	15305.7		159.75	17104	17193.9	17018.9	17028.1	17022.1	17020.1	17019.3	17047.8	17151		159.55	17814.8	17817.8	17689.2	17695.3	17692.3	17689.5	17689.3	17781.2	17716.1
159.7	11249.1	11360.2	11219.2	11219.2	11219.2	11360.2		159.7	15264.1	15353.7	15192.7	15197	15208	15196.4	15193.6	15219.1	15303.2		159.7	17111.2	17190.7	17022.7	17031.8	17025.9	17024	17023.1	17050.7	17148.8		159.5	17801.9	17817.9	17694	17700.1	17697.1	17694.3	17694.1	17782.2	17720.1
159.65	11283.8	11361.2	11221	11221	11221	11361.2		159.65	15244.7	15350.5	15195.7	15200	15210.8	15199.4	15196.6	15221.3	15301.1		159.65	17111.5	17187.9	17026.6	17035.6	17029.7	17027.8	17027	17053.7	17147		159.45	17785.4	17818.2	17698.8	17704.8	17701.9	17699.1	17698.9	17783.4	17724.2
159.6	11285.3	11362.3	11222.8	11222.8	11222.8	11362.3		159.6	15228.9	15347.8	15198.8	15203	15213.7	15202.4	15199.6	15223.5	15299.4		159.6	17100.1	17185.5	17030.4	17039.3	17033.5	17031.6	17030.8	17056.7	17145.6		159.4	17790.5	17818.8	17703.7	17709.6	17706.7	17704	17703.8	17784.8	17728.3
159.55	11292.9	11363.3	11224.6	11224.6	11224.6	11363.3		159.55	15228.1	15345.3	15201.8	15206	15216.6	15205.3	15202.6	15225.8	15298		159.55	17083.2	17183.5	17034.3	17043.1	17037.3	17035.5	17034.6	17059.7	17144.5		159.35	17804	17819.7	17708.5	17714.4	17711.5	17708.8	17708.6	17786.5	17732.4
159.5	11312.3	11364.3	11226.4	11226.4	11226.4	11364.3		159.5	15211.4	15343.2	15204.8	15209	15219.5	15208.3	15205.7	15228.1	15296.9		159.5	17086.4	17181.8	17038.1	17046.8	17041.2	17039.3	17038.5	17062.8	17143.8		159.3	17803.8	17820.7	17713.3	17719.1	17716.3	17713.6	17713.4	17788.3	17736.5
159.45	11336.9	11365.3	11228.2	11228.2	11228.2	11365.3		159.45	15215.4	15341.4	15207.9	15212	15222.4	15211.3	15208.7	15230.5	15296		159.45	17113.3	17180.4	17042	17050.6	17045	17043.1	17042.3	17065.9	17143.3		159.25	17785	17822	17718.2	17723.9	17721.1	17718.4	17718.2	17790.3	17740.7
159.4	11335.4	11366.3	11230	11230	11230	11366.3		159.4	15240.6	15339.9	15210.9	15215	15225.2	15214.3	15211.7	15232.8	15295.4		159.4	17143.7	17179.3	17045.8	17054.3	17048.8	17046.9	17046.2	17069.1	17143		159.2	17756.5	17823.4	17723	17728.7	17725.9	17723.3	17723.1	17792.4	17744.9
159.35	11311.8	11367.3	11231.8	11231.8	11231.8	11367.3		159.35	15264.8	15338.6	15214	15218	15228.1	15217.3	15214.7	15235.2	15295		159.35	17167.7	17178.6	17049.6	17058.1	17052.6	17050.8	17050	17072.3	17143		159.15	17738.9	17825	17727.8	17733.5	17730.7	17728.1	17727.9	17794.7	17749.2
159.3	11292.7	11368.2	11233.6	11233.6	11233.6	11368.2		159.3	15298.2	15337.5	15217	15221	15231	15220.3	15217.8	15237.6	15294.8		159.3	17201.2	17178	17053.5	17061.8	17056.4	17054.6	17053.8	17075.5	17143.3		159.1	17757.7	17826.8	17732.6	17738.2	17735.5	17732.9	17732.7	17797.2	17753.4
159.25	11278	11369.2	11235.5	11235.5	11235.5	11369.2		159.25	15327.7	15336.7	15220	15224	15233.9	15223.3	15220.8	15240.1	15294.7		159.25	17233.7	17177.7	17057.3	17065.6	17060.2	17058.4	17057.7	17078.7	17143.7		159.05	17757.2	17828.7	17737.5	17743	17740.3	17737.7	17737.6	17799.7	17757.7
159.2	11267.2	11370.2	11237.3	11237.3	11237.3	11370.2		159.2	15334.2	15336.1	15223	15227	15236.8	15226.3	15223.8	15242.6	15294.9		159.2	17250.7	17177.6	17061.2	17069.4	17064	17062.2	17061.5	17082	17144.3		159	17749.1	17830.8	17742.3	17747.8	17745.1	17742.6	17742.4	17802.4	17762
159.15	11278.5	11371.2	11239.1	11239.1	11239.1	11371.2		159.15	15322.9	15335.6	15226.1	15230	15239.7	15229.3	15226.9	15245.1	15295.2		159.15	17254.9	17177.7	17065	17073.1	17067.9	17066.1	17065.3	17085.2	17145.1
159.1	11277.1	11372.1	11240.9	11240.9	11240.9	11372.1		159.1	15325.9	15335.4	15229.1	15233	15242.6	15232.3	15229.9	15247.6	15295.7		159.1	17267.2	17178	17068.8	17076.9	17071.7	17069.9	17069.2	17088.5	17146.1
159.05	11251.2	11373.1	11242.7	11242.7	11242.7	11373.1		159.05	15321.1	15335.3	15232.2	15236	15245.5	15235.3	15232.9	15250.1	15296.3		159.05	17279.5	17178.4	17072.7	17080.7	17075.5	17073.7	17073	17091.8	17147.2
159	11244.5	11374.1	11244.5	11244.5	11244.5	11374.1		159	15302.5	15335.3	15235.2	15239	15248.4	15238.3	15235.9	15252.7	15297		159	17280.1	17179.1	17076.5	17084.4	17079.3	17077.6	17076.9	17095.2	17148.4

## Sheet: Fig.3f
DMT modulus
DMT (GPa)	Counts( %)
-2.01282	0
-1.84739	0
-1.68195	0
-1.51651	0
-1.35107	0
-1.18564	0
-1.0202	0
-0.85476	0
-0.68932	0
-0.52389	0
-0.35845	0
-0.19301	0
-0.02757	0.00882
0.13786	0
0.3033	0
0.46874	0
0.63418	0
0.79961	0.00882
0.96505	0
1.13049	0
1.29593	0.00882
1.46136	0
1.6268	0
1.79224	0
1.95768	0
2.12311	0
2.28855	0
2.45399	0
2.61943	0
2.78486	0
2.9503	0
3.11574	0.00882
3.28118	0
3.44661	0
3.61205	0
3.77749	0
3.94293	0
4.10836	0
4.2738	0
4.43924	0
4.60468	0.00882
4.77011	0
4.93555	0
5.10099	0
5.26643	0
5.43186	0
5.5973	0
5.76274	0
5.92818	0
6.09361	0
6.25905	0
6.42449	0
6.58992	0
6.75536	0.00882
6.9208	0
7.08624	0
7.25167	0
7.41711	0
7.58255	0
7.74799	0
7.91342	0
8.07886	0
8.2443	0
8.40974	0.00882
8.57517	0
8.74061	0
8.90605	0
9.07149	0
9.23692	0
9.40236	0
9.5678	0
9.73324	0
9.89867	0
10.0641	0
10.2295	0
10.395	0
10.5604	0
10.7259	0
10.8913	0
11.0567	0
11.2222	0
11.3876	0
11.5531	0
11.7185	0
11.8839	0
12.0494	0
12.2148	0
12.3802	0
12.5457	0
12.7111	0
12.8765	0.00882
13.042	0
13.2074	0
13.3729	0
13.5383	0
13.7037	0
13.8692	0
14.0346	0
14.2	0
14.3655	0
14.5309	0
14.6964	0
14.8618	0
15.0272	0
15.1927	0.00882
15.3581	0
15.5236	0
15.689	0
15.8544	0
16.0199	0
16.1853	0
16.3507	0
16.5162	0
16.6816	0
16.847	0
17.0125	0
17.1779	0
17.3434	0.00882
17.5088	0
17.6742	0
17.8397	0
18.0051	0
18.1705	0
18.336	0.00882
18.5014	0
18.6669	0
18.8323	0.00882
18.9977	0
19.1632	0
19.3286	0
19.494	0
19.6595	0.00882
19.8249	0.00882
19.9904	0
20.1558	0
20.3212	0
20.4867	0
20.6521	0
20.8175	0
20.983	0.00882
21.1484	0.01764
21.3138	0.00882
21.4793	0
21.6447	0
21.8102	0
21.9756	0.00882
22.141	0.01764
22.3065	0.00882
22.4719	0
22.6374	0.02646
22.8028	0
22.9682	0
23.1337	0
23.2991	0.01764
23.4645	0
23.63	0
23.7954	0.00882
23.9609	0
24.1263	0.00882
24.2917	0.00882
24.4572	0.00882
24.6226	0
24.788	0
24.9535	0
25.1189	0.01764
25.2843	0.01764
25.4498	0
25.6152	0
25.7807	0
25.9461	0.01764
26.1115	0.00882
26.277	0
26.4424	0.00882
26.6078	0
26.7733	0.00882
26.9387	0
27.1042	0.00882
27.2696	0.00882
27.435	0.00882
27.6005	0.00882
27.7659	0.00882
27.9313	0.01764
28.0968	0.00882
28.2622	0.00882
28.4277	0.00882
28.5931	0.00882
28.7585	0.01764
28.924	0.01764
29.0894	0.00882
29.2549	0.00882
29.4203	0.03527
29.5857	0.00882
29.7512	0.00882
29.9166	0.00882
30.082	0.00882
30.2475	0.00882
30.4129	0.00882
30.5784	0.00882
30.7438	0.01764
30.9092	0
31.0747	0.00882
31.2401	0
31.4055	0.00882
31.571	0.01764
31.7364	0.02646
31.9018	0.01764
32.0673	0.05291
32.2327	0.03527
32.3982	0.03527
32.5636	0.00882
32.729	0.01764
32.8945	0.01764
33.0599	0.03527
33.2253	0.01764
33.3908	0.03527
33.5562	0.04409
33.7217	0.02646
33.8871	0.01764
34.0525	0.03527
34.218	0.00882
34.3834	0.04409
34.5489	0.02646
34.7143	0.02646
34.8797	0.00882
35.0452	0.00882
35.2106	0.00882
35.376	0.01764
35.5415	0.03527
35.7069	0.01764
35.8723	0.03527
36.0378	0.01764
36.2032	0.03527
36.3687	0.04409
36.5341	0.03527
36.6995	0.01764
36.865	0.06173
37.0304	0.04409
37.1959	0.01764
37.3613	0.01764
37.5267	0.01764
37.6922	0.04409
37.8576	0.05291
38.023	0.05291
38.1885	0.07055
38.3539	0.01764
38.5194	0.03527
38.6848	0.03527
38.8502	0.08818
39.0157	0.02646
39.1811	0.07055
39.3465	0.02646
39.512	0.03527
39.6774	0.04409
39.8428	0.06173
40.0083	0.097
40.1737	0.06173
40.3392	0.08818
40.5046	0.02646
40.67	0.05291
40.8355	0.07937
41.0009	0.01764
41.1663	0.05291
41.3318	0.06173
41.4972	0.097
41.6627	0.06173
41.8281	0.07937
41.9935	0.07055
42.159	0.10582
42.3244	0.10582
42.4898	0.13228
42.6553	0.05291
42.8207	0.10582
42.9862	0.13228
43.1516	0.08818
43.317	0.15873
43.4825	0.13228
43.6479	0.06173
43.8133	0.12346
43.9788	0.11464
44.1442	0.08818
44.3097	0.11464
44.4751	0.12346
44.6405	0.11464
44.806	0.11464
44.9714	0.15873
45.1368	0.14109
45.3023	0.10582
45.4677	0.12346
45.6332	0.17637
45.7986	0.097
45.964	0.14109
46.1295	0.12346
46.2949	0.14109
46.4603	0.15873
46.6258	0.13228
46.7912	0.11464
46.9567	0.20282
47.1221	0.194
47.2875	0.17637
47.453	0.097
47.6184	0.20282
47.7838	0.15873
47.9493	0.22046
48.1147	0.22046
48.2801	0.15873
48.4456	0.14991
48.611	0.16755
48.7765	0.15873
48.9419	0.18519
49.1073	0.26455
49.2728	0.17637
49.4382	0.25573
49.6037	0.25573
49.7691	0.20282
49.9345	0.24691
50.1	0.22928
50.2654	0.21164
50.4308	0.28219
50.5963	0.26455
50.7617	0.30864
50.9271	0.27337
51.0926	0.25573
51.258	0.38801
51.4235	0.30864
51.5889	0.37037
51.7543	0.27337
51.9198	0.39683
52.0852	0.4321
52.2507	0.42328
52.4161	0.41446
52.5815	0.34392
52.747	0.34392
52.9124	0.48501
53.0778	0.38801
53.2433	0.36155
53.4087	0.37037
53.5742	0.48501
53.7396	0.46737
53.905	0.51146
54.0705	0.63492
54.2359	0.40564
54.4013	0.47619
54.5668	0.45855
54.7322	0.47619
54.8976	0.52028
55.0631	0.6261
55.2285	0.50265
55.394	0.55556
55.5594	0.55556
55.7248	0.52028
55.8903	0.51146
56.0557	0.50265
56.2212	0.44974
56.3866	0.56437
56.552	0.51146
56.7175	0.68783
56.8829	0.57319
57.0483	0.78483
57.2138	0.56437
57.3792	0.71429
57.5446	0.63492
57.7101	0.68783
57.8755	0.79365
58.041	0.8642
58.2064	0.90829
58.3718	0.78483
58.5373	0.83774
58.7027	0.82892
58.8681	0.77601
59.0336	0.60847
59.199	0.78483
59.3645	0.77601
59.5299	0.7672
59.6953	0.69665
59.8608	0.91711
60.0262	0.90829
60.1917	0.80247
60.3571	0.81129
60.5225	0.88183
60.688	0.85538
60.8534	0.83774
61.0188	0.9612
61.1843	0.90829
61.3497	0.71429
61.5151	0.91711
61.6806	0.93474
61.846	0.82011
62.0115	0.74956
62.1769	0.8642
62.3423	0.8642
62.5078	0.88183
62.6732	0.81129
62.8387	0.90829
63.0041	0.89065
63.1695	0.91711
63.335	0.77601
63.5004	0.87302
63.6658	0.7672
63.8313	0.79365
63.9967	0.94356
64.1621	0.7672
64.3276	0.78483
64.493	0.81129
64.6585	0.73192
64.8239	0.79365
64.9893	0.7231
65.1548	0.78483
65.3202	0.81129
65.4856	0.77601
65.6511	0.66138
65.8165	0.70547
65.982	0.70547
66.1474	0.56437
66.3128	0.69665
66.4783	0.70547
66.6437	0.79365
66.8092	0.54674
66.9746	0.55556
67.14	0.49383
67.3055	0.56437
67.4709	0.61728
67.6363	0.50265
67.8018	0.56437
67.9672	0.44974
68.1326	0.46737
68.2981	0.40564
68.4635	0.57319
68.629	0.46737
68.7944	0.41446
68.9598	0.42328
69.1253	0.35273
69.2907	0.37037
69.4561	0.39683
69.6216	0.29982
69.787	0.28219
69.9524	0.29101
70.1179	0.31746
70.2833	0.37037
70.4488	0.27337
70.6142	0.29982
70.7796	0.22046
70.9451	0.31746
71.1105	0.28219
71.276	0.26455
71.4414	0.27337
71.6068	0.35273
71.7723	0.30864
71.9377	0.2381
72.1031	0.39683
72.2686	0.27337
72.434	0.22928
72.5995	0.28219
72.7649	0.15873
72.9303	0.27337
73.0958	0.29101
73.2612	0.20282
73.4266	0.20282
73.5921	0.26455
73.7575	0.21164
73.923	0.24691
74.0884	0.20282
74.2538	0.29101
74.4193	0.22928
74.5847	0.28219
74.7501	0.34392
74.9156	0.2381
75.081	0.28219
75.2465	0.41446
75.4119	0.24691
75.5773	0.26455
75.7428	0.35273
75.9082	0.3351
76.0737	0.29982
76.2391	0.35273
76.4045	0.28219
76.57	0.28219
76.7354	0.22928
76.9008	0.22928
77.0663	0.31746
77.2317	0.38801
77.3971	0.40564
77.5626	0.29982
77.728	0.26455
77.8935	0.22928
78.0589	0.26455
78.2243	0.26455
78.3898	0.24691
78.5552	0.26455
78.7206	0.22046
78.8861	0.15873
79.0515	0.16755
79.217	0.10582
79.3824	0.08818
79.5478	0.10582
79.7133	0.02646
79.8787	0.02646
80.0442	0
80.2096	0
80.375	0.01764
80.5405	0.01764
80.7059	0
80.8713	0
81.0368	0
81.2022	0
81.3676	0
81.5331	0
81.6985	0
81.864	0
82.0294	0
82.1948	0
82.3603	0
82.5257	0
