# Supplementary material for: Robust bilayer solid electrolyte interphase for Zn electrode with high utilization and efficiency
Source: Nat Commun. 2024 Sep 29;15:8431. doi: 10.1038/s41467-024-52611-z (PMC11439932; doi:10.1038/s41467-024-52611-z)
Supplement: Supplementary file 7 — Source Data [file 41467_2024_52611_MOESM7_ESM.zip › Source data/Fig4.xlsx]

## Sheet: Fig.4c
	Adsotption energy (eV)
1	-0.19106	Zn-H2O
2	-1.33137	Zn-DMI
4	-0.80759	ZnCO3-H2O
5	-1.59579	ZnCO3-DMI

## Sheet: Fig.4f
The migration energy
	Energy (eV)	Point
0	0	0
0.05	0.000312378
0.1	0.000829594
0.15	0.00156
0.2	0.0025
0.25	0.00366
0.3	0.00504
0.35	0.00665
0.4	0.00849
0.45	0.01057
0.5	0.01289
0.55	0.01546
0.6	0.01828
0.65	0.02135
0.7	0.02469
0.75	0.02829
0.8	0.03215
0.85	0.03629
0.9	0.04071
0.95	0.04542
1	0.05041	0.0504
1.05	0.05576
1.1	0.06148
1.15	0.06751
1.2	0.07382
1.25	0.08037
1.3	0.08711
1.35	0.09399
1.4	0.10099
1.45	0.10805
1.5	0.11514
1.55	0.1222
1.6	0.1292
1.65	0.1361
1.7	0.14286
1.75	0.14943
1.8	0.15576
1.85	0.16183
1.9	0.16758
1.95	0.17297
2	0.17797	0.178
2.05	0.18262
2.1	0.18697
2.15	0.19104
2.2	0.19483
2.25	0.19835
2.3	0.2016
2.35	0.2046
2.4	0.20734
2.45	0.20985
2.5	0.21211
2.55	0.21415
2.6	0.21597
2.65	0.21757
2.7	0.21897
2.75	0.22016
2.8	0.22116
2.85	0.22198
2.9	0.22262
2.95	0.22309
3	0.22339	0.2234
3.05	0.2235
3.1	0.2234
3.15	0.22308
3.2	0.22255
3.25	0.22181
3.3	0.22085
3.35	0.21967
3.4	0.21828
3.45	0.21666
3.5	0.21483
3.55	0.21277
3.6	0.21049
3.65	0.20798
3.7	0.20525
3.75	0.2023
3.8	0.19911
3.85	0.1957
3.9	0.19206
3.95	0.18819
4	0.18408	0.1841
4.05	0.17971
4.1	0.17504
4.15	0.17011
4.2	0.16493
4.25	0.15952
4.3	0.15392
4.35	0.14814
4.4	0.1422
4.45	0.13612
4.5	0.12994
4.55	0.12366
4.6	0.11732
4.65	0.11093
4.7	0.10451
4.75	0.0981
4.8	0.09171
4.85	0.08536
4.9	0.07908
4.95	0.07289
5	0.06681	0.0668
5.05	0.06089
5.1	0.0552
5.15	0.04973
5.2	0.0445
5.25	0.03952
5.3	0.0348
5.35	0.03035
5.4	0.02617
5.45	0.02227
5.5	0.01867
5.55	0.01538
5.6	0.01239
5.65	0.00973
5.7	0.0074
5.75	0.00541
5.8	0.00377
5.85	0.00249
5.9	0.00157
5.95	0.00104
6	0.000889	0.0009

## Sheet: Fig.4g
Reactants/Products	Energy (eV)
H2	-6.811
CO2	-23.252
H2O	-14.221
DMI	-102.477
H2SO4	-38.188
ZnS	-2.674
C4H12N2	-96.516
ZnCO3	-28.19
C4H14N2SO4	-131.074
ZnSO4	-29.543
