# Supplementary material for: Robust bilayer solid electrolyte interphase for Zn electrode with high utilization and efficiency
Source: Nat Commun. 2024 Sep 29;15:8431. doi: 10.1038/s41467-024-52611-z (PMC11439932; doi:10.1038/s41467-024-52611-z)
Supplement: Supplementary file 7 — Source Data [file 41467_2024_52611_MOESM7_ESM.zip › Source data/Fig6.xlsx]

## Sheet: Fig.6a
Cycling performance of Zn-Zn cell (1 mAh cm-2 2mA cm-2)
Bilayer SEI		No SEI
Time/h	Voltage/V	Time/h	Voltage/V
0	0.1001	0	0.0002
0	0.1051	0	0.0002
0.01	0.1046	0	0.0003
0.01	0.0932	0	0.0002
0.01	0.0868	0	0.0002
0.01	0.0825	0	0.0922
0.02	0.0795	0.01	0.0791
0.02	0.0773	0.01	0.0772
0.02	0.0756	0.01	0.0755
0.03	0.0742	0.02	0.0736
0.03	0.073	0.02	0.0716
0.03	0.0719	0.02	0.0696
0.03	0.071	0.02	0.0677
0.04	0.0701	0.03	0.0662
0.04	0.0693	0.03	0.0646
0.04	0.0687	0.03	0.0634
0.05	0.0679	0.03	0.0623
0.05	0.0673	0.04	0.0612
0.05	0.0667	0.04	0.0605
0.05	0.066	0.04	0.0597
0.06	0.0656	0.05	0.0589
0.06	0.0651	0.05	0.0583
0.06	0.0646	0.05	0.0578
0.07	0.0642	0.05	0.0572
0.07	0.0637	0.06	0.0567
0.07	0.0634	0.06	0.0563
0.07	0.0629	0.06	0.0558
0.08	0.0626	0.07	0.0553
0.08	0.0622	0.07	0.055
0.08	0.0618	0.07	0.0547
0.09	0.0615	0.07	0.0543
0.09	0.0612	0.08	0.0539
0.09	0.0609	0.08	0.0536
0.1	0.0606	0.08	0.0535
0.1	0.0603	0.09	0.0532
0.1	0.06	0.09	0.0529
0.1	0.0597	0.09	0.0525
0.11	0.0594	0.09	0.0522
0.11	0.0592	0.1	0.0521
0.11	0.0589	0.1	0.0518
0.12	0.0587	0.1	0.0516
0.12	0.0584	0.1	0.0515
0.12	0.0583	0.11	0.0512
0.12	0.058	0.11	0.051
0.13	0.0578	0.11	0.0508
0.13	0.0575	0.12	0.0507
0.13	0.0574	0.12	0.0505
0.14	0.0572	0.12	0.0502
0.14	0.057	0.12	0.0501
0.14	0.0567	0.13	0.0499
0.14	0.0566	0.13	0.0498
0.15	0.0564	0.13	0.0496
0.15	0.0563	0.14	0.0494
0.15	0.0561	0.14	0.0493
0.16	0.056	0.14	0.0491
0.16	0.0558	0.14	0.049
0.16	0.0556	0.15	0.0488
0.16	0.0555	0.15	0.0487
0.17	0.0553	0.15	0.0487
0.17	0.0552	0.15	0.0484
0.17	0.055	0.16	0.0484
0.18	0.0549	0.16	0.0482
0.18	0.0547	0.16	0.0481
0.18	0.0546	0.17	0.0479
0.18	0.0544	0.17	0.0477
0.19	0.0544	0.17	0.0477
0.19	0.0543	0.17	0.0476
0.19	0.0541	0.18	0.0474
0.2	0.0541	0.18	0.0474
0.2	0.0539	0.18	0.0473
0.2	0.0538	0.19	0.0471
0.2	0.0536	0.19	0.047
0.21	0.0536	0.19	0.047
0.21	0.0535	0.19	0.047
0.21	0.0533	0.2	0.0468
0.22	0.0533	0.2	0.0467
0.22	0.0532	0.2	0.0465
0.22	0.053	0.21	0.0465
0.22	0.053	0.21	0.0463
0.23	0.0529	0.21	0.0462
0.23	0.0529	0.21	0.0462
0.23	0.0527	0.22	0.0462
0.24	0.0525	0.22	0.046
0.24	0.0525	0.22	0.0459
0.24	0.0524	0.22	0.0459
0.24	0.0524	0.23	0.0457
0.25	0.0522	0.23	0.0456
0.25	0.0522	0.23	0.0456
0.25	0.0521	0.24	0.0454
0.26	0.0521	0.24	0.0454
0.26	0.0519	0.24	0.0454
0.26	0.0519	0.24	0.0453
0.26	0.0518	0.25	0.0453
0.27	0.0516	0.25	0.0451
0.27	0.0516	0.25	0.0451
0.27	0.0515	0.26	0.0451
0.28	0.0515	0.26	0.045
0.28	0.0513	0.26	0.0448
0.28	0.0513	0.26	0.0448
0.28	0.0513	0.27	0.0446
0.29	0.0512	0.27	0.0446
0.29	0.051	0.27	0.0445
0.29	0.051	0.28	0.0445
0.3	0.0508	0.28	0.0445
0.3	0.0508	0.28	0.0443
0.3	0.0507	0.28	0.0443
0.31	0.0507	0.29	0.0442
0.31	0.0505	0.29	0.0442
0.31	0.0505	0.29	0.044
0.31	0.0504	0.29	0.044
0.32	0.0504	0.3	0.044
0.32	0.0502	0.3	0.0439
0.32	0.0502	0.3	0.0439
0.32	0.0502	0.31	0.0437
0.33	0.0501	0.31	0.0437
0.33	0.0499	0.31	0.0437
0.33	0.0499	0.31	0.0436
0.34	0.0498	0.32	0.0434
0.34	0.0498	0.32	0.0434
0.34	0.0498	0.32	0.0434
0.35	0.0496	0.33	0.0434
0.35	0.0496	0.33	0.0432
0.35	0.0494	0.33	0.0432
0.35	0.0494	0.33	0.0431
0.36	0.0493	0.34	0.0431
0.36	0.0493	0.34	0.0431
0.36	0.0491	0.34	0.0429
0.37	0.0491	0.34	0.0429
0.37	0.0491	0.35	0.0428
0.37	0.049	0.35	0.0428
0.37	0.0488	0.35	0.0428
0.38	0.0488	0.36	0.0426
0.38	0.0487	0.36	0.0426
0.38	0.0487	0.36	0.0425
0.39	0.0487	0.36	0.0425
0.39	0.0485	0.37	0.0425
0.39	0.0485	0.37	0.0423
0.4	0.0484	0.37	0.0423
0.4	0.0484	0.38	0.0423
0.4	0.0484	0.38	0.0422
0.4	0.0482	0.38	0.0422
0.41	0.0482	0.38	0.042
0.41	0.0481	0.39	0.042
0.41	0.0481	0.39	0.042
0.42	0.0481	0.39	0.042
0.42	0.0479	0.4	0.0419
0.42	0.0479	0.4	0.0419
0.42	0.0479	0.4	0.0417
0.43	0.0477	0.4	0.0417
0.43	0.0477	0.41	0.0417
0.43	0.0476	0.41	0.0415
0.44	0.0476	0.41	0.0415
0.44	0.0476	0.41	0.0415
0.44	0.0474	0.42	0.0414
0.44	0.0474	0.42	0.0414
0.45	0.0473	0.42	0.0412
0.45	0.0473	0.43	0.0412
0.45	0.0473	0.43	0.0411
0.46	0.0473	0.43	0.0411
0.46	0.0471	0.43	0.0411
0.46	0.0471	0.44	0.0409
0.46	0.047	0.44	0.0409
0.47	0.047	0.44	0.0409
0.47	0.0468	0.45	0.0408
0.47	0.0468	0.45	0.0408
0.48	0.0468	0.45	0.0406
0.48	0.0468	0.45	0.0406
0.48	0.0467	0.46	0.0406
0.48	0.0467	0.46	0.0405
0.49	0.0467	0.46	0.0405
0.49	0.0465	0.46	0.0405
0.49	0.0465	0.47	0.0403
0.5	0.0463	0.47	0.0401
0.5	0.0463	0.47	0.0401
0.5	0.0463	0.48	0.0401
0.5	0.0463	0.48	0.04
0.5	-0.0126	0.48	0.04
0.5	-0.0178	0.48	0.04
0.51	-0.0189	0.49	0.0398
0.51	-0.0197	0.49	0.0398
0.51	-0.0203	0.49	0.0398
0.51	-0.0209	0.5	0.0397
0.52	-0.0215	0.5	0.0395
0.52	-0.022	0.5	0.0395
0.52	-0.0226	0.5	0.0394
0.53	-0.0233	0.5	0.0394
0.53	-0.0237	0.5	0.0394
0.53	-0.0243	0.5	-0.0098
0.54	-0.0248	0.51	-0.016
0.54	-0.0253	0.51	-0.0174
0.54	-0.0256	0.51	-0.0183
0.54	-0.026	0.52	-0.0191
0.55	-0.0264	0.52	-0.0197
0.55	-0.0267	0.52	-0.0202
0.55	-0.027	0.52	-0.0206
0.55	-0.0273	0.53	-0.0211
0.56	-0.0276	0.53	-0.0215
0.56	-0.0279	0.53	-0.022
0.56	-0.0281	0.53	-0.0223
0.57	-0.0284	0.54	-0.0228
0.57	-0.0285	0.54	-0.0231
0.57	-0.0288	0.54	-0.0233
0.58	-0.029	0.55	-0.0236
0.58	-0.0293	0.55	-0.0237
0.58	-0.0295	0.55	-0.024
0.58	-0.0296	0.55	-0.0242
0.59	-0.0298	0.56	-0.0245
0.59	-0.0299	0.56	-0.0246
0.59	-0.0301	0.56	-0.0248
0.59	-0.0302	0.57	-0.0251
0.6	-0.0304	0.57	-0.0251
0.6	-0.0305	0.57	-0.0254
0.6	-0.0307	0.57	-0.0256
0.61	-0.0308	0.58	-0.0256
0.61	-0.031	0.58	-0.0259
0.61	-0.031	0.58	-0.0259
0.62	-0.0313	0.59	-0.026
0.62	-0.0313	0.59	-0.0262
0.62	-0.0315	0.59	-0.0264
0.62	-0.0316	0.59	-0.0265
0.63	-0.0316	0.6	-0.0265
0.63	-0.0318	0.6	-0.0267
0.63	-0.0319	0.6	-0.0268
0.64	-0.0319	0.61	-0.027
0.64	-0.0319	0.61	-0.027
0.64	-0.0319	0.61	-0.027
0.64	-0.0321	0.61	-0.0271
0.65	-0.0321	0.62	-0.0273
0.65	-0.0321	0.62	-0.0274
0.65	-0.0322	0.62	-0.0274
0.66	-0.0322	0.62	-0.0274
0.66	-0.0324	0.63	-0.0276
0.66	-0.0324	0.63	-0.0277
0.66	-0.0324	0.63	-0.0277
0.67	-0.0326	0.64	-0.0277
0.67	-0.0326	0.64	-0.0279
0.67	-0.0326	0.64	-0.0279
0.68	-0.0327	0.64	-0.0279
0.68	-0.0327	0.65	-0.0281
0.68	-0.0329	0.65	-0.0281
0.68	-0.0329	0.65	-0.0281
0.69	-0.0329	0.66	-0.0281
0.69	-0.0329	0.66	-0.0282
0.69	-0.0329	0.66	-0.0282
0.7	-0.033	0.66	-0.0282
0.7	-0.033	0.67	-0.0282
0.7	-0.033	0.67	-0.0282
0.7	-0.033	0.67	-0.0282
0.71	-0.033	0.67	-0.0282
0.71	-0.033	0.68	-0.0284
0.71	-0.0332	0.68	-0.0284
0.72	-0.0332	0.68	-0.0284
0.72	-0.0332	0.69	-0.0284
0.72	-0.0332	0.69	-0.0284
0.72	-0.0332	0.69	-0.0284
0.73	-0.0332	0.69	-0.0284
0.73	-0.0332	0.7	-0.0284
0.73	-0.0332	0.7	-0.0284
0.74	-0.0332	0.7	-0.0284
0.74	-0.0333	0.71	-0.0284
0.74	-0.0333	0.71	-0.0284
0.74	-0.0333	0.71	-0.0282
0.75	-0.0333	0.71	-0.0282
0.75	-0.0333	0.72	-0.0282
0.75	-0.0333	0.72	-0.0282
0.76	-0.0333	0.72	-0.0282
0.76	-0.0333	0.73	-0.0282
0.76	-0.0335	0.73	-0.0282
0.76	-0.0335	0.73	-0.0282
0.77	-0.0335	0.73	-0.0282
0.77	-0.0335	0.74	-0.0282
0.77	-0.0335	0.74	-0.0282
0.78	-0.0335	0.74	-0.0282
0.78	-0.0336	0.74	-0.0282
0.78	-0.0336	0.75	-0.0282
0.78	-0.0336	0.75	-0.0282
0.79	-0.0336	0.75	-0.0282
0.79	-0.0336	0.76	-0.0282
0.79	-0.0336	0.76	-0.0282
0.8	-0.0336	0.76	-0.0282
0.8	-0.0338	0.76	-0.0282
0.8	-0.0338	0.77	-0.0284
0.81	-0.0338	0.77	-0.0282
0.81	-0.0338	0.77	-0.0282
0.81	-0.0339	0.78	-0.0284
0.81	-0.0339	0.78	-0.0284
0.82	-0.0339	0.78	-0.0284
0.82	-0.0341	0.78	-0.0284
0.82	-0.0341	0.79	-0.0285
0.83	-0.0341	0.79	-0.0285
0.83	-0.0341	0.79	-0.0285
0.83	-0.0343	0.8	-0.0285
0.83	-0.0344	0.8	-0.0287
0.84	-0.0344	0.8	-0.0287
0.84	-0.0344	0.8	-0.0287
0.84	-0.0346	0.81	-0.0288
0.85	-0.0346	0.81	-0.0288
0.85	-0.0347	0.81	-0.029
0.85	-0.0349	0.81	-0.029
0.85	-0.0349	0.82	-0.029
0.86	-0.035	0.82	-0.0291
0.86	-0.0352	0.82	-0.0293
0.86	-0.0353	0.83	-0.0295
0.87	-0.0355	0.83	-0.0295
0.87	-0.0357	0.83	-0.0296
0.87	-0.0358	0.83	-0.0296
0.88	-0.036	0.84	-0.0298
0.88	-0.0361	0.84	-0.0299
0.88	-0.0363	0.84	-0.0301
0.88	-0.0366	0.85	-0.0302
0.89	-0.0367	0.85	-0.0304
0.89	-0.0369	0.85	-0.0305
0.89	-0.0372	0.85	-0.0307
0.9	-0.0375	0.86	-0.0308
0.9	-0.0378	0.86	-0.031
0.9	-0.0381	0.86	-0.0312
0.9	-0.0386	0.86	-0.0315
0.91	-0.0389	0.87	-0.0316
0.91	-0.0394	0.87	-0.0318
0.91	-0.0397	0.87	-0.0321
0.92	-0.0403	0.88	-0.0324
0.92	-0.0408	0.88	-0.0326
0.92	-0.0414	0.88	-0.033
0.92	-0.042	0.88	-0.0332
0.93	-0.0428	0.89	-0.0335
0.93	-0.0434	0.89	-0.0339
0.93	-0.0443	0.89	-0.0344
0.94	-0.0451	0.9	-0.0347
0.94	-0.0459	0.9	-0.0352
0.94	-0.0468	0.9	-0.0357
0.94	-0.0477	0.9	-0.0361
0.95	-0.0487	0.91	-0.0367
0.95	-0.0494	0.91	-0.0374
0.95	-0.0502	0.91	-0.038
0.96	-0.0508	0.92	-0.0388
0.96	-0.0515	0.92	-0.0397
0.96	-0.0519	0.92	-0.0406
0.96	-0.0522	0.92	-0.0417
0.97	-0.0524	0.93	-0.0428
0.97	-0.0525	0.93	-0.044
0.97	-0.0525	0.93	-0.0454
0.98	-0.0525	0.93	-0.0468
0.98	-0.0524	0.94	-0.0484
0.98	-0.0522	0.94	-0.0494
0.98	-0.0521	0.94	-0.0505
0.99	-0.0518	0.95	-0.0512
0.99	-0.0516	0.95	-0.0515
0.99	-0.0513	0.95	-0.0515
1	-0.051	0.95	-0.0512
1	-0.0508	0.96	-0.0507
1	-0.0507	0.96	-0.0502
1	-0.0507	0.96	-0.0498
1	0.0211	0.97	-0.0493
1	0.0264	0.97	-0.0488
1.01	0.0282	0.97	-0.0484
1.01	0.0295	0.97	-0.0479
1.01	0.0302	0.98	-0.0474
1.01	0.0308	0.98	-0.047
1.02	0.0312	0.98	-0.0467
1.02	0.0316	0.98	-0.0462
1.02	0.0319	0.99	-0.0459
1.03	0.0326	0.99	-0.0457
1.03	0.033	0.99	-0.0453
1.03	0.0336	1	-0.045
1.03	0.0343	1	-0.0446
1.04	0.0346	1	-0.0445
1.04	0.035	1	-0.0442
1.04	0.0355	1	-0.0442
1.05	0.0357	1	0.0158
1.05	0.0358	1.01	0.0243
1.05	0.036	1.01	0.026
1.05	0.0361	1.01	0.027
1.06	0.0361	1.02	0.0279
1.06	0.0363	1.02	0.0285
1.06	0.0363	1.02	0.0293
1.07	0.0364	1.02	0.0299
1.07	0.0366	1.03	0.0307
1.07	0.0367	1.03	0.0312
1.07	0.0369	1.03	0.0318
1.08	0.037	1.03	0.0322
1.08	0.0372	1.04	0.0326
1.08	0.0374	1.04	0.0332
1.09	0.0374	1.04	0.0336
1.09	0.0377	1.05	0.0341
1.09	0.0377	1.05	0.0344
1.1	0.0378	1.05	0.0349
1.1	0.038	1.05	0.0352
1.1	0.0381	1.06	0.0353
1.1	0.0383	1.06	0.0357
1.11	0.0383	1.06	0.0358
1.11	0.0384	1.07	0.0358
1.11	0.0386	1.07	0.036
1.12	0.0388	1.07	0.036
1.12	0.0388	1.07	0.036
1.12	0.0389	1.08	0.036
1.12	0.0389	1.08	0.036
1.13	0.0392	1.08	0.0358
1.13	0.0392	1.09	0.0358
1.13	0.0394	1.09	0.0358
1.14	0.0394	1.09	0.0357
1.14	0.0395	1.09	0.0357
1.14	0.0397	1.1	0.0355
1.14	0.0397	1.1	0.0355
1.15	0.0398	1.1	0.0353
1.15	0.04	1.1	0.0353
1.15	0.04	1.11	0.0353
1.16	0.0401	1.11	0.0353
1.16	0.0403	1.11	0.0352
1.16	0.0405	1.12	0.0353
1.16	0.0406	1.12	0.0352
1.17	0.0408	1.12	0.0352
1.17	0.0409	1.12	0.0352
1.17	0.0409	1.13	0.0352
1.18	0.0411	1.13	0.035
1.18	0.0412	1.13	0.035
1.18	0.0414	1.14	0.035
1.18	0.0415	1.14	0.035
1.19	0.0415	1.14	0.035
1.19	0.0417	1.14	0.035
1.19	0.0419	1.15	0.035
1.2	0.0419	1.15	0.035
1.2	0.042	1.15	0.035
1.2	0.042	1.16	0.035
1.21	0.0422	1.16	0.035
1.21	0.0422	1.16	0.0352
1.21	0.0423	1.16	0.035
1.21	0.0423	1.17	0.0352
1.22	0.0423	1.17	0.0352
1.22	0.0423	1.17	0.0352
1.22	0.0425	1.17	0.0353
1.22	0.0425	1.18	0.0353
1.23	0.0425	1.18	0.0353
1.23	0.0425	1.18	0.0353
1.23	0.0425	1.19	0.0353
1.24	0.0425	1.19	0.0355
1.24	0.0425	1.19	0.0355
1.24	0.0425	1.19	0.0355
1.25	0.0425	1.2	0.0355
1.25	0.0425	1.2	0.0355
1.25	0.0425	1.2	0.0357
1.25	0.0423	1.21	0.0357
1.26	0.0423	1.21	0.0357
1.26	0.0423	1.21	0.0357
1.26	0.0423	1.21	0.0357
1.26	0.0423	1.22	0.0357
1.27	0.0423	1.22	0.0358
1.27	0.0423	1.22	0.0358
1.27	0.0422	1.22	0.0358
1.28	0.0422	1.23	0.0358
1.28	0.0422	1.23	0.0358
1.28	0.042	1.23	0.036
1.28	0.042	1.24	0.036
1.29	0.042	1.24	0.036
1.29	0.0419	1.24	0.036
1.29	0.0419	1.24	0.036
1.3	0.0419	1.25	0.036
1.3	0.0417	1.25	0.036
1.3	0.0417	1.25	0.0361
1.3	0.0415	1.26	0.0361
1.31	0.0415	1.26	0.0361
1.31	0.0415	1.26	0.0361
1.31	0.0414	1.26	0.0361
1.32	0.0414	1.27	0.0361
1.32	0.0412	1.27	0.0361
1.32	0.0412	1.27	0.0361
1.33	0.0412	1.28	0.0361
1.33	0.0411	1.28	0.0361
1.33	0.0409	1.28	0.0361
1.33	0.0409	1.28	0.0361
1.34	0.0409	1.29	0.0363
1.34	0.0408	1.29	0.0363
1.34	0.0408	1.29	0.0363
1.35	0.0406	1.29	0.0363
1.35	0.0406	1.3	0.0363
1.35	0.0405	1.3	0.0363
1.35	0.0405	1.3	0.0363
1.36	0.0403	1.31	0.0363
1.36	0.0403	1.31	0.0363
1.36	0.0403	1.31	0.0363
1.37	0.0401	1.31	0.0363
1.37	0.04	1.32	0.0363
1.37	0.04	1.32	0.0361
1.37	0.0398	1.32	0.0363
1.38	0.0398	1.33	0.0363
1.38	0.0397	1.33	0.0363
1.38	0.0397	1.33	0.0363
1.39	0.0397	1.33	0.0361
1.39	0.0397	1.34	0.0361
1.39	0.0395	1.34	0.0361
1.39	0.0395	1.34	0.0361
1.4	0.0394	1.35	0.0361
1.4	0.0394	1.35	0.036
1.4	0.0392	1.35	0.036
1.41	0.0392	1.35	0.036
1.41	0.0391	1.36	0.0358
1.41	0.0391	1.36	0.0358
1.41	0.0389	1.36	0.0358
1.42	0.0388	1.36	0.0358
1.42	0.0388	1.37	0.0358
1.42	0.0386	1.37	0.0357
1.43	0.0386	1.37	0.0357
1.43	0.0386	1.38	0.0355
1.43	0.0384	1.38	0.0357
1.43	0.0383	1.38	0.0355
1.44	0.0383	1.38	0.0353
1.44	0.0381	1.39	0.0353
1.44	0.0381	1.39	0.0353
1.45	0.038	1.39	0.0352
1.45	0.038	1.4	0.0352
1.45	0.0378	1.4	0.0352
1.45	0.0378	1.4	0.0352
1.46	0.0378	1.4	0.035
1.46	0.0377	1.41	0.035
1.46	0.0377	1.41	0.0349
1.47	0.0375	1.41	0.0347
1.47	0.0375	1.41	0.0347
1.47	0.0374	1.42	0.0347
1.47	0.0374	1.42	0.0347
1.48	0.0372	1.42	0.0346
1.48	0.0372	1.43	0.0346
1.48	0.0372	1.43	0.0344
1.49	0.037	1.43	0.0344
1.49	0.0369	1.43	0.0344
1.49	0.0369	1.44	0.0343
1.49	0.0367	1.44	0.0343
1.5	0.0367	1.44	0.0341
1.5	0.0367	1.45	0.0341
1.5	0.0367	1.45	0.0339
1.5	-0.0107	1.45	0.0339
1.5	-0.0164	1.45	0.0339
1.51	-0.0175	1.46	0.0338
1.51	-0.0186	1.46	0.0338
1.51	-0.0194	1.46	0.0338
1.51	-0.0202	1.47	0.0336
1.52	-0.0208	1.47	0.0336
1.52	-0.0214	1.47	0.0335
1.52	-0.0219	1.47	0.0335
1.53	-0.0223	1.48	0.0335
1.53	-0.0226	1.48	0.0333
1.53	-0.0231	1.48	0.0333
1.53	-0.0233	1.48	0.0333
1.54	-0.0236	1.49	0.0332
1.54	-0.0239	1.49	0.0332
1.54	-0.024	1.49	0.0332
1.55	-0.0243	1.5	0.033
1.55	-0.0245	1.5	0.033
1.55	-0.0246	1.5	0.033
1.55	-0.0248	1.5	0.0329
1.56	-0.025	1.5	0.0329
1.56	-0.0251	1.5	-0.0076
1.56	-0.0253	1.51	-0.0147
1.57	-0.0254	1.51	-0.016
1.57	-0.0256	1.51	-0.0171
1.57	-0.0257	1.52	-0.0177
1.57	-0.0257	1.52	-0.0183
1.58	-0.0259	1.52	-0.0189
1.58	-0.026	1.52	-0.0192
1.58	-0.0262	1.53	-0.0197
1.59	-0.0264	1.53	-0.0198
1.59	-0.0265	1.53	-0.02
1.59	-0.0267	1.53	-0.0202
1.59	-0.0268	1.54	-0.0205
1.6	-0.0268	1.54	-0.0206
1.6	-0.027	1.54	-0.0208
1.6	-0.0271	1.55	-0.0209
1.61	-0.0273	1.55	-0.0211
1.61	-0.0274	1.55	-0.0212
1.61	-0.0274	1.55	-0.0215
1.61	-0.0277	1.56	-0.0215
1.62	-0.0277	1.56	-0.0217
1.62	-0.0279	1.56	-0.0219
1.62	-0.0281	1.57	-0.022
1.63	-0.0281	1.57	-0.0222
1.63	-0.0282	1.57	-0.0223
1.63	-0.0284	1.57	-0.0223
1.63	-0.0284	1.58	-0.0225
1.64	-0.0285	1.58	-0.0226
1.64	-0.0287	1.58	-0.0228
1.64	-0.0288	1.58	-0.0228
1.65	-0.0288	1.59	-0.0229
1.65	-0.029	1.59	-0.0231
1.65	-0.029	1.59	-0.0231
1.66	-0.0291	1.6	-0.0233
1.66	-0.0293	1.6	-0.0234
1.66	-0.0293	1.6	-0.0234
1.66	-0.0295	1.6	-0.0236
1.67	-0.0295	1.61	-0.0236
1.67	-0.0296	1.61	-0.0237
1.67	-0.0296	1.61	-0.0237
1.68	-0.0298	1.62	-0.0239
1.68	-0.0299	1.62	-0.024
1.68	-0.0299	1.62	-0.024
1.69	-0.0299	1.62	-0.0242
1.69	-0.0301	1.63	-0.0242
1.69	-0.0302	1.63	-0.0242
1.69	-0.0302	1.63	-0.0242
1.7	-0.0304	1.63	-0.0243
1.7	-0.0304	1.64	-0.0243
1.7	-0.0304	1.64	-0.0245
1.71	-0.0305	1.64	-0.0245
1.71	-0.0305	1.65	-0.0246
1.71	-0.0307	1.65	-0.0245
1.71	-0.0307	1.65	-0.0245
1.72	-0.0307	1.65	-0.0246
1.72	-0.0307	1.66	-0.0246
1.72	-0.0308	1.66	-0.0248
1.73	-0.0308	1.66	-0.0248
1.73	-0.0308	1.67	-0.0248
1.73	-0.0308	1.67	-0.0248
1.73	-0.031	1.67	-0.0248
1.74	-0.031	1.67	-0.025
1.74	-0.031	1.68	-0.025
1.74	-0.0312	1.68	-0.025
1.75	-0.0312	1.68	-0.025
1.75	-0.0312	1.69	-0.0251
1.75	-0.0312	1.69	-0.0251
1.75	-0.0312	1.69	-0.0251
1.76	-0.0312	1.69	-0.0251
1.76	-0.0313	1.7	-0.0251
1.76	-0.0313	1.7	-0.0253
1.77	-0.0313	1.7	-0.0253
1.77	-0.0313	1.7	-0.0253
1.77	-0.0315	1.71	-0.0253
1.77	-0.0315	1.71	-0.0253
1.78	-0.0315	1.71	-0.0254
1.78	-0.0315	1.72	-0.0254
1.78	-0.0315	1.72	-0.0254
1.79	-0.0316	1.72	-0.0256
1.79	-0.0316	1.72	-0.0256
1.79	-0.0316	1.73	-0.0256
1.79	-0.0318	1.73	-0.0257
1.8	-0.0316	1.73	-0.0257
1.8	-0.0318	1.74	-0.0257
1.8	-0.0318	1.74	-0.0257
1.81	-0.0319	1.74	-0.0257
1.81	-0.0319	1.74	-0.0259
1.81	-0.0319	1.75	-0.0259
1.81	-0.0319	1.75	-0.0259
1.82	-0.0319	1.75	-0.026
1.82	-0.0319	1.76	-0.0262
1.82	-0.0321	1.76	-0.0262
1.83	-0.0321	1.76	-0.0262
1.83	-0.0322	1.76	-0.0262
1.83	-0.0322	1.77	-0.0264
1.84	-0.0324	1.77	-0.0264
1.84	-0.0324	1.77	-0.0265
1.84	-0.0326	1.77	-0.0265
1.84	-0.0327	1.78	-0.0267
1.85	-0.0327	1.78	-0.0267
1.85	-0.0329	1.78	-0.0268
1.85	-0.033	1.79	-0.0268
1.86	-0.0332	1.79	-0.027
1.86	-0.0332	1.79	-0.027
1.86	-0.0335	1.79	-0.0271
1.86	-0.0335	1.8	-0.0273
1.87	-0.0336	1.8	-0.0273
1.87	-0.0339	1.8	-0.0274
1.87	-0.0339	1.81	-0.0274
1.88	-0.0343	1.81	-0.0276
1.88	-0.0344	1.81	-0.0277
1.88	-0.0347	1.81	-0.0279
1.88	-0.0349	1.82	-0.0279
1.89	-0.0352	1.82	-0.0281
1.89	-0.0355	1.82	-0.0282
1.89	-0.0358	1.83	-0.0282
1.9	-0.0361	1.83	-0.0284
1.9	-0.0364	1.83	-0.0285
1.9	-0.0369	1.83	-0.0287
1.9	-0.0372	1.84	-0.0288
1.91	-0.0378	1.84	-0.029
1.91	-0.0383	1.84	-0.0291
1.91	-0.0388	1.84	-0.0293
1.92	-0.0392	1.85	-0.0296
1.92	-0.0398	1.85	-0.0298
1.92	-0.0405	1.85	-0.0298
1.92	-0.0411	1.86	-0.0301
1.93	-0.0419	1.86	-0.0302
1.93	-0.0426	1.86	-0.0304
1.93	-0.0434	1.86	-0.0307
1.94	-0.044	1.87	-0.0308
1.94	-0.0448	1.87	-0.0312
1.94	-0.0456	1.87	-0.0315
1.94	-0.0463	1.88	-0.0316
1.95	-0.0471	1.88	-0.0319
1.95	-0.0477	1.88	-0.0322
1.95	-0.0484	1.88	-0.0327
1.96	-0.049	1.89	-0.033
1.96	-0.0496	1.89	-0.0333
1.96	-0.0501	1.89	-0.0338
1.96	-0.0504	1.89	-0.0343
1.97	-0.0507	1.9	-0.0347
1.97	-0.0508	1.9	-0.0353
1.97	-0.051	1.9	-0.0357
1.98	-0.051	1.91	-0.0363
1.98	-0.051	1.91	-0.0369
1.98	-0.051	1.91	-0.0375
1.98	-0.0508	1.91	-0.0383
1.99	-0.0507	1.92	-0.0391
1.99	-0.0505	1.92	-0.0398
1.99	-0.0502	1.92	-0.0406
2	-0.0501	1.93	-0.0415
2	-0.0498	1.93	-0.0423
2	-0.0496	1.93	-0.0432
2	-0.0496	1.93	-0.044
2	0.0223	1.94	-0.045
2	0.026	1.94	-0.0457
2.01	0.0271	1.94	-0.0462
2.01	0.0279	1.95	-0.0468
2.01	0.0282	1.95	-0.0473
2.01	0.0285	1.95	-0.0476
2.02	0.0287	1.95	-0.0479
2.02	0.029	1.96	-0.0479
2.02	0.0293	1.96	-0.0479
2.03	0.0296	1.96	-0.0477
2.03	0.0299	1.96	-0.0476
2.03	0.0302	1.97	-0.0473
2.03	0.0305	1.97	-0.047
2.04	0.0308	1.97	-0.0467
2.04	0.031	1.98	-0.0463
2.04	0.0312	1.98	-0.046
2.05	0.0313	1.98	-0.0459
2.05	0.0315	1.98	-0.0456
2.05	0.0315	1.99	-0.0453
2.06	0.0316	1.99	-0.045
2.06	0.0316	1.99	-0.0446
2.06	0.0316	2	-0.0442
2.06	0.0316	2	-0.044
2.07	0.0316	2	-0.0437
2.07	0.0318	2	-0.0436
2.07	0.0318	2	-0.0434
2.08	0.0318	2	-0.0434
2.08	0.0318	2	0.0166
2.08	0.0319	2.01	0.024
2.08	0.0319	2.01	0.0251
2.09	0.0321	2.01	0.0257
2.09	0.0321	2.02	0.0264
2.09	0.0322	2.02	0.0268
2.1	0.0322	2.02	0.0273
2.1	0.0324	2.02	0.0277
2.1	0.0324	2.03	0.0282
2.1	0.0326	2.03	0.0285
2.11	0.0326	2.03	0.0288
2.11	0.0327	2.03	0.0291
2.11	0.0329	2.04	0.0296
2.12	0.033	2.04	0.0299
2.12	0.033	2.04	0.0302
2.12	0.0332	2.05	0.0304
2.12	0.0333	2.05	0.0307
2.13	0.0333	2.05	0.031
2.13	0.0335	2.05	0.0313
2.13	0.0336	2.06	0.0315
2.14	0.0338	2.06	0.0316
2.14	0.0339	2.06	0.0318
2.14	0.0339	2.07	0.0319
2.14	0.0341	2.07	0.0321
2.15	0.0343	2.07	0.0321
2.15	0.0343	2.07	0.0322
2.15	0.0344	2.08	0.0322
2.16	0.0344	2.08	0.0322
2.16	0.0346	2.08	0.0322
2.16	0.0347	2.08	0.0322
2.16	0.0349	2.09	0.0322
2.17	0.0349	2.09	0.0322
2.17	0.035	2.09	0.0322
2.17	0.0352	2.1	0.0322
2.18	0.0352	2.1	0.0322
2.18	0.0353	2.1	0.0322
2.18	0.0353	2.1	0.0322
2.18	0.0355	2.11	0.0321
2.19	0.0355	2.11	0.0322
2.19	0.0357	2.11	0.0322
2.19	0.0358	2.12	0.0321
2.2	0.0358	2.12	0.0321
2.2	0.036	2.12	0.0319
2.2	0.0361	2.12	0.0319
2.2	0.0361	2.13	0.0319
2.21	0.0363	2.13	0.0319
2.21	0.0364	2.13	0.0318
2.21	0.0364	2.14	0.0319
2.22	0.0366	2.14	0.0318
2.22	0.0367	2.14	0.0318
2.22	0.0369	2.14	0.0318
2.22	0.0369	2.15	0.0316
2.23	0.037	2.15	0.0318
2.23	0.0372	2.15	0.0316
2.23	0.0372	2.15	0.0318
2.24	0.0374	2.16	0.0318
2.24	0.0375	2.16	0.0318
2.24	0.0377	2.16	0.0318
2.24	0.0378	2.17	0.0318
2.25	0.0378	2.17	0.0318
2.25	0.038	2.17	0.0318
2.25	0.0381	2.17	0.0318
2.26	0.0383	2.18	0.0318
2.26	0.0384	2.18	0.0318
2.26	0.0386	2.18	0.0318
2.26	0.0386	2.19	0.0318
2.27	0.0388	2.19	0.0318
2.27	0.0389	2.19	0.0318
2.27	0.0391	2.19	0.0319
2.28	0.0392	2.2	0.0319
2.28	0.0392	2.2	0.0321
2.28	0.0394	2.2	0.0321
2.28	0.0395	2.2	0.0321
2.29	0.0397	2.21	0.0321
2.29	0.0397	2.21	0.0322
2.29	0.0397	2.21	0.0322
2.3	0.0398	2.22	0.0322
2.3	0.04	2.22	0.0322
2.3	0.04	2.22	0.0322
2.3	0.0401	2.22	0.0324
2.31	0.0403	2.23	0.0322
2.31	0.0403	2.23	0.0324
2.31	0.0405	2.23	0.0326
2.32	0.0406	2.24	0.0326
2.32	0.0406	2.24	0.0327
2.32	0.0408	2.24	0.0327
2.32	0.0408	2.24	0.0327
2.33	0.0409	2.25	0.0327
2.33	0.0409	2.25	0.0329
2.33	0.0409	2.25	0.033
2.34	0.0409	2.26	0.033
2.34	0.0411	2.26	0.0332
2.34	0.0411	2.26	0.0332
2.35	0.0411	2.26	0.0332
2.35	0.0411	2.27	0.0333
2.35	0.0412	2.27	0.0333
2.35	0.0412	2.27	0.0335
2.36	0.0412	2.27	0.0335
2.36	0.0412	2.28	0.0336
2.36	0.0412	2.28	0.0338
2.37	0.0412	2.28	0.0338
2.37	0.0412	2.29	0.0339
2.37	0.0412	2.29	0.0339
2.37	0.0412	2.29	0.0341
2.38	0.0412	2.29	0.0341
2.38	0.0412	2.3	0.0341
2.38	0.0412	2.3	0.0343
2.39	0.0411	2.3	0.0344
2.39	0.0411	2.31	0.0344
2.39	0.0411	2.31	0.0346
2.39	0.0411	2.31	0.0346
2.4	0.0409	2.31	0.0347
2.4	0.0409	2.32	0.0347
2.4	0.0409	2.32	0.0349
2.41	0.0409	2.32	0.0349
2.41	0.0408	2.32	0.0349
2.41	0.0408	2.33	0.035
2.41	0.0408	2.33	0.0352
2.42	0.0406	2.33	0.0352
2.42	0.0406	2.34	0.0352
2.42	0.0406	2.34	0.0352
2.43	0.0405	2.34	0.0353
2.43	0.0405	2.34	0.0355
2.43	0.0403	2.35	0.0355
2.43	0.0403	2.35	0.0355
2.44	0.0403	2.35	0.0357
2.44	0.0401	2.36	0.0357
2.44	0.0401	2.36	0.0357
2.45	0.04	2.36	0.0358
2.45	0.04	2.36	0.0358
2.45	0.0398	2.37	0.036
2.45	0.0398	2.37	0.036
2.46	0.0397	2.37	0.036
2.46	0.0397	2.38	0.0361
2.46	0.0397	2.38	0.0361
2.47	0.0397	2.38	0.036
2.47	0.0395	2.38	0.0361
2.47	0.0394	2.39	0.0363
2.48	0.0394	2.39	0.0361
2.48	0.0392	2.39	0.0361
2.48	0.0392	2.39	0.0361
2.49	0.0391	2.4	0.0361
2.49	0.0391	2.4	0.0363
2.49	0.0389	2.4	0.0363
2.49	0.0389	2.41	0.0363
2.5	0.0388	2.41	0.0361
2.5	0.0386	2.41	0.0363
2.5	0.0386	2.41	0.0361
2.5	0.0386	2.42	0.0361
2.5	-0.0155	2.42	0.0361
2.5	-0.0184	2.42	0.0361
2.51	-0.0198	2.43	0.0361
2.51	-0.0208	2.43	0.036
2.51	-0.0215	2.43	0.0361
2.51	-0.0222	2.43	0.036
2.52	-0.0228	2.44	0.036
2.52	-0.0233	2.44	0.0358
2.52	-0.0236	2.44	0.0358
2.53	-0.0239	2.45	0.0358
2.53	-0.0242	2.45	0.0358
2.53	-0.0243	2.45	0.0357
2.53	-0.0246	2.45	0.0357
2.54	-0.0248	2.46	0.0357
2.54	-0.025	2.46	0.0355
2.54	-0.0251	2.46	0.0355
2.55	-0.0253	2.46	0.0353
2.55	-0.0253	2.47	0.0352
2.55	-0.0254	2.47	0.0352
2.56	-0.0256	2.47	0.0352
2.56	-0.0256	2.48	0.035
2.56	-0.0257	2.48	0.035
2.56	-0.0259	2.48	0.035
2.57	-0.026	2.48	0.0349
2.57	-0.026	2.49	0.0347
2.57	-0.0262	2.49	0.0347
2.58	-0.0262	2.49	0.0346
2.58	-0.0264	2.5	0.0346
2.58	-0.0265	2.5	0.0346
2.58	-0.0267	2.5	0.0344
2.59	-0.0267	2.5	0.0343
2.59	-0.0268	2.5	0.0343
2.59	-0.027	2.5	0.0343
2.6	-0.0271	2.5	-0.0096
2.6	-0.0271	2.51	-0.0163
2.6	-0.0273	2.51	-0.0178
2.6	-0.0274	2.51	-0.0186
2.61	-0.0274	2.52	-0.0192
2.61	-0.0276	2.52	-0.0198
2.61	-0.0276	2.52	-0.02
2.62	-0.0277	2.52	-0.0205
2.62	-0.0279	2.53	-0.0206
2.62	-0.0279	2.53	-0.0208
2.63	-0.0281	2.53	-0.0211
2.63	-0.0281	2.53	-0.0212
2.63	-0.0282	2.54	-0.0214
2.63	-0.0284	2.54	-0.0215
2.64	-0.0284	2.54	-0.0217
2.64	-0.0285	2.55	-0.0219
2.64	-0.0285	2.55	-0.022
2.65	-0.0287	2.55	-0.0222
2.65	-0.0287	2.55	-0.0223
2.65	-0.0287	2.56	-0.0223
2.65	-0.0288	2.56	-0.0223
2.66	-0.0288	2.56	-0.0225
2.66	-0.029	2.57	-0.0226
2.66	-0.029	2.57	-0.0228
2.67	-0.029	2.57	-0.0229
2.67	-0.0291	2.57	-0.0229
2.67	-0.0291	2.58	-0.0231
2.67	-0.0291	2.58	-0.0233
2.68	-0.0293	2.58	-0.0233
2.68	-0.0293	2.58	-0.0234
2.68	-0.0293	2.59	-0.0234
2.69	-0.0295	2.59	-0.0234
2.69	-0.0295	2.59	-0.0236
2.69	-0.0295	2.6	-0.0237
2.69	-0.0296	2.6	-0.0237
2.7	-0.0295	2.6	-0.0237
2.7	-0.0296	2.6	-0.0237
2.7	-0.0296	2.61	-0.0239
2.71	-0.0296	2.61	-0.024
2.71	-0.0296	2.61	-0.0239
2.71	-0.0298	2.62	-0.024
2.71	-0.0298	2.62	-0.024
2.72	-0.0298	2.62	-0.024
2.72	-0.0298	2.62	-0.0242
2.72	-0.0298	2.63	-0.0242
2.73	-0.0298	2.63	-0.0242
2.73	-0.0298	2.63	-0.0243
2.73	-0.0298	2.64	-0.0243
2.73	-0.0298	2.64	-0.0243
2.74	-0.0299	2.64	-0.0243
2.74	-0.0299	2.64	-0.0243
2.74	-0.0299	2.65	-0.0243
2.75	-0.0299	2.65	-0.0245
2.75	-0.0299	2.65	-0.0245
2.75	-0.0299	2.65	-0.0245
2.75	-0.0299	2.66	-0.0246
2.76	-0.0299	2.66	-0.0245
2.76	-0.0301	2.66	-0.0246
2.76	-0.0301	2.67	-0.0246
2.77	-0.0301	2.67	-0.0246
2.77	-0.0301	2.67	-0.0246
2.77	-0.0301	2.67	-0.0246
2.77	-0.0301	2.68	-0.0248
2.78	-0.0302	2.68	-0.0248
2.78	-0.0302	2.68	-0.0248
2.78	-0.0302	2.69	-0.0248
2.79	-0.0302	2.69	-0.025
2.79	-0.0302	2.69	-0.025
2.79	-0.0304	2.69	-0.025
2.79	-0.0304	2.7	-0.025
2.8	-0.0304	2.7	-0.0251
2.8	-0.0304	2.7	-0.0251
2.8	-0.0305	2.7	-0.0251
2.81	-0.0305	2.71	-0.0251
2.81	-0.0305	2.71	-0.0251
2.81	-0.0307	2.71	-0.0253
2.82	-0.0307	2.72	-0.0253
2.82	-0.0308	2.72	-0.0253
2.82	-0.0308	2.72	-0.0254
2.82	-0.031	2.72	-0.0254
2.83	-0.031	2.73	-0.0254
2.83	-0.031	2.73	-0.0256
2.83	-0.0312	2.73	-0.0256
2.84	-0.0313	2.74	-0.0256
2.84	-0.0313	2.74	-0.0256
2.84	-0.0315	2.74	-0.0257
2.84	-0.0316	2.74	-0.0257
2.85	-0.0316	2.75	-0.0257
2.85	-0.0318	2.75	-0.0259
2.85	-0.0319	2.75	-0.0259
2.86	-0.0319	2.76	-0.0259
2.86	-0.0321	2.76	-0.026
2.86	-0.0322	2.76	-0.026
2.86	-0.0324	2.76	-0.026
2.87	-0.0326	2.77	-0.0262
2.87	-0.0327	2.77	-0.0262
2.87	-0.0329	2.77	-0.0264
2.88	-0.033	2.77	-0.0264
2.88	-0.0333	2.78	-0.0264
2.88	-0.0336	2.78	-0.0265
2.89	-0.0338	2.78	-0.0267
2.89	-0.0341	2.79	-0.0267
2.89	-0.0343	2.79	-0.0267
2.89	-0.0346	2.79	-0.0268
2.9	-0.0349	2.79	-0.0268
2.9	-0.0352	2.8	-0.027
2.9	-0.0355	2.8	-0.0271
2.91	-0.036	2.8	-0.0271
2.91	-0.0363	2.81	-0.0271
2.91	-0.0367	2.81	-0.0273
2.91	-0.0372	2.81	-0.0274
2.92	-0.0377	2.81	-0.0276
2.92	-0.0381	2.82	-0.0276
2.92	-0.0386	2.82	-0.0277
2.93	-0.0392	2.82	-0.0277
2.93	-0.0397	2.83	-0.0279
2.93	-0.0401	2.83	-0.0281
2.93	-0.0409	2.83	-0.0281
2.94	-0.0414	2.83	-0.0282
2.94	-0.0422	2.84	-0.0284
2.94	-0.0426	2.84	-0.0285
2.95	-0.0432	2.84	-0.0287
2.95	-0.0439	2.84	-0.0288
2.95	-0.0445	2.85	-0.029
2.95	-0.0451	2.85	-0.0291
2.96	-0.0456	2.85	-0.0293
2.96	-0.0462	2.86	-0.0295
2.96	-0.0467	2.86	-0.0296
2.97	-0.0471	2.86	-0.0298
2.97	-0.0476	2.86	-0.0299
2.97	-0.0479	2.87	-0.0302
2.97	-0.0482	2.87	-0.0304
2.98	-0.0485	2.87	-0.0305
2.98	-0.0487	2.88	-0.0308
2.98	-0.0488	2.88	-0.0312
2.99	-0.0488	2.88	-0.0313
2.99	-0.0488	2.88	-0.0316
2.99	-0.049	2.89	-0.0319
2.99	-0.0488	2.89	-0.0322
3	-0.0488	2.89	-0.0326
3	-0.0487	2.89	-0.033
3	-0.0487	2.9	-0.0333
3	-0.0487	2.9	-0.0338
3	0.0217	2.9	-0.0343
3	0.0259	2.91	-0.0347
3.01	0.0271	2.91	-0.0352
3.01	0.0276	2.91	-0.0358
3.01	0.0276	2.91	-0.0364
3.01	0.0276	2.92	-0.037
3.02	0.0276	2.92	-0.0378
3.02	0.0277	2.92	-0.0384
3.02	0.0279	2.93	-0.0392
3.03	0.0281	2.93	-0.04
3.03	0.0282	2.93	-0.0409
3.03	0.0284	2.93	-0.0417
3.04	0.0285	2.94	-0.0425
3.04	0.0287	2.94	-0.0432
3.04	0.0288	2.94	-0.0439
3.04	0.029	2.95	-0.0445
3.05	0.029	2.95	-0.0451
3.05	0.029	2.95	-0.0456
3.05	0.0291	2.95	-0.0459
3.06	0.0291	2.96	-0.0459
3.06	0.0291	2.96	-0.046
3.06	0.0291	2.96	-0.046
3.06	0.0291	2.96	-0.0462
3.07	0.0291	2.97	-0.046
3.07	0.0291	2.97	-0.046
3.07	0.0293	2.97	-0.0459
3.08	0.0291	2.98	-0.0459
3.08	0.0293	2.98	-0.0456
3.08	0.0293	2.98	-0.0454
3.08	0.0293	2.98	-0.0451
3.09	0.0293	2.99	-0.0448
3.09	0.0293	2.99	-0.0446
3.09	0.0295	2.99	-0.0443
3.1	0.0295	3	-0.0442
3.1	0.0295	3	-0.0437
3.1	0.0296	3	-0.0436
3.1	0.0296	3	-0.0434
3.11	0.0296	3	-0.0434
3.11	0.0298	3	0.0175
3.11	0.0298	3.01	0.0237
3.12	0.0299	3.01	0.0246
3.12	0.0299	3.01	0.0253
3.12	0.0301	3.02	0.0257
3.12	0.0302	3.02	0.026
3.13	0.0302	3.02	0.0265
3.13	0.0302	3.02	0.0268
3.13	0.0304	3.03	0.0271
3.14	0.0305	3.03	0.0273
3.14	0.0305	3.03	0.0276
3.14	0.0307	3.03	0.0279
3.15	0.0307	3.04	0.0282
3.15	0.0308	3.04	0.0284
3.15	0.0308	3.04	0.0287
3.15	0.031	3.05	0.0288
3.16	0.031	3.05	0.029
3.16	0.0312	3.05	0.0291
3.16	0.0313	3.05	0.0293
3.17	0.0313	3.06	0.0296
3.17	0.0313	3.06	0.0296
3.17	0.0315	3.06	0.0298
3.17	0.0315	3.07	0.0299
3.18	0.0316	3.07	0.0299
3.18	0.0318	3.07	0.0299
3.18	0.0318	3.07	0.0301
3.19	0.0319	3.08	0.0301
3.19	0.0319	3.08	0.0302
3.19	0.0319	3.08	0.0302
3.19	0.0321	3.08	0.0302
3.2	0.0321	3.09	0.0302
3.2	0.0322	3.09	0.0302
3.2	0.0322	3.09	0.0302
3.21	0.0324	3.1	0.0304
3.21	0.0324	3.1	0.0304
3.21	0.0324	3.1	0.0302
3.21	0.0326	3.1	0.0302
3.22	0.0326	3.11	0.0302
3.22	0.0327	3.11	0.0302
3.22	0.0327	3.11	0.0302
3.23	0.0327	3.12	0.0302
3.23	0.0329	3.12	0.0302
3.23	0.033	3.12	0.0301
3.23	0.033	3.12	0.0302
3.24	0.033	3.13	0.0302
3.24	0.0332	3.13	0.0301
3.24	0.0333	3.13	0.0301
3.25	0.0333	3.14	0.0301
3.25	0.0333	3.14	0.0301
3.25	0.0335	3.14	0.0301
3.25	0.0336	3.14	0.0301
3.26	0.0336	3.15	0.0301
3.26	0.0338	3.15	0.0301
3.26	0.0338	3.15	0.0299
3.27	0.0339	3.15	0.0301
3.27	0.0341	3.16	0.0299
3.27	0.0341	3.16	0.0301
3.27	0.0343	3.16	0.0301
3.28	0.0344	3.17	0.0299
3.28	0.0344	3.17	0.0301
3.28	0.0346	3.17	0.0299
3.29	0.0347	3.17	0.0301
3.29	0.0347	3.18	0.0301
3.29	0.0349	3.18	0.0301
3.3	0.035	3.18	0.0301
3.3	0.0352	3.19	0.0301
3.3	0.0353	3.19	0.0301
3.3	0.0355	3.19	0.0301
3.31	0.0357	3.19	0.0301
3.31	0.0358	3.2	0.0302
3.31	0.036	3.2	0.0302
3.32	0.0361	3.2	0.0302
3.32	0.0363	3.2	0.0304
3.32	0.0364	3.21	0.0304
3.33	0.0366	3.21	0.0304
3.33	0.0367	3.21	0.0304
3.33	0.0369	3.22	0.0305
3.33	0.037	3.22	0.0305
3.34	0.0372	3.22	0.0307
3.34	0.0374	3.22	0.0307
3.34	0.0375	3.23	0.0307
3.35	0.0377	3.23	0.0307
3.35	0.0378	3.23	0.0308
3.35	0.038	3.24	0.031
3.35	0.0381	3.24	0.031
3.36	0.0384	3.24	0.0312
3.36	0.0386	3.24	0.0312
3.36	0.0388	3.25	0.0313
3.37	0.0389	3.25	0.0313
3.37	0.0391	3.25	0.0313
3.37	0.0392	3.26	0.0315
3.37	0.0394	3.26	0.0316
3.38	0.0395	3.26	0.0316
3.38	0.0397	3.26	0.0318
3.38	0.0397	3.27	0.0318
3.39	0.0398	3.27	0.0319
3.39	0.0398	3.27	0.0319
3.39	0.04	3.27	0.0321
3.4	0.0401	3.28	0.0322
3.4	0.0401	3.28	0.0322
3.4	0.0403	3.28	0.0322
3.4	0.0405	3.29	0.0324
3.41	0.0405	3.29	0.0326
3.41	0.0405	3.29	0.0326
3.41	0.0406	3.29	0.0327
3.42	0.0408	3.3	0.0329
3.42	0.0408	3.3	0.033
3.42	0.0408	3.3	0.033
3.42	0.0409	3.31	0.0332
3.43	0.0409	3.31	0.0332
3.43	0.0409	3.31	0.0335
3.43	0.0408	3.31	0.0335
3.44	0.0408	3.32	0.0336
3.44	0.0408	3.32	0.0336
3.44	0.0408	3.32	0.0338
3.44	0.0408	3.32	0.0339
3.45	0.0406	3.33	0.0339
3.45	0.0406	3.33	0.0341
3.45	0.0406	3.33	0.0343
3.46	0.0406	3.34	0.0343
3.46	0.0405	3.34	0.0344
3.46	0.0405	3.34	0.0346
3.46	0.0405	3.34	0.0347
3.47	0.0403	3.35	0.0349
3.47	0.0403	3.35	0.0349
3.47	0.0401	3.35	0.035
3.48	0.0401	3.36	0.0352
3.48	0.0401	3.36	0.0352
3.48	0.04	3.36	0.0353
3.48	0.0398	3.36	0.0353
3.49	0.0398	3.37	0.0355
3.49	0.0397	3.37	0.0357
3.49	0.0397	3.37	0.0358
3.5	0.0397	3.37	0.0358
3.5	0.0397	3.38	0.0358
3.5	0.0395	3.38	0.036
3.5	0.0395	3.38	0.0361
3.5	-0.0147	3.39	0.0361
3.5	-0.0195	3.39	0.0363
3.51	-0.0209	3.39	0.0363
3.51	-0.0219	3.39	0.0364
3.51	-0.0226	3.4	0.0364
3.52	-0.0231	3.4	0.0366
3.52	-0.0236	3.4	0.0366
3.52	-0.0239	3.41	0.0367
3.52	-0.024	3.41	0.0367
3.53	-0.0243	3.41	0.0369
3.53	-0.0245	3.41	0.0369
3.53	-0.0245	3.42	0.0369
3.54	-0.0246	3.42	0.037
3.54	-0.0246	3.42	0.037
3.54	-0.0248	3.42	0.037
3.54	-0.0248	3.43	0.037
3.55	-0.025	3.43	0.0372
3.55	-0.025	3.43	0.0372
3.55	-0.0251	3.44	0.0372
3.56	-0.0251	3.44	0.0372
3.56	-0.0253	3.44	0.0372
3.56	-0.0253	3.44	0.037
3.56	-0.0254	3.45	0.0372
3.57	-0.0254	3.45	0.037
3.57	-0.0256	3.45	0.037
3.57	-0.0256	3.46	0.0369
3.58	-0.0257	3.46	0.037
3.58	-0.0257	3.46	0.0369
3.58	-0.0259	3.46	0.0369
3.58	-0.0259	3.47	0.0369
3.59	-0.026	3.47	0.0367
3.59	-0.026	3.47	0.0367
3.59	-0.0262	3.48	0.0366
3.6	-0.0262	3.48	0.0366
3.6	-0.0264	3.48	0.0366
3.6	-0.0264	3.48	0.0364
3.61	-0.0265	3.49	0.0364
3.61	-0.0267	3.49	0.0363
3.61	-0.0267	3.49	0.0363
3.61	-0.0268	3.49	0.0361
3.62	-0.0268	3.5	0.036
3.62	-0.027	3.5	0.036
3.62	-0.027	3.5	0.0358
3.63	-0.027	3.5	0.0358
3.63	-0.0271	3.5	0.0358
3.63	-0.0271	3.5	-0.0109
3.63	-0.0273	3.51	-0.0178
3.64	-0.0273	3.51	-0.0192
3.64	-0.0273	3.51	-0.0198
3.64	-0.0274	3.52	-0.0202
3.65	-0.0274	3.52	-0.0206
3.65	-0.0276	3.52	-0.0209
3.65	-0.0276	3.52	-0.0211
3.66	-0.0276	3.53	-0.0212
3.66	-0.0276	3.53	-0.0214
3.66	-0.0276	3.53	-0.0217
3.66	-0.0276	3.53	-0.0217
3.67	-0.0276	3.54	-0.0219
3.67	-0.0277	3.54	-0.022
3.67	-0.0277	3.54	-0.0222
3.68	-0.0277	3.55	-0.0223
3.68	-0.0277	3.55	-0.0223
3.68	-0.0277	3.55	-0.0226
3.68	-0.0279	3.55	-0.0226
3.69	-0.0279	3.56	-0.0226
3.69	-0.0279	3.56	-0.0228
3.69	-0.0279	3.56	-0.0229
3.7	-0.0279	3.57	-0.0231
3.7	-0.0279	3.57	-0.0231
3.7	-0.0279	3.57	-0.0233
3.7	-0.0279	3.57	-0.0234
3.71	-0.0279	3.58	-0.0234
3.71	-0.0279	3.58	-0.0236
3.71	-0.0281	3.58	-0.0236
3.72	-0.0281	3.58	-0.0237
3.72	-0.0281	3.59	-0.0237
3.72	-0.0279	3.59	-0.0237
3.72	-0.0281	3.59	-0.0239
3.73	-0.0281	3.6	-0.0239
3.73	-0.0281	3.6	-0.0239
3.73	-0.0281	3.6	-0.0239
3.74	-0.0281	3.6	-0.024
3.74	-0.0281	3.61	-0.024
3.74	-0.0282	3.61	-0.024
3.74	-0.0281	3.61	-0.024
3.75	-0.0281	3.62	-0.0242
3.75	-0.0282	3.62	-0.0242
3.75	-0.0282	3.62	-0.0242
3.76	-0.0282	3.62	-0.0242
3.76	-0.0282	3.63	-0.0242
3.76	-0.0282	3.63	-0.0242
3.76	-0.0284	3.63	-0.0243
3.77	-0.0284	3.63	-0.0243
3.77	-0.0284	3.64	-0.0243
3.77	-0.0284	3.64	-0.0243
3.78	-0.0284	3.64	-0.0243
3.78	-0.0284	3.65	-0.0245
3.78	-0.0285	3.65	-0.0243
3.78	-0.0285	3.65	-0.0245
3.79	-0.0285	3.65	-0.0245
3.79	-0.0287	3.66	-0.0246
3.79	-0.0287	3.66	-0.0245
3.8	-0.0287	3.66	-0.0246
3.8	-0.0287	3.67	-0.0245
3.8	-0.0288	3.67	-0.0246
3.8	-0.0288	3.67	-0.0246
3.81	-0.029	3.67	-0.0246
3.81	-0.029	3.68	-0.0248
3.81	-0.029	3.68	-0.0248
3.82	-0.0291	3.68	-0.0248
3.82	-0.0293	3.69	-0.0248
3.82	-0.0293	3.69	-0.0248
3.82	-0.0293	3.69	-0.025
3.83	-0.0295	3.69	-0.025
3.83	-0.0296	3.7	-0.025
3.83	-0.0296	3.7	-0.025
3.84	-0.0298	3.7	-0.0251
3.84	-0.0299	3.7	-0.025
3.84	-0.0301	3.71	-0.0251
3.84	-0.0302	3.71	-0.0253
3.85	-0.0302	3.71	-0.0253
3.85	-0.0304	3.72	-0.0253
3.85	-0.0305	3.72	-0.0253
3.86	-0.0307	3.72	-0.0254
3.86	-0.0308	3.72	-0.0254
3.86	-0.031	3.73	-0.0254
3.87	-0.0312	3.73	-0.0254
3.87	-0.0313	3.73	-0.0254
3.87	-0.0316	3.74	-0.0256
3.87	-0.0318	3.74	-0.0256
3.88	-0.0319	3.74	-0.0256
3.88	-0.0321	3.74	-0.0256
3.88	-0.0322	3.75	-0.0257
3.89	-0.0326	3.75	-0.0257
3.89	-0.0329	3.75	-0.0257
3.89	-0.033	3.76	-0.0257
3.89	-0.0333	3.76	-0.0259
3.9	-0.0336	3.76	-0.0259
3.9	-0.0339	3.76	-0.0259
3.9	-0.0343	3.77	-0.026
3.91	-0.0346	3.77	-0.026
3.91	-0.0349	3.77	-0.0262
3.91	-0.0353	3.77	-0.0262
3.91	-0.0357	3.78	-0.0262
3.92	-0.0361	3.78	-0.0264
3.92	-0.0366	3.78	-0.0265
3.92	-0.0369	3.79	-0.0265
3.93	-0.0374	3.79	-0.0265
3.93	-0.038	3.79	-0.0265
3.93	-0.0384	3.79	-0.0267
3.93	-0.0389	3.8	-0.0268
3.94	-0.0395	3.8	-0.0268
3.94	-0.04	3.8	-0.027
3.94	-0.0406	3.81	-0.027
3.95	-0.0412	3.81	-0.027
3.95	-0.0419	3.81	-0.0271
3.95	-0.0425	3.81	-0.0271
3.95	-0.0431	3.82	-0.0273
3.96	-0.0437	3.82	-0.0273
3.96	-0.0442	3.82	-0.0274
3.96	-0.0448	3.83	-0.0276
3.97	-0.0454	3.83	-0.0277
3.97	-0.0459	3.83	-0.0279
3.97	-0.0462	3.83	-0.0279
3.97	-0.0467	3.84	-0.0281
3.98	-0.047	3.84	-0.0282
3.98	-0.0473	3.84	-0.0282
3.98	-0.0476	3.84	-0.0285
3.99	-0.0477	3.85	-0.0285
3.99	-0.0479	3.85	-0.0287
3.99	-0.0479	3.85	-0.0288
4	-0.0481	3.86	-0.029
4	-0.0479	3.86	-0.0291
4	-0.0479	3.86	-0.0295
4	-0.0479	3.86	-0.0295
4	0.0217	3.87	-0.0296
4	0.0259	3.87	-0.0299
4.01	0.0271	3.87	-0.0301
4.01	0.0271	3.88	-0.0302
4.01	0.027	3.88	-0.0305
4.02	0.0267	3.88	-0.0307
4.02	0.0264	3.88	-0.031
4.02	0.0262	3.89	-0.0313
4.02	0.0262	3.89	-0.0316
4.03	0.0262	3.89	-0.0319
4.03	0.0262	3.9	-0.0322
4.03	0.0262	3.9	-0.0326
4.04	0.0264	3.9	-0.033
4.04	0.0264	3.9	-0.0333
4.04	0.0264	3.91	-0.0338
4.04	0.0265	3.91	-0.0343
4.05	0.0265	3.91	-0.0347
4.05	0.0265	3.91	-0.0353
4.05	0.0265	3.92	-0.0358
4.06	0.0265	3.92	-0.0364
4.06	0.0267	3.92	-0.0372
4.06	0.0267	3.93	-0.0378
4.06	0.0267	3.93	-0.0384
4.07	0.0267	3.93	-0.0392
4.07	0.0267	3.93	-0.04
4.07	0.0267	3.94	-0.0408
4.08	0.0267	3.94	-0.0415
4.08	0.0267	3.94	-0.0423
4.08	0.0267	3.95	-0.0429
4.08	0.0267	3.95	-0.0436
4.09	0.0267	3.95	-0.044
4.09	0.0267	3.95	-0.0445
4.09	0.0268	3.96	-0.0448
4.1	0.0268	3.96	-0.0453
4.1	0.0268	3.96	-0.0454
4.1	0.0268	3.97	-0.0456
4.1	0.0268	3.97	-0.0456
4.11	0.0268	3.97	-0.0457
4.11	0.027	3.97	-0.0457
4.11	0.027	3.98	-0.0456
4.12	0.027	3.98	-0.0454
4.12	0.027	3.98	-0.0453
4.12	0.0271	3.98	-0.0453
4.12	0.0271	3.99	-0.045
4.13	0.0271	3.99	-0.0448
4.13	0.0271	3.99	-0.0445
4.13	0.0273	4	-0.0442
4.14	0.0273	4	-0.044
4.14	0.0274	4	-0.0437
4.14	0.0274	4	-0.0434
4.14	0.0274	4	-0.0434
4.15	0.0276	4	0.018
4.15	0.0276	4.01	0.0239
4.15	0.0276	4.01	0.0246
4.16	0.0277	4.01	0.0251
4.16	0.0277	4.01	0.0254
4.16	0.0277	4.02	0.0257
4.16	0.0279	4.02	0.026
4.17	0.0279	4.02	0.0264
4.17	0.0281	4.03	0.0265
4.17	0.0281	4.03	0.0268
4.18	0.0282	4.03	0.027
4.18	0.0282	4.03	0.0271
4.18	0.0284	4.04	0.0273
4.19	0.0284	4.04	0.0274
4.19	0.0284	4.04	0.0276
4.19	0.0285	4.05	0.0279
4.19	0.0285	4.05	0.0281
4.2	0.0287	4.05	0.0282
4.2	0.0287	4.05	0.0282
4.2	0.0287	4.06	0.0284
4.21	0.0287	4.06	0.0285
4.21	0.0288	4.06	0.0285
4.21	0.029	4.07	0.0285
4.22	0.029	4.07	0.0287
4.22	0.029	4.07	0.0287
4.22	0.0291	4.07	0.0288
4.22	0.0291	4.08	0.0288
4.23	0.0291	4.08	0.0288
4.23	0.0293	4.08	0.029
4.23	0.0293	4.08	0.029
4.24	0.0295	4.09	0.029
4.24	0.0295	4.09	0.029
4.24	0.0296	4.09	0.029
4.25	0.0296	4.1	0.029
4.25	0.0296	4.1	0.0288
4.25	0.0298	4.1	0.029
4.25	0.0298	4.1	0.029
4.26	0.0298	4.11	0.029
4.26	0.0299	4.11	0.029
4.26	0.0301	4.11	0.029
4.27	0.0301	4.12	0.029
4.27	0.0301	4.12	0.029
4.27	0.0302	4.12	0.029
4.27	0.0302	4.12	0.0288
4.28	0.0304	4.13	0.029
4.28	0.0304	4.13	0.0288
4.28	0.0305	4.13	0.0288
4.29	0.0307	4.13	0.0288
4.29	0.0307	4.14	0.029
4.29	0.0307	4.14	0.0288
4.3	0.0308	4.14	0.029
4.3	0.031	4.15	0.0288
4.3	0.031	4.15	0.0288
4.3	0.0312	4.15	0.0288
4.31	0.0313	4.15	0.0288
4.31	0.0313	4.16	0.0288
4.31	0.0315	4.16	0.0288
4.32	0.0316	4.16	0.0288
4.32	0.0316	4.17	0.0288
4.32	0.0318	4.17	0.029
4.32	0.0319	4.17	0.029
4.33	0.0321	4.17	0.029
4.33	0.0322	4.18	0.0288
4.33	0.0324	4.18	0.029
4.34	0.0326	4.18	0.029
4.34	0.0326	4.18	0.029
4.34	0.0327	4.19	0.029
4.34	0.033	4.19	0.029
4.35	0.033	4.19	0.029
4.35	0.0333	4.2	0.029
4.35	0.0335	4.2	0.0291
4.36	0.0336	4.2	0.0291
4.36	0.0338	4.2	0.0291
4.36	0.0339	4.21	0.0291
4.36	0.0341	4.21	0.0291
4.37	0.0343	4.21	0.0293
4.37	0.0346	4.22	0.0293
4.37	0.0347	4.22	0.0293
4.38	0.0349	4.22	0.0295
4.38	0.0352	4.22	0.0295
4.38	0.0353	4.23	0.0296
4.38	0.0357	4.23	0.0296
4.39	0.0358	4.23	0.0296
4.39	0.036	4.24	0.0296
4.39	0.0363	4.24	0.0298
4.4	0.0364	4.24	0.0298
4.4	0.0367	4.24	0.0299
4.4	0.0369	4.25	0.0299
4.4	0.0372	4.25	0.0301
4.41	0.0374	4.25	0.0302
4.41	0.0375	4.25	0.0302
4.41	0.0378	4.26	0.0304
4.42	0.038	4.26	0.0304
4.42	0.0381	4.26	0.0305
4.42	0.0383	4.27	0.0305
4.42	0.0386	4.27	0.0307
4.43	0.0388	4.27	0.0308
4.43	0.0389	4.27	0.031
4.43	0.0391	4.28	0.031
4.44	0.0391	4.28	0.031
4.44	0.0392	4.28	0.0312
4.44	0.0394	4.29	0.0313
4.44	0.0395	4.29	0.0315
4.45	0.0397	4.29	0.0316
4.45	0.0397	4.29	0.0318
4.45	0.0397	4.3	0.0318
4.46	0.0398	4.3	0.0319
4.46	0.0398	4.3	0.0321
4.46	0.0398	4.3	0.0322
4.46	0.04	4.31	0.0322
4.47	0.04	4.31	0.0324
4.47	0.04	4.31	0.0324
4.47	0.04	4.32	0.0326
4.48	0.0401	4.32	0.0327
4.48	0.0401	4.32	0.0329
4.48	0.0401	4.32	0.033
4.49	0.04	4.33	0.0332
4.49	0.04	4.33	0.0333
4.49	0.04	4.33	0.0335
4.49	0.04	4.34	0.0336
4.5	0.04	4.34	0.0338
4.5	0.0398	4.34	0.0339
4.5	0.0398	4.34	0.0341
4.5	0.0398	4.35	0.0343
4.5	-0.018	4.35	0.0344
4.5	-0.0208	4.35	0.0344
4.51	-0.0222	4.35	0.0346
4.51	-0.0229	4.36	0.0347
4.51	-0.0234	4.36	0.0349
4.52	-0.0237	4.36	0.035
4.52	-0.0239	4.37	0.0352
4.52	-0.0239	4.37	0.0353
4.52	-0.024	4.37	0.0355
4.53	-0.0242	4.37	0.0355
4.53	-0.0242	4.38	0.0357
4.53	-0.0242	4.38	0.0358
4.54	-0.0242	4.38	0.036
4.54	-0.0242	4.39	0.036
4.54	-0.0243	4.39	0.0361
4.54	-0.0243	4.39	0.0363
4.55	-0.0243	4.39	0.0364
4.55	-0.0245	4.4	0.0364
4.55	-0.0245	4.4	0.0366
4.56	-0.0245	4.4	0.0367
4.56	-0.0245	4.41	0.0369
4.56	-0.0246	4.41	0.0369
4.56	-0.0246	4.41	0.037
4.57	-0.0248	4.41	0.0372
4.57	-0.0248	4.42	0.0372
4.57	-0.025	4.42	0.0374
4.58	-0.025	4.42	0.0374
4.58	-0.025	4.42	0.0375
4.58	-0.0251	4.43	0.0377
4.58	-0.0251	4.43	0.0377
4.59	-0.0253	4.43	0.0377
4.59	-0.0253	4.44	0.0378
4.59	-0.0254	4.44	0.0378
4.6	-0.0254	4.44	0.038
4.6	-0.0254	4.44	0.038
4.6	-0.0256	4.45	0.0381
4.6	-0.0256	4.45	0.038
4.61	-0.0257	4.45	0.0381
4.61	-0.0257	4.46	0.038
4.61	-0.0259	4.46	0.038
4.62	-0.0259	4.46	0.038
4.62	-0.0259	4.46	0.038
4.62	-0.026	4.47	0.0381
4.63	-0.026	4.47	0.038
4.63	-0.0262	4.47	0.038
4.63	-0.0262	4.47	0.038
4.63	-0.0262	4.48	0.038
4.64	-0.0264	4.48	0.0378
4.64	-0.0264	4.48	0.0378
4.64	-0.0264	4.49	0.0377
4.65	-0.0265	4.49	0.0377
4.65	-0.0265	4.49	0.0375
4.65	-0.0265	4.49	0.0375
4.65	-0.0265	4.5	0.0374
4.66	-0.0265	4.5	0.0372
4.66	-0.0267	4.5	0.0372
4.66	-0.0267	4.5	0.037
4.66	-0.0267	4.5	0.037
4.67	-0.0267	4.5	-0.0121
4.67	-0.0268	4.51	-0.0191
4.67	-0.0268	4.51	-0.0202
4.68	-0.0268	4.51	-0.0206
4.68	-0.0268	4.51	-0.0211
4.68	-0.0268	4.52	-0.0214
4.68	-0.0268	4.52	-0.0215
4.69	-0.0268	4.52	-0.0217
4.69	-0.027	4.53	-0.0219
4.69	-0.027	4.53	-0.022
4.7	-0.027	4.53	-0.022
4.7	-0.027	4.53	-0.0223
4.7	-0.027	4.54	-0.0223
4.7	-0.027	4.54	-0.0225
4.71	-0.0271	4.54	-0.0226
4.71	-0.0271	4.55	-0.0228
4.71	-0.0271	4.55	-0.0228
4.72	-0.0271	4.55	-0.0229
4.72	-0.0271	4.55	-0.0231
4.72	-0.0271	4.56	-0.0231
4.73	-0.0273	4.56	-0.0233
4.73	-0.0273	4.56	-0.0233
4.73	-0.0273	4.57	-0.0234
4.73	-0.0274	4.57	-0.0234
4.74	-0.0273	4.57	-0.0236
4.74	-0.0273	4.57	-0.0237
4.74	-0.0274	4.58	-0.0237
4.75	-0.0274	4.58	-0.0237
4.75	-0.0274	4.58	-0.0239
4.75	-0.0276	4.58	-0.0239
4.75	-0.0276	4.59	-0.0239
4.76	-0.0276	4.59	-0.024
4.76	-0.0276	4.59	-0.024
4.76	-0.0277	4.6	-0.024
4.77	-0.0277	4.6	-0.0242
4.77	-0.0277	4.6	-0.0242
4.77	-0.0277	4.6	-0.0242
4.77	-0.0279	4.61	-0.0242
4.78	-0.0279	4.61	-0.0242
4.78	-0.0279	4.61	-0.0242
4.78	-0.0281	4.62	-0.0243
4.79	-0.0281	4.62	-0.0243
4.79	-0.0282	4.62	-0.0243
4.79	-0.0282	4.62	-0.0243
4.79	-0.0282	4.63	-0.0243
4.8	-0.0284	4.63	-0.0243
4.8	-0.0284	4.63	-0.0243
4.8	-0.0284	4.63	-0.0243
4.81	-0.0285	4.64	-0.0245
4.81	-0.0285	4.64	-0.0245
4.81	-0.0287	4.64	-0.0245
4.81	-0.0288	4.65	-0.0245
4.82	-0.0288	4.65	-0.0245
4.82	-0.0288	4.65	-0.0245
4.82	-0.029	4.65	-0.0246
4.83	-0.029	4.66	-0.0246
4.83	-0.0291	4.66	-0.0245
4.83	-0.0293	4.66	-0.0246
4.83	-0.0295	4.67	-0.0246
4.84	-0.0295	4.67	-0.0246
4.84	-0.0296	4.67	-0.0246
4.84	-0.0298	4.67	-0.0246
4.85	-0.0298	4.68	-0.0246
4.85	-0.0299	4.68	-0.0248
4.85	-0.0301	4.68	-0.0248
4.85	-0.0302	4.68	-0.0248
4.86	-0.0304	4.69	-0.0248
4.86	-0.0304	4.69	-0.025
4.86	-0.0305	4.69	-0.025
4.87	-0.0307	4.7	-0.025
4.87	-0.031	4.7	-0.025
4.87	-0.0312	4.7	-0.025
4.88	-0.0313	4.7	-0.0251
4.88	-0.0315	4.71	-0.0251
4.88	-0.0316	4.71	-0.0251
4.88	-0.0319	4.71	-0.0251
4.89	-0.0319	4.72	-0.0253
4.89	-0.0321	4.72	-0.0253
4.89	-0.0324	4.72	-0.0253
4.9	-0.0326	4.72	-0.0253
4.9	-0.0329	4.73	-0.0253
4.9	-0.0332	4.73	-0.0253
4.9	-0.0335	4.73	-0.0253
4.91	-0.0338	4.73	-0.0254
4.91	-0.0341	4.74	-0.0254
4.91	-0.0344	4.74	-0.0254
4.92	-0.0347	4.74	-0.0254
4.92	-0.035	4.75	-0.0256
4.92	-0.0355	4.75	-0.0256
4.92	-0.0358	4.75	-0.0256
4.93	-0.0363	4.75	-0.0256
4.93	-0.0367	4.76	-0.0257
4.93	-0.0372	4.76	-0.0257
4.94	-0.0377	4.76	-0.0257
4.94	-0.0381	4.77	-0.0259
4.94	-0.0388	4.77	-0.0259
4.94	-0.0394	4.77	-0.0259
4.95	-0.04	4.77	-0.026
4.95	-0.0405	4.78	-0.026
4.95	-0.0411	4.78	-0.0262
4.96	-0.0417	4.78	-0.0262
4.96	-0.0423	4.78	-0.0262
4.96	-0.0429	4.79	-0.0264
4.96	-0.0436	4.79	-0.0264
4.97	-0.0442	4.79	-0.0264
4.97	-0.0448	4.8	-0.0265
4.97	-0.0453	4.8	-0.0265
4.98	-0.0459	4.8	-0.0267
4.98	-0.0465	4.8	-0.0268
4.98	-0.047	4.81	-0.0268
4.98	-0.0473	4.81	-0.027
4.99	-0.0477	4.81	-0.027
4.99	-0.0481	4.82	-0.027
4.99	-0.0482	4.82	-0.0271
5	-0.0484	4.82	-0.0271
5	-0.0485	4.82	-0.0273
5	-0.0485	4.83	-0.0274
5	-0.0485	4.83	-0.0274
5	0.0223	4.83	-0.0276
5	0.0273	4.84	-0.0276
5.01	0.0279	4.84	-0.0277
5.01	0.0274	4.84	-0.0279
5.01	0.0268	4.84	-0.0281
5.02	0.0264	4.85	-0.0282
5.02	0.0262	4.85	-0.0284
5.02	0.0259	4.85	-0.0285
5.02	0.0259	4.85	-0.0285
5.03	0.0257	4.86	-0.0287
5.03	0.0257	4.86	-0.029
5.03	0.0256	4.86	-0.029
5.04	0.0256	4.87	-0.0291
5.04	0.0256	4.87	-0.0293
5.04	0.0256	4.87	-0.0296
5.04	0.0256	4.87	-0.0298
5.05	0.0256	4.88	-0.0301
5.05	0.0256	4.88	-0.0302
5.05	0.0256	4.88	-0.0305
5.06	0.0256	4.89	-0.0307
5.06	0.0256	4.89	-0.0308
5.06	0.0254	4.89	-0.0312
5.06	0.0254	4.89	-0.0316
5.07	0.0254	4.9	-0.0318
5.07	0.0254	4.9	-0.0321
5.07	0.0254	4.9	-0.0326
5.08	0.0254	4.9	-0.0329
5.08	0.0254	4.91	-0.0333
5.08	0.0254	4.91	-0.0336
5.09	0.0254	4.91	-0.0343
5.09	0.0254	4.92	-0.0346
5.09	0.0253	4.92	-0.0352
5.09	0.0254	4.92	-0.0358
5.1	0.0253	4.92	-0.0364
5.1	0.0253	4.93	-0.0369
5.1	0.0254	4.93	-0.0377
5.11	0.0254	4.93	-0.0383
5.11	0.0254	4.94	-0.0391
5.11	0.0254	4.94	-0.0397
5.11	0.0254	4.94	-0.0405
5.12	0.0254	4.94	-0.0411
5.12	0.0254	4.95	-0.0419
5.12	0.0254	4.95	-0.0425
5.13	0.0254	4.95	-0.0431
5.13	0.0256	4.96	-0.0436
5.13	0.0254	4.96	-0.044
5.13	0.0256	4.96	-0.0445
5.14	0.0256	4.96	-0.0448
5.14	0.0256	4.97	-0.045
5.14	0.0256	4.97	-0.0453
5.15	0.0256	4.97	-0.0453
5.15	0.0257	4.97	-0.0454
5.15	0.0257	4.98	-0.0456
5.15	0.0257	4.98	-0.0454
5.16	0.0257	4.98	-0.0454
5.16	0.0259	4.99	-0.0453
5.16	0.0259	4.99	-0.0451
5.17	0.0259	4.99	-0.045
5.17	0.0259	4.99	-0.0448
5.17	0.026	5	-0.0445
5.18	0.026	5	-0.0443
5.18	0.026	5	-0.044
5.18	0.0262	5	-0.0439
5.18	0.0262	5	-0.0439
5.19	0.0262	5	0.0186
5.19	0.0262	5.01	0.024
5.19	0.0264	5.01	0.0248
5.2	0.0264	5.01	0.025
5.2	0.0264	5.01	0.0254
5.2	0.0265	5.02	0.0256
5.2	0.0265	5.02	0.0259
5.21	0.0265	5.02	0.026
5.21	0.0267	5.03	0.0262
5.21	0.0267	5.03	0.0264
5.22	0.0268	5.03	0.0267
5.22	0.0268	5.03	0.0268
5.22	0.0268	5.04	0.0268
5.22	0.0268	5.04	0.027
5.23	0.027	5.04	0.0273
5.23	0.027	5.05	0.0273
5.23	0.0271	5.05	0.0274
5.24	0.0271	5.05	0.0274
5.24	0.0273	5.05	0.0276
5.24	0.0273	5.06	0.0277
5.24	0.0273	5.06	0.0277
5.25	0.0274	5.06	0.0279
5.25	0.0274	5.07	0.0279
5.25	0.0274	5.07	0.0279
5.26	0.0276	5.07	0.0279
5.26	0.0277	5.07	0.0279
5.26	0.0277	5.08	0.0279
5.26	0.0279	5.08	0.0281
5.27	0.0279	5.08	0.0281
5.27	0.0281	5.08	0.0281
5.27	0.0281	5.09	0.0281
5.28	0.0281	5.09	0.0281
5.28	0.0282	5.09	0.0281
5.28	0.0282	5.1	0.0281
5.28	0.0284	5.1	0.0279
5.29	0.0284	5.1	0.0281
5.29	0.0285	5.1	0.0279
5.29	0.0285	5.11	0.0281
5.3	0.0287	5.11	0.0281
5.3	0.0288	5.11	0.0281
5.3	0.0288	5.12	0.0281
5.3	0.029	5.12	0.0281
5.31	0.0291	5.12	0.0281
5.31	0.0291	5.12	0.0279
5.31	0.0293	5.13	0.0279
5.32	0.0293	5.13	0.0279
5.32	0.0295	5.13	0.0279
5.32	0.0296	5.13	0.0279
5.32	0.0296	5.14	0.0281
5.33	0.0298	5.14	0.0281
5.33	0.0299	5.14	0.0281
5.33	0.0301	5.15	0.0279
5.34	0.0301	5.15	0.0279
5.34	0.0302	5.15	0.0279
5.34	0.0304	5.15	0.0281
5.34	0.0305	5.16	0.0279
5.35	0.0307	5.16	0.0281
5.35	0.0308	5.16	0.0281
5.35	0.031	5.17	0.0279
5.36	0.0312	5.17	0.0279
5.36	0.0313	5.17	0.0281
5.36	0.0315	5.17	0.0281
5.37	0.0316	5.18	0.0281
5.37	0.0318	5.18	0.0281
5.37	0.0319	5.18	0.0281
5.37	0.0321	5.19	0.0281
5.38	0.0324	5.19	0.0281
5.38	0.0326	5.19	0.0281
5.38	0.0327	5.19	0.0281
5.39	0.0329	5.2	0.0281
5.39	0.0332	5.2	0.0281
5.39	0.0333	5.2	0.0282
5.39	0.0336	5.2	0.0282
5.4	0.0338	5.21	0.0282
5.4	0.0341	5.21	0.0282
5.4	0.0343	5.21	0.0282
5.41	0.0346	5.22	0.0282
5.41	0.0349	5.22	0.0284
5.41	0.035	5.22	0.0284
5.41	0.0353	5.22	0.0284
5.42	0.0357	5.23	0.0285
5.42	0.0358	5.23	0.0285
5.42	0.0361	5.23	0.0287
5.43	0.0364	5.24	0.0287
5.43	0.0367	5.24	0.0287
5.43	0.0369	5.24	0.0287
5.44	0.0372	5.24	0.0288
5.44	0.0375	5.25	0.0288
5.44	0.0378	5.25	0.0288
5.44	0.038	5.25	0.029
5.45	0.0383	5.25	0.029
5.45	0.0386	5.26	0.0291
5.45	0.0388	5.26	0.0291
5.46	0.0389	5.26	0.0293
5.46	0.0392	5.27	0.0295
5.46	0.0394	5.27	0.0295
5.46	0.0395	5.27	0.0296
5.47	0.0397	5.27	0.0298
5.47	0.0397	5.28	0.0298
5.47	0.0398	5.28	0.0299
5.48	0.04	5.28	0.0299
5.48	0.04	5.29	0.0301
5.48	0.0401	5.29	0.0302
5.48	0.0403	5.29	0.0302
5.49	0.0403	5.29	0.0305
5.49	0.0403	5.3	0.0305
5.49	0.0403	5.3	0.0307
5.5	0.0403	5.3	0.0307
5.5	0.0405	5.31	0.0308
5.5	0.0403	5.31	0.0312
5.5	0.0403	5.31	0.0312
5.5	-0.0172	5.31	0.0313
5.5	-0.0215	5.32	0.0315
5.51	-0.0229	5.32	0.0316
5.51	-0.0236	5.32	0.0318
5.51	-0.0239	5.32	0.0319
5.51	-0.024	5.33	0.0321
5.52	-0.0242	5.33	0.0322
5.52	-0.0242	5.33	0.0322
5.52	-0.024	5.34	0.0326
5.53	-0.024	5.34	0.0327
5.53	-0.024	5.34	0.0329
5.53	-0.024	5.34	0.033
5.53	-0.024	5.35	0.0332
5.54	-0.024	5.35	0.0333
5.54	-0.024	5.35	0.0335
5.54	-0.024	5.36	0.0338
5.55	-0.024	5.36	0.0338
5.55	-0.024	5.36	0.0341
5.55	-0.024	5.36	0.0343
5.56	-0.0242	5.37	0.0344
5.56	-0.0242	5.37	0.0346
5.56	-0.0242	5.37	0.0347
5.56	-0.0243	5.37	0.0349
5.57	-0.0243	5.38	0.035
5.57	-0.0243	5.38	0.0353
5.57	-0.0245	5.38	0.0355
5.58	-0.0245	5.39	0.0355
5.58	-0.0245	5.39	0.0358
5.58	-0.0245	5.39	0.036
5.58	-0.0246	5.39	0.0361
5.59	-0.0246	5.4	0.0363
5.59	-0.0246	5.4	0.0363
5.59	-0.0246	5.4	0.0364
5.6	-0.0248	5.41	0.0366
5.6	-0.0248	5.41	0.0367
5.6	-0.0248	5.41	0.0369
5.6	-0.0248	5.41	0.037
5.61	-0.025	5.42	0.0372
5.61	-0.025	5.42	0.0374
5.61	-0.025	5.42	0.0375
5.62	-0.025	5.43	0.0377
5.62	-0.025	5.43	0.0377
5.62	-0.025	5.43	0.0378
5.62	-0.0251	5.43	0.038
5.63	-0.0251	5.44	0.0381
5.63	-0.0251	5.44	0.0381
5.63	-0.0251	5.44	0.0383
5.64	-0.0251	5.44	0.0384
5.64	-0.0253	5.45	0.0384
5.64	-0.0253	5.45	0.0384
5.64	-0.0253	5.45	0.0386
5.65	-0.0253	5.46	0.0386
5.65	-0.0253	5.46	0.0388
5.65	-0.0253	5.46	0.0388
5.66	-0.0253	5.46	0.0388
5.66	-0.0253	5.47	0.0388
5.66	-0.0253	5.47	0.0388
5.67	-0.0254	5.47	0.0388
5.67	-0.0254	5.48	0.0388
5.67	-0.0254	5.48	0.0388
5.67	-0.0254	5.48	0.0388
5.68	-0.0254	5.48	0.0388
5.68	-0.0254	5.49	0.0386
5.68	-0.0254	5.49	0.0386
5.69	-0.0254	5.49	0.0384
[truncated: 569,838+ more rows]

## Sheet: Fig.6b
Cycling performance of Zn-Zn cell (10 mAh cm-2 10 mA cm-2)
Bilayer SEI		No SEI
Time/h	Voltage/V	Time/h	Voltage/V
0	0.2015	0	0.2034
0	0.1814	0	0.1531
0	0.1607	0	0.1361
0.01	0.1527	0	0.1356
0.01	0.1488	0.01	0.1271
0.01	0.1459	0.01	0.1226
0.01	0.1437	0.01	0.1195
0.02	0.142	0.01	0.1173
0.02	0.1411	0.02	0.1155
0.02	0.1404	0.02	0.1139
0.03	0.1397	0.02	0.1125
0.03	0.1394	0.03	0.1115
0.03	0.1389	0.03	0.1105
0.03	0.1384	0.03	0.1096
0.04	0.138	0.03	0.1087
0.04	0.1376	0.04	0.1079
0.04	0.1373	0.04	0.1073
0.05	0.137	0.04	0.1066
0.05	0.1367	0.05	0.1059
0.05	0.1364	0.05	0.1053
0.05	0.1363	0.05	0.1048
0.06	0.1361	0.05	0.1043
0.06	0.1356	0.06	0.1039
0.06	0.1353	0.06	0.1032
0.07	0.135	0.06	0.1029
0.07	0.1349	0.06	0.1025
0.07	0.1345	0.07	0.1022
0.07	0.1344	0.07	0.1018
0.08	0.1341	0.07	0.1015
0.08	0.1339	0.08	0.1011
0.08	0.1338	0.08	0.1008
0.08	0.1335	0.08	0.1004
0.09	0.1333	0.08	0.1001
0.09	0.1332	0.09	0.0998
0.09	0.133	0.09	0.0995
0.1	0.1327	0.09	0.0994
0.1	0.1325	0.1	0.0991
0.1	0.1324	0.1	0.0989
0.1	0.1322	0.1	0.0984
0.11	0.1321	0.1	0.0983
0.11	0.1318	0.11	0.0981
0.11	0.1316	0.11	0.0978
0.12	0.1313	0.11	0.0977
0.12	0.131	0.12	0.0975
0.12	0.1308	0.12	0.0972
0.12	0.1307	0.12	0.097
0.13	0.1305	0.12	0.0967
0.13	0.1304	0.13	0.0967
0.13	0.1302	0.13	0.0966
0.14	0.1301	0.13	0.0963
0.14	0.1299	0.13	0.0961
0.14	0.1297	0.14	0.096
0.14	0.1296	0.14	0.0958
0.15	0.1294	0.14	0.0955
0.15	0.1293	0.15	0.0955
0.15	0.1291	0.15	0.0953
0.15	0.129	0.15	0.0952
0.16	0.1288	0.15	0.095
0.16	0.1287	0.16	0.0949
0.16	0.1285	0.16	0.0947
0.17	0.1283	0.16	0.0946
0.17	0.128	0.17	0.0944
0.17	0.1279	0.17	0.0942
0.17	0.1279	0.17	0.0942
0.18	0.1277	0.17	0.0939
0.18	0.1276	0.18	0.0939
0.18	0.1274	0.18	0.0938
0.19	0.1273	0.18	0.0938
0.19	0.1271	0.19	0.0935
0.19	0.127	0.19	0.0935
0.19	0.127	0.19	0.0933
0.2	0.1268	0.19	0.0933
0.2	0.1268	0.2	0.0932
0.2	0.1266	0.2	0.0932
0.21	0.1265	0.2	0.093
0.21	0.1263	0.2	0.0929
0.21	0.1262	0.21	0.0927
0.21	0.1262	0.21	0.0927
0.22	0.126	0.21	0.0927
0.22	0.126	0.22	0.0925
0.22	0.1259	0.22	0.0924
0.23	0.1259	0.22	0.0922
0.23	0.1257	0.22	0.0922
0.23	0.1256	0.23	0.0921
0.23	0.1256	0.23	0.0921
0.24	0.1254	0.23	0.0919
0.24	0.1254	0.24	0.0918
0.24	0.1252	0.24	0.0918
0.24	0.1251	0.24	0.0916
0.25	0.1251	0.24	0.0916
0.25	0.1249	0.25	0.0916
0.25	0.1249	0.25	0.0915
0.26	0.1248	0.25	0.0913
0.26	0.1248	0.25	0.0913
0.26	0.1246	0.26	0.0913
0.26	0.1246	0.26	0.0913
0.27	0.1245	0.26	0.0911
0.27	0.1245	0.27	0.0911
0.27	0.1243	0.27	0.091
0.28	0.1243	0.27	0.091
0.28	0.1242	0.27	0.091
0.28	0.1242	0.28	0.0908
0.28	0.124	0.28	0.0908
0.29	0.124	0.28	0.0907
0.29	0.1239	0.29	0.0907
0.29	0.1239	0.29	0.0905
0.3	0.1237	0.29	0.0905
0.3	0.1237	0.29	0.0905
0.3	0.1235	0.3	0.0905
0.3	0.1235	0.3	0.0904
0.31	0.1234	0.3	0.0904
0.31	0.1234	0.31	0.0904
0.31	0.1232	0.31	0.0902
0.31	0.1232	0.31	0.0902
0.32	0.1231	0.31	0.0902
0.32	0.1231	0.32	0.0901
0.32	0.1231	0.32	0.0901
0.33	0.1229	0.32	0.0901
0.33	0.1229	0.32	0.0899
0.33	0.1228	0.33	0.0899
0.33	0.1228	0.33	0.0898
0.34	0.1228	0.33	0.0899
0.34	0.1226	0.34	0.0898
0.34	0.1226	0.34	0.0898
0.35	0.1225	0.34	0.0896
0.35	0.1225	0.34	0.0898
0.35	0.1225	0.35	0.0896
0.35	0.1223	0.35	0.0896
0.36	0.1223	0.35	0.0896
0.36	0.1221	0.36	0.0894
0.36	0.1221	0.36	0.0894
0.37	0.1221	0.36	0.0894
0.37	0.122	0.36	0.0894
0.37	0.122	0.37	0.0894
0.37	0.122	0.37	0.0893
0.38	0.1218	0.37	0.0893
0.38	0.1218	0.37	0.0893
0.38	0.1218	0.38	0.0893
0.39	0.1217	0.38	0.0893
0.39	0.1217	0.38	0.0893
0.39	0.1217	0.39	0.0893
0.39	0.1217	0.39	0.0891
0.4	0.1215	0.39	0.0891
0.4	0.1215	0.39	0.0891
0.4	0.1215	0.4	0.0891
0.4	0.1214	0.4	0.0891
0.41	0.1214	0.4	0.089
0.41	0.1214	0.41	0.089
0.41	0.1212	0.41	0.0891
0.42	0.1212	0.41	0.089
0.42	0.1212	0.41	0.089
0.42	0.1211	0.42	0.089
0.42	0.1211	0.42	0.0888
0.43	0.1211	0.42	0.089
0.43	0.1211	0.43	0.089
0.43	0.1209	0.43	0.0888
0.44	0.1209	0.43	0.089
0.44	0.1209	0.43	0.0888
0.44	0.1208	0.44	0.0888
0.44	0.1208	0.44	0.0888
0.45	0.1206	0.44	0.0888
0.45	0.1206	0.45	0.0888
0.45	0.1206	0.45	0.0888
0.46	0.1206	0.45	0.0888
0.46	0.1204	0.45	0.0888
0.46	0.1203	0.46	0.0888
0.46	0.1203	0.46	0.0888
0.47	0.1201	0.46	0.0888
0.47	0.1201	0.46	0.089
0.47	0.12	0.47	0.0888
0.47	0.1201	0.47	0.0888
0.48	0.1201	0.47	0.0888
0.48	0.12	0.48	0.0888
0.48	0.12	0.48	0.0888
0.49	0.12	0.48	0.0888
0.49	0.12	0.48	0.089
0.49	0.1198	0.49	0.0888
0.49	0.12	0.49	0.089
0.5	0.1198	0.49	0.089
0.5	0.1198	0.5	0.0888
0.5	0.1198	0.5	0.089
0.51	0.1198	0.5	0.089
0.51	0.1198	0.5	0.089
0.51	0.1197	0.51	0.089
0.51	0.1195	0.51	0.089
0.52	0.1197	0.51	0.089
0.52	0.1195	0.52	0.089
0.52	0.1194	0.52	0.089
0.53	0.1194	0.52	0.089
0.53	0.1194	0.52	0.089
0.53	0.1194	0.53	0.089
0.53	0.1194	0.53	0.0891
0.54	0.1194	0.53	0.089
0.54	0.1194	0.54	0.0891
0.54	0.1194	0.54	0.0891
0.54	0.1192	0.54	0.0891
0.55	0.1194	0.54	0.0891
0.55	0.1194	0.55	0.0891
0.55	0.1194	0.55	0.0891
0.56	0.1194	0.55	0.0888
0.56	0.1192	0.55	0.088
0.56	0.1192	0.56	0.088
0.56	0.1192	0.56	0.0879
0.57	0.1192	0.56	0.0879
0.57	0.1192	0.57	0.088
0.57	0.119	0.57	0.0879
0.58	0.119	0.57	0.0879
0.58	0.119	0.57	0.0879
0.58	0.119	0.58	0.0879
0.58	0.119	0.58	0.0879
0.59	0.119	0.58	0.0879
0.59	0.1189	0.59	0.0879
0.59	0.119	0.59	0.0879
0.6	0.1189	0.59	0.0879
0.6	0.1189	0.59	0.0879
0.6	0.1189	0.6	0.0879
0.6	0.1189	0.6	0.0879
0.61	0.1187	0.6	0.0879
0.61	0.1189	0.61	0.0879
0.61	0.1187	0.61	0.0879
0.62	0.1187	0.61	0.0879
0.62	0.1187	0.61	0.0876
0.62	0.1187	0.62	0.0874
0.62	0.1187	0.62	0.0874
0.63	0.1187	0.62	0.0873
0.63	0.1186	0.62	0.0873
0.63	0.1186	0.63	0.0873
0.63	0.1186	0.63	0.0873
0.64	0.1186	0.63	0.0873
0.64	0.1186	0.64	0.0873
0.64	0.1184	0.64	0.0873
0.65	0.1186	0.64	0.0873
0.65	0.1184	0.64	0.0873
0.65	0.1184	0.65	0.0865
0.65	0.1184	0.65	0.0865
0.66	0.1184	0.65	0.0865
0.66	0.1183	0.66	0.0865
0.66	0.1183	0.66	0.0865
0.67	0.1183	0.66	0.0865
0.67	0.1183	0.66	0.0865
0.67	0.1183	0.67	0.0865
0.67	0.1183	0.67	0.0865
0.68	0.1183	0.67	0.0865
0.68	0.1181	0.67	0.0865
0.68	0.1181	0.68	0.0867
0.69	0.1181	0.68	0.0867
0.69	0.1181	0.68	0.0867
0.69	0.118	0.69	0.0867
0.69	0.118	0.69	0.0867
0.7	0.118	0.69	0.0862
0.7	0.118	0.69	0.0859
0.7	0.118	0.7	0.0859
0.71	0.118	0.7	0.0859
0.71	0.118	0.7	0.0859
0.71	0.1178	0.71	0.0859
0.71	0.1178	0.71	0.086
0.72	0.1178	0.71	0.086
0.72	0.1178	0.71	0.086
0.72	0.1178	0.72	0.086
0.72	0.1178	0.72	0.086
0.73	0.1178	0.72	0.086
0.73	0.1178	0.73	0.0862
0.73	0.1178	0.73	0.0862
0.74	0.1177	0.73	0.0862
0.74	0.1177	0.73	0.0862
0.74	0.1177	0.74	0.0863
0.74	0.1177	0.74	0.0863
0.75	0.1177	0.74	0.0863
0.75	0.1177	0.75	0.0856
0.75	0.1177	0.75	0.0856
0.76	0.1177	0.75	0.0856
0.76	0.1175	0.75	0.0856
0.76	0.1175	0.76	0.0856
0.76	0.1175	0.76	0.0856
0.77	0.1175	0.76	0.0856
0.77	0.1175	0.76	0.0856
0.77	0.1175	0.77	0.0856
0.78	0.1175	0.77	0.0857
0.78	0.1175	0.77	0.0857
0.78	0.1175	0.78	0.0857
0.78	0.1173	0.78	0.0859
0.79	0.1173	0.78	0.0859
0.79	0.1173	0.78	0.086
0.79	0.1173	0.79	0.086
0.8	0.1173	0.79	0.086
0.8	0.1173	0.79	0.0862
0.8	0.1173	0.8	0.0853
0.8	0.1173	0.8	0.0853
0.81	0.1173	0.8	0.0853
0.81	0.1172	0.8	0.0853
0.81	0.1172	0.81	0.0853
0.81	0.1172	0.81	0.0854
0.82	0.1172	0.81	0.0854
0.82	0.1172	0.81	0.0854
0.82	0.1172	0.82	0.0854
0.83	0.1172	0.82	0.0854
0.83	0.1172	0.82	0.0856
0.83	0.1172	0.83	0.0856
0.83	0.1172	0.83	0.0857
0.84	0.1172	0.83	0.0857
0.84	0.117	0.83	0.0857
0.84	0.117	0.84	0.0859
0.85	0.117	0.84	0.0851
0.85	0.1169	0.84	0.0851
0.85	0.1169	0.85	0.0851
0.85	0.1169	0.85	0.0851
0.86	0.1169	0.85	0.0848
0.86	0.1169	0.85	0.0848
0.86	0.1169	0.86	0.0848
0.87	0.1169	0.86	0.0848
0.87	0.1169	0.86	0.0848
0.87	0.1169	0.87	0.0849
0.87	0.1169	0.87	0.0849
0.88	0.1169	0.87	0.0849
0.88	0.1169	0.87	0.0851
0.88	0.1169	0.88	0.0851
0.88	0.1169	0.88	0.0853
0.89	0.1169	0.88	0.0853
0.89	0.1169	0.88	0.0853
0.89	0.1169	0.89	0.0854
0.9	0.1169	0.89	0.0854
0.9	0.1169	0.89	0.0856
0.9	0.1169	0.9	0.0853
0.9	0.1169	0.9	0.0853
0.91	0.1169	0.9	0.0853
0.91	0.1169	0.9	0.0853
0.91	0.1169	0.91	0.0853
0.92	0.1169	0.91	0.0854
0.92	0.1169	0.91	0.084
0.92	0.1169	0.92	0.084
0.92	0.1169	0.92	0.0839
0.93	0.1169	0.92	0.084
0.93	0.1169	0.92	0.084
0.93	0.1169	0.93	0.0842
0.94	0.1169	0.93	0.0842
0.94	0.1169	0.93	0.0843
0.94	0.1169	0.94	0.0843
0.94	0.1167	0.94	0.0843
0.95	0.1167	0.94	0.0845
0.95	0.1167	0.94	0.0846
0.95	0.1167	0.95	0.0846
0.96	0.1167	0.95	0.0848
0.96	0.1167	0.95	0.0848
0.96	0.1169	0.95	0.0848
0.96	0.1167	0.96	0.0848
0.97	0.1167	0.96	0.0839
0.97	0.1167	0.96	0.084
0.97	0.1167	0.97	0.084
0.97	0.1167	0.97	0.084
0.98	0.1167	0.97	0.084
0.98	0.1167	0.97	0.0842
0.98	0.1169	0.98	0.0843
0.99	0.1169	0.98	0.0843
0.99	0.1169	0.98	0.0843
0.99	0.1169	0.99	0.0845
0.99	0.1167	0.99	0.084
1	0.1167	0.99	0.0839
1	0.1169	0.99	0.084
1	0.1169	1	0.084
1	-0.0482	1	0.084
1	-0.0591	1	0.084
1.01	-0.0625	1	-0.0339
1.01	-0.0646	1	-0.0445
1.01	-0.0668	1.01	-0.0484
1.02	-0.068	1.01	-0.0502
1.02	-0.0688	1.01	-0.0515
1.02	-0.0696	1.01	-0.0524
1.02	-0.0701	1.02	-0.0532
1.03	-0.0705	1.02	-0.0536
1.03	-0.071	1.02	-0.0543
1.03	-0.0713	1.03	-0.0547
1.04	-0.0716	1.03	-0.0552
1.04	-0.0719	1.03	-0.0553
1.04	-0.0721	1.03	-0.0556
1.04	-0.0721	1.04	-0.056
1.05	-0.0722	1.04	-0.0561
1.05	-0.0722	1.04	-0.0563
1.05	-0.0722	1.04	-0.0564
1.06	-0.0722	1.05	-0.0566
1.06	-0.0722	1.05	-0.0566
1.06	-0.0722	1.05	-0.0567
1.06	-0.0722	1.06	-0.0567
1.07	-0.0722	1.06	-0.0567
1.07	-0.0722	1.06	-0.0567
1.07	-0.0721	1.06	-0.0567
1.08	-0.0721	1.07	-0.0569
1.08	-0.0721	1.07	-0.0569
1.08	-0.0719	1.07	-0.0567
1.08	-0.0719	1.08	-0.0567
1.09	-0.0719	1.08	-0.0567
1.09	-0.0718	1.08	-0.0567
1.09	-0.0718	1.08	-0.0567
1.1	-0.0718	1.09	-0.0567
1.1	-0.0716	1.09	-0.0567
1.1	-0.0716	1.09	-0.0567
1.1	-0.0716	1.1	-0.0567
1.11	-0.0715	1.1	-0.0566
1.11	-0.0715	1.1	-0.0566
1.11	-0.0715	1.1	-0.0566
1.12	-0.0713	1.11	-0.0566
1.12	-0.0713	1.11	-0.0566
1.12	-0.0711	1.11	-0.0566
1.12	-0.0711	1.12	-0.0566
1.13	-0.0711	1.12	-0.0566
1.13	-0.0711	1.12	-0.0566
1.13	-0.0711	1.12	-0.0564
1.14	-0.071	1.13	-0.0566
1.14	-0.071	1.13	-0.0564
1.14	-0.071	1.13	-0.0564
1.14	-0.071	1.13	-0.0564
1.15	-0.0708	1.14	-0.0564
1.15	-0.0708	1.14	-0.0564
1.15	-0.0708	1.14	-0.0564
1.15	-0.0708	1.15	-0.0564
1.16	-0.0708	1.15	-0.0564
1.16	-0.0707	1.15	-0.0564
1.16	-0.0708	1.15	-0.0564
1.17	-0.0707	1.16	-0.0564
1.17	-0.0707	1.16	-0.0564
1.17	-0.0707	1.16	-0.0564
1.17	-0.0707	1.17	-0.0564
1.18	-0.0707	1.17	-0.0564
1.18	-0.0707	1.17	-0.0564
1.18	-0.0705	1.17	-0.0564
1.19	-0.0707	1.18	-0.0564
1.19	-0.0705	1.18	-0.0564
1.19	-0.0705	1.18	-0.0564
1.19	-0.0705	1.19	-0.0564
1.2	-0.0705	1.19	-0.0564
1.2	-0.0705	1.19	-0.0564
1.2	-0.0705	1.19	-0.0564
1.21	-0.0705	1.2	-0.0564
1.21	-0.0705	1.2	-0.0564
1.21	-0.0705	1.2	-0.0564
1.21	-0.0705	1.2	-0.0564
1.22	-0.0705	1.21	-0.0564
1.22	-0.0705	1.21	-0.0564
1.22	-0.0705	1.21	-0.0564
1.22	-0.0704	1.22	-0.0563
1.23	-0.0704	1.22	-0.0564
1.23	-0.0705	1.22	-0.0564
1.23	-0.0704	1.22	-0.0564
1.24	-0.0704	1.23	-0.0564
1.24	-0.0704	1.23	-0.0564
1.24	-0.0705	1.23	-0.0564
1.24	-0.0705	1.24	-0.0564
1.25	-0.0705	1.24	-0.0564
1.25	-0.0705	1.24	-0.0564
1.25	-0.0705	1.24	-0.0564
1.26	-0.0705	1.25	-0.0564
1.26	-0.0705	1.25	-0.0564
1.26	-0.0705	1.25	-0.0564
1.26	-0.0705	1.26	-0.0564
1.27	-0.0705	1.26	-0.0564
1.27	-0.0705	1.26	-0.0564
1.27	-0.0707	1.26	-0.0564
1.28	-0.0705	1.27	-0.0564
1.28	-0.0707	1.27	-0.0564
1.28	-0.0707	1.27	-0.0564
1.28	-0.0707	1.27	-0.0564
1.29	-0.0707	1.28	-0.0566
1.29	-0.0707	1.28	-0.0564
1.29	-0.0707	1.28	-0.0566
1.3	-0.0707	1.29	-0.0564
1.3	-0.0707	1.29	-0.0564
1.3	-0.0707	1.29	-0.0564
1.3	-0.0707	1.29	-0.0564
1.31	-0.0707	1.3	-0.0564
1.31	-0.0708	1.3	-0.0564
1.31	-0.0707	1.3	-0.0566
1.31	-0.0708	1.31	-0.0564
1.32	-0.0708	1.31	-0.0566
1.32	-0.0708	1.31	-0.0566
1.32	-0.0708	1.31	-0.0566
1.33	-0.0708	1.32	-0.0566
1.33	-0.0708	1.32	-0.0566
1.33	-0.0708	1.32	-0.0566
1.33	-0.071	1.32	-0.0566
1.34	-0.071	1.33	-0.0567
1.34	-0.071	1.33	-0.0566
1.34	-0.071	1.33	-0.0566
1.35	-0.071	1.34	-0.0567
1.35	-0.071	1.34	-0.0567
1.35	-0.071	1.34	-0.0567
1.35	-0.071	1.34	-0.0567
1.36	-0.071	1.35	-0.0567
1.36	-0.071	1.35	-0.0567
1.36	-0.071	1.35	-0.0567
1.37	-0.0711	1.36	-0.0567
1.37	-0.071	1.36	-0.0567
1.37	-0.0711	1.36	-0.0569
1.37	-0.0711	1.36	-0.0569
1.38	-0.0711	1.37	-0.0567
1.38	-0.0711	1.37	-0.0569
1.38	-0.0711	1.37	-0.0569
1.38	-0.0711	1.38	-0.0569
1.39	-0.0713	1.38	-0.0569
1.39	-0.0713	1.38	-0.0569
1.39	-0.0713	1.38	-0.0569
1.4	-0.0713	1.39	-0.057
1.4	-0.0713	1.39	-0.0569
1.4	-0.0713	1.39	-0.057
1.4	-0.0715	1.39	-0.057
1.41	-0.0715	1.4	-0.057
1.41	-0.0715	1.4	-0.057
1.41	-0.0715	1.4	-0.057
1.42	-0.0715	1.41	-0.057
1.42	-0.0715	1.41	-0.057
1.42	-0.0715	1.41	-0.057
1.42	-0.0716	1.41	-0.057
1.43	-0.0716	1.42	-0.0572
1.43	-0.0716	1.42	-0.0572
1.43	-0.0716	1.42	-0.0572
1.44	-0.0716	1.43	-0.0572
1.44	-0.0718	1.43	-0.0572
1.44	-0.0718	1.43	-0.0572
1.44	-0.0718	1.43	-0.0572
1.45	-0.0718	1.44	-0.0572
1.45	-0.0718	1.44	-0.0572
1.45	-0.0719	1.44	-0.0572
1.45	-0.0718	1.45	-0.0574
1.46	-0.0719	1.45	-0.0574
1.46	-0.0719	1.45	-0.0574
1.46	-0.0719	1.45	-0.0574
1.47	-0.0719	1.46	-0.0574
1.47	-0.0719	1.46	-0.0575
1.47	-0.0721	1.46	-0.0574
1.47	-0.0721	1.46	-0.0575
1.48	-0.0721	1.47	-0.0575
1.48	-0.0721	1.47	-0.0575
1.48	-0.0722	1.47	-0.0575
1.49	-0.0722	1.48	-0.0575
1.49	-0.0722	1.48	-0.0577
1.49	-0.0722	1.48	-0.0575
1.49	-0.0724	1.48	-0.0577
1.5	-0.0724	1.49	-0.0577
1.5	-0.0724	1.49	-0.0577
1.5	-0.0724	1.49	-0.0577
1.51	-0.0725	1.5	-0.0577
1.51	-0.0725	1.5	-0.0577
1.51	-0.0725	1.5	-0.0578
1.51	-0.0725	1.5	-0.0578
1.52	-0.0727	1.51	-0.0578
1.52	-0.0727	1.51	-0.0578
1.52	-0.0727	1.51	-0.0578
1.52	-0.0727	1.52	-0.058
1.53	-0.0729	1.52	-0.058
1.53	-0.0729	1.52	-0.058
1.53	-0.0729	1.52	-0.058
1.54	-0.0729	1.53	-0.058
1.54	-0.073	1.53	-0.0581
1.54	-0.073	1.53	-0.0581
1.54	-0.073	1.53	-0.0581
1.55	-0.0732	1.54	-0.0581
1.55	-0.0732	1.54	-0.0583
1.55	-0.0732	1.54	-0.0583
1.56	-0.0733	1.55	-0.0583
1.56	-0.0733	1.55	-0.0584
1.56	-0.0733	1.55	-0.0584
1.56	-0.0735	1.55	-0.0584
1.57	-0.0735	1.56	-0.0584
1.57	-0.0735	1.56	-0.0586
1.57	-0.0736	1.56	-0.0586
1.58	-0.0736	1.57	-0.0586
1.58	-0.0736	1.57	-0.0587
1.58	-0.0738	1.57	-0.0587
1.58	-0.0738	1.57	-0.0587
1.59	-0.0738	1.58	-0.0587
1.59	-0.0738	1.58	-0.0589
1.59	-0.0739	1.58	-0.0589
1.6	-0.0739	1.59	-0.0591
1.6	-0.0741	1.59	-0.0591
1.6	-0.0741	1.59	-0.0591
1.6	-0.0741	1.59	-0.0592
1.61	-0.0742	1.6	-0.0592
1.61	-0.0742	1.6	-0.0594
1.61	-0.0744	1.6	-0.0594
1.61	-0.0744	1.6	-0.0595
1.62	-0.0744	1.61	-0.0595
1.62	-0.0746	1.61	-0.0595
1.62	-0.0747	1.61	-0.0597
1.63	-0.0747	1.62	-0.0597
1.63	-0.0749	1.62	-0.0597
1.63	-0.0749	1.62	-0.0598
1.63	-0.075	1.62	-0.0598
1.64	-0.075	1.63	-0.06
1.64	-0.075	1.63	-0.0601
1.64	-0.0752	1.63	-0.0601
1.65	-0.0753	1.64	-0.0603
1.65	-0.0753	1.64	-0.0605
1.65	-0.0755	1.64	-0.0605
1.65	-0.0755	1.64	-0.0606
1.66	-0.0756	1.65	-0.0608
1.66	-0.0756	1.65	-0.0608
1.66	-0.0758	1.65	-0.0609
1.67	-0.076	1.66	-0.0611
1.67	-0.076	1.66	-0.0611
1.67	-0.0761	1.66	-0.0612
1.67	-0.0763	1.66	-0.0614
1.68	-0.0763	1.67	-0.0615
1.68	-0.0764	1.67	-0.0617
1.68	-0.0766	1.67	-0.0617
1.69	-0.0766	1.68	-0.0618
1.69	-0.0767	1.68	-0.062
1.69	-0.0769	1.68	-0.0622
1.69	-0.0769	1.68	-0.0623
1.7	-0.0772	1.69	-0.0625
1.7	-0.0772	1.69	-0.0625
1.7	-0.0773	1.69	-0.0626
1.7	-0.0775	1.69	-0.0628
1.71	-0.0777	1.7	-0.0629
1.71	-0.0777	1.7	-0.0631
1.71	-0.0778	1.7	-0.0632
1.72	-0.078	1.71	-0.0634
1.72	-0.0781	1.71	-0.0637
1.72	-0.0783	1.71	-0.0639
1.72	-0.0784	1.71	-0.064
1.73	-0.0786	1.72	-0.0643
1.73	-0.0787	1.72	-0.0646
1.73	-0.0789	1.72	-0.0648
1.74	-0.0791	1.73	-0.0651
1.74	-0.0792	1.73	-0.0653
1.74	-0.0794	1.73	-0.0656
1.74	-0.0795	1.73	-0.0659
1.75	-0.0797	1.74	-0.066
1.75	-0.0798	1.74	-0.0663
1.75	-0.08	1.74	-0.0667
1.76	-0.0801	1.74	-0.067
1.76	-0.0803	1.75	-0.0673
1.76	-0.0806	1.75	-0.0676
1.76	-0.0808	1.75	-0.0679
1.77	-0.0809	1.76	-0.0684
1.77	-0.0812	1.76	-0.0688
1.77	-0.0814	1.76	-0.0691
1.77	-0.0815	1.76	-0.0696
1.78	-0.0818	1.77	-0.0699
1.78	-0.082	1.77	-0.0705
1.78	-0.0823	1.77	-0.071
1.79	-0.0825	1.78	-0.0715
1.79	-0.0828	1.78	-0.0719
1.79	-0.0831	1.78	-0.0725
1.79	-0.0832	1.78	-0.0732
1.8	-0.0836	1.79	-0.0736
1.8	-0.0839	1.79	-0.0741
1.8	-0.0842	1.79	-0.0749
1.81	-0.0845	1.8	-0.0755
1.81	-0.0846	1.8	-0.0761
1.81	-0.0849	1.8	-0.0769
1.81	-0.0853	1.8	-0.0777
1.82	-0.0856	1.81	-0.0784
1.82	-0.0859	1.81	-0.0791
1.82	-0.0862	1.81	-0.08
1.83	-0.0867	1.81	-0.0808
1.83	-0.0868	1.82	-0.0817
1.83	-0.0873	1.82	-0.0825
1.83	-0.0877	1.82	-0.0834
1.84	-0.088	1.83	-0.0843
1.84	-0.0884	1.83	-0.0853
1.84	-0.0888	1.83	-0.086
1.84	-0.0893	1.83	-0.0868
1.85	-0.0898	1.84	-0.0876
1.85	-0.0901	1.84	-0.0884
1.85	-0.0905	1.84	-0.0891
1.86	-0.091	1.85	-0.0901
1.86	-0.0915	1.85	-0.0907
1.86	-0.0919	1.85	-0.0913
1.86	-0.0924	1.85	-0.0921
1.87	-0.0929	1.86	-0.0927
1.87	-0.0933	1.86	-0.0932
1.87	-0.0938	1.86	-0.0936
1.88	-0.0944	1.86	-0.0941
1.88	-0.0947	1.87	-0.0946
1.88	-0.0953	1.87	-0.0949
1.88	-0.0958	1.87	-0.0952
1.89	-0.0963	1.88	-0.0955
1.89	-0.0969	1.88	-0.0956
1.89	-0.0973	1.88	-0.0956
1.9	-0.0978	1.88	-0.0958
1.9	-0.0983	1.89	-0.0958
1.9	-0.0987	1.89	-0.0956
1.9	-0.0992	1.89	-0.0955
1.91	-0.0997	1.9	-0.0953
1.91	-0.1001	1.9	-0.0952
1.91	-0.1006	1.9	-0.0949
1.92	-0.1011	1.9	-0.0947
1.92	-0.1015	1.91	-0.0944
1.92	-0.102	1.91	-0.0941
1.92	-0.1023	1.91	-0.0938
1.93	-0.1028	1.92	-0.0933
1.93	-0.1031	1.92	-0.093
1.93	-0.1035	1.92	-0.0925
1.93	-0.1039	1.92	-0.0922
1.94	-0.1042	1.93	-0.0919
1.94	-0.1045	1.93	-0.0915
1.94	-0.1048	1.93	-0.0911
1.95	-0.1051	1.93	-0.0907
1.95	-0.1054	1.94	-0.0904
1.95	-0.1056	1.94	-0.0901
1.95	-0.1057	1.94	-0.0898
1.96	-0.106	1.95	-0.0894
1.96	-0.106	1.95	-0.0891
1.96	-0.1062	1.95	-0.0888
1.97	-0.1063	1.95	-0.0885
1.97	-0.1065	1.96	-0.0884
1.97	-0.1065	1.96	-0.088
1.97	-0.1066	1.96	-0.0877
1.98	-0.1066	1.97	-0.0874
1.98	-0.1066	1.97	-0.0873
1.98	-0.1066	1.97	-0.087
1.99	-0.1066	1.97	-0.0868
1.99	-0.1066	1.98	-0.0867
1.99	-0.1065	1.98	-0.0863
1.99	-0.1065	1.98	-0.0862
2	-0.1063	1.99	-0.086
2	-0.1062	1.99	-0.0859
2	-0.1062	1.99	-0.0857
2	0.0577	1.99	-0.0856
2	0.0653	2	-0.0854
2.01	0.0665	2	-0.0853
2.01	0.0677	2	-0.0851
2.01	0.0691	2	-0.0851
2.01	0.0704	2	0.037
2.02	0.0718	2	0.0549
2.02	0.073	2.01	0.0567
2.02	0.0742	2.01	0.0581
2.02	0.0755	2.01	0.0595
2.03	0.0766	2.01	0.0608
2.03	0.0778	2.02	0.0618
2.03	0.0791	2.02	0.0629
2.04	0.0801	2.02	0.0637
2.04	0.0812	2.03	0.0645
2.04	0.0822	2.03	0.0651
2.04	0.0831	2.03	0.0656
2.05	0.0839	2.03	0.066
2.05	0.0846	2.04	0.0663
2.05	0.0853	2.04	0.0667
2.06	0.0857	2.04	0.067
2.06	0.086	2.04	0.0673
2.06	0.0865	2.05	0.0674
2.06	0.0867	2.05	0.0676
2.07	0.0868	2.05	0.0677
2.07	0.0871	2.06	0.068
2.07	0.0873	2.06	0.068
2.08	0.0873	2.06	0.0682
2.08	0.0874	2.06	0.0684
2.08	0.0876	2.07	0.0685
2.08	0.0877	2.07	0.0687
2.09	0.0877	2.07	0.0687
2.09	0.0879	2.08	0.0688
2.09	0.0879	2.08	0.069
2.1	0.088	2.08	0.069
2.1	0.088	2.08	0.0691
2.1	0.0882	2.09	0.069
2.1	0.0882	2.09	0.0691
2.11	0.0884	2.09	0.0691
2.11	0.0884	2.1	0.0691
2.11	0.0885	2.1	0.0691
2.11	0.0885	2.1	0.0691
2.12	0.0887	2.1	0.0693
2.12	0.0887	2.11	0.0693
2.12	0.0887	2.11	0.0693
2.13	0.0888	2.11	0.0693
2.13	0.0888	2.11	0.0691
2.13	0.089	2.12	0.0691
2.13	0.089	2.12	0.0691
2.14	0.0891	2.12	0.0693
2.14	0.0891	2.13	0.0691
2.14	0.0893	2.13	0.0691
2.15	0.0893	2.13	0.069
2.15	0.0894	2.13	0.0691
2.15	0.0894	2.14	0.069
2.15	0.0896	2.14	0.069
2.16	0.0898	2.14	0.069
2.16	0.0898	2.15	0.069
2.16	0.0899	2.15	0.069
2.17	0.0899	2.15	0.069
2.17	0.0901	2.15	0.0688
2.17	0.0901	2.16	0.069
2.17	0.0902	2.16	0.0688
2.18	0.0904	2.16	0.0688
2.18	0.0904	2.17	0.0688
2.18	0.0905	2.17	0.0688
2.18	0.0905	2.17	0.0688
2.19	0.0907	2.17	0.0688
2.19	0.0907	2.18	0.0687
2.19	0.0908	2.18	0.0687
2.2	0.091	2.18	0.0687
2.2	0.091	2.18	0.0687
2.2	0.0911	2.19	0.0687
2.2	0.0913	2.19	0.0685
2.21	0.0913	2.19	0.0687
2.21	0.0915	2.2	0.0685
2.21	0.0915	2.2	0.0685
2.22	0.0916	2.2	0.0685
2.22	0.0918	2.2	0.0685
2.22	0.0918	2.21	0.0685
2.22	0.0918	2.21	0.0685
2.23	0.0919	2.21	0.0685
2.23	0.0919	2.22	0.0685
2.23	0.0921	2.22	0.0684
2.24	0.0922	2.22	0.0684
2.24	0.0922	2.22	0.0684
2.24	0.0924	2.23	0.0684
2.24	0.0925	2.23	0.0684
2.25	0.0925	2.23	0.0684
2.25	0.0927	2.24	0.0684
2.25	0.0927	2.24	0.0684
2.25	0.0929	2.24	0.0684
2.26	0.093	2.24	0.0682
2.26	0.093	2.25	0.0682
2.26	0.0932	2.25	0.0682
2.27	0.0933	2.25	0.0682
2.27	0.0933	2.26	0.0682
2.27	0.0935	2.26	0.0682
2.27	0.0936	2.26	0.0682
2.28	0.0936	2.26	0.0682
2.28	0.0938	2.27	0.068
2.28	0.0939	2.27	0.068
2.29	0.0939	2.27	0.0682
2.29	0.0941	2.27	0.068
2.29	0.0942	2.28	0.0679
2.29	0.0942	2.28	0.068
2.3	0.0944	2.28	0.0679
2.3	0.0946	2.29	0.0673
2.3	0.0946	2.29	0.0673
2.31	0.0947	2.29	0.0673
2.31	0.0949	2.29	0.0673
2.31	0.095	2.3	0.0671
2.31	0.095	2.3	0.0671
2.32	0.0952	2.3	0.0671
2.32	0.0952	2.31	0.0671
2.32	0.0953	2.31	0.0671
2.33	0.0955	2.31	0.0671
2.33	0.0956	2.31	0.0671
2.33	0.0956	2.32	0.067
2.33	0.0958	2.32	0.067
2.34	0.096	2.32	0.067
2.34	0.0961	2.33	0.067
2.34	0.0961	2.33	0.067
2.34	0.0963	2.33	0.067
2.35	0.0964	2.33	0.067
2.35	0.0964	2.34	0.067
2.35	0.0966	2.34	0.0668
2.36	0.0967	2.34	0.0668
2.36	0.0969	2.34	0.0668
2.36	0.097	2.35	0.0668
2.36	0.0972	2.35	0.0668
2.37	0.0972	2.35	0.0668
2.37	0.0973	2.36	0.0668
2.37	0.0975	2.36	0.0668
2.38	0.0975	2.36	0.0668
2.38	0.0977	2.36	0.0667
2.38	0.0978	2.37	0.0668
2.38	0.098	2.37	0.0668
2.39	0.0981	2.37	0.0667
2.39	0.0981	2.38	0.0668
2.39	0.0983	2.38	0.0667
2.4	0.0984	2.38	0.0667
2.4	0.0984	2.38	0.0667
2.4	0.0986	2.39	0.0667
2.4	0.0987	2.39	0.0667
2.41	0.0989	2.39	0.0667
2.41	0.0991	2.4	0.0667
2.41	0.0992	2.4	0.0665
2.42	0.0992	2.4	0.0665
2.42	0.0994	2.4	0.0665
2.42	0.0995	2.41	0.0667
2.42	0.0997	2.41	0.0667
2.43	0.0998	2.41	0.0665
2.43	0.1	2.41	0.0665
2.43	0.1	2.42	0.0667
2.44	0.1001	2.42	0.0665
2.44	0.1003	2.42	0.0665
2.44	0.1004	2.43	0.0665
2.44	0.1004	2.43	0.0665
2.45	0.1006	2.43	0.0665
2.45	0.1008	2.43	0.0665
2.45	0.1009	2.44	0.0665
2.45	0.1011	2.44	0.0665
2.46	0.1012	2.44	0.0665
2.46	0.1014	2.45	0.0665
2.46	0.1015	2.45	0.0665
2.47	0.1015	2.45	0.0665
2.47	0.1017	2.45	0.0665
2.47	0.1018	2.46	0.0665
2.47	0.102	2.46	0.0663
2.48	0.1022	2.46	0.0663
2.48	0.1023	2.47	0.0663
2.48	0.1025	2.47	0.0663
2.49	0.1026	2.47	0.0663
2.49	0.1028	2.47	0.0663
2.49	0.1029	2.48	0.0663
2.49	0.1031	2.48	0.0663
2.5	0.1031	2.48	0.0663
2.5	0.1032	2.48	0.0663
2.5	0.1035	2.49	0.0663
2.51	0.1035	2.49	0.0663
2.51	0.1037	2.49	0.0663
2.51	0.1039	2.5	0.0663
2.51	0.104	2.5	0.0663
2.52	0.1042	2.5	0.0663
2.52	0.1043	2.5	0.0663
2.52	0.1045	2.51	0.0663
2.52	0.1046	2.51	0.0663
2.53	0.1048	2.51	0.0663
2.53	0.1049	2.52	0.0663
2.53	0.1051	2.52	0.0663
2.54	0.1053	2.52	0.0663
2.54	0.1054	2.52	0.0663
2.54	0.1056	2.53	0.0663
2.54	0.1057	2.53	0.0663
2.55	0.1059	2.53	0.0663
2.55	0.106	2.54	0.0665
2.55	0.1062	2.54	0.0663
2.56	0.1063	2.54	0.0663
2.56	0.1065	2.54	0.0663
2.56	0.1066	2.55	0.0663
2.56	0.1068	2.55	0.0663
2.57	0.107	2.55	0.0665
2.57	0.1071	2.56	0.0665
2.57	0.1073	2.56	0.0665
2.58	0.1074	2.56	0.0665
2.58	0.1076	2.56	0.0665
2.58	0.1077	2.57	0.0665
2.58	0.1079	2.57	0.0665
2.59	0.108	2.57	0.0667
2.59	0.1082	2.57	0.0667
2.59	0.1084	2.58	0.0667
2.6	0.1085	2.58	0.0667
2.6	0.1087	2.58	0.0659
2.6	0.1087	2.59	0.0653
2.6	0.109	2.59	0.0651
2.61	0.109	2.59	0.0651
2.61	0.1091	2.59	0.0651
2.61	0.1093	2.6	0.0651
2.61	0.1094	2.6	0.0651
2.62	0.1096	2.6	0.0651
2.62	0.1097	2.61	0.0651
2.62	0.1099	2.61	0.0651
2.63	0.1101	2.61	0.0651
2.63	0.1102	2.61	0.0653
2.63	0.1104	2.62	0.0653
2.63	0.1105	2.62	0.0653
2.64	0.1107	2.62	0.0653
2.64	0.1108	2.62	0.0654
2.64	0.111	2.63	0.0654
2.65	0.1111	2.63	0.0656
2.65	0.1111	2.63	0.0656
2.65	0.1113	2.64	0.0656
2.65	0.1116	2.64	0.0656
2.66	0.1116	2.64	0.0657
2.66	0.1118	2.64	0.0657
2.66	0.1119	2.65	0.0659
2.67	0.1121	2.65	0.0659
2.67	0.1122	2.65	0.066
2.67	0.1124	2.66	0.066
2.67	0.1125	2.66	0.0662
2.68	0.1127	2.66	0.0662
2.68	0.1128	2.66	0.0663
2.68	0.113	2.67	0.0663
2.69	0.113	2.67	0.0663
2.69	0.1132	2.67	0.0665
2.69	0.1133	2.68	0.0667
2.69	0.1135	2.68	0.0667
2.7	0.1136	2.68	0.0668
2.7	0.1138	2.68	0.0668
2.7	0.1138	2.69	0.067
2.7	0.1139	2.69	0.067
2.71	0.1141	2.69	0.0671
2.71	0.1142	2.7	0.0671
2.71	0.1144	2.7	0.0673
2.72	0.1146	2.7	0.0673
2.72	0.1147	2.7	0.0674
2.72	0.1147	2.71	0.0676
2.72	0.1149	2.71	0.0677
2.73	0.115	2.71	0.0663
2.73	0.1152	2.71	0.0659
2.73	0.1153	2.72	0.0659
2.74	0.1155	2.72	0.0659
2.74	0.1155	2.72	0.066
2.74	0.1156	2.73	0.066
2.74	0.1158	2.73	0.0662
2.75	0.1159	2.73	0.0663
2.75	0.1159	2.73	0.0663
2.75	0.1161	2.74	0.0663
2.76	0.1163	2.74	0.0665
2.76	0.1164	2.74	0.0665
2.76	0.1163	2.75	0.0667
2.76	0.1159	2.75	0.0668
2.77	0.1156	2.75	0.0668
2.77	0.1156	2.75	0.067
2.77	0.1156	2.76	0.0671
2.77	0.1156	2.76	0.0671
2.78	0.1156	2.76	0.0673
2.78	0.1158	2.76	0.0673
2.78	0.1158	2.77	0.0674
2.79	0.1158	2.77	0.0674
2.79	0.1159	2.77	0.0676
2.79	0.1161	2.78	0.0676
2.79	0.1161	2.78	0.0676
2.8	0.1163	2.78	0.0677
2.8	0.1163	2.78	0.0677
2.8	0.1163	2.79	0.0677
2.81	0.1164	2.79	0.0679
2.81	0.1166	2.79	0.068
2.81	0.1166	2.8	0.068
2.81	0.1166	2.8	0.068
2.82	0.1167	2.8	0.0682
2.82	0.1169	2.8	0.0682
2.82	0.1169	2.81	0.0684
2.83	0.1169	2.81	0.0684
2.83	0.1169	2.81	0.0684
2.83	0.117	2.82	0.0684
2.83	0.117	2.82	0.0685
2.84	0.1172	2.82	0.0685
2.84	0.1172	2.82	0.0685
2.84	0.1172	2.83	0.0685
2.85	0.1173	2.83	0.0687
2.85	0.1173	2.83	0.0687
2.85	0.1175	2.83	0.0687
2.85	0.1175	2.84	0.0687
2.86	0.1175	2.84	0.0688
2.86	0.1177	2.84	0.0688
2.86	0.1178	2.85	0.0688
2.86	0.1178	2.85	0.069
2.87	0.1178	2.85	0.0688
2.87	0.118	2.85	0.069
2.87	0.1181	2.86	0.069
2.88	0.1181	2.86	0.069
2.88	0.1181	2.86	0.0691
2.88	0.1183	2.87	0.069
2.88	0.1183	2.87	0.0691
2.89	0.1184	2.87	0.0691
2.89	0.1184	2.87	0.0691
2.89	0.1184	2.88	0.0693
2.9	0.1184	2.88	0.0693
2.9	0.1186	2.88	0.069
2.9	0.1186	2.89	0.069
2.9	0.1187	2.89	0.069
2.91	0.1187	2.89	0.069
2.91	0.1187	2.89	0.069
2.91	0.1187	2.9	0.069
2.92	0.1189	2.9	0.0691
2.92	0.1189	2.9	0.0691
2.92	0.1189	2.91	0.0691
2.92	0.119	2.91	0.069
2.93	0.119	2.91	0.0691
2.93	0.119	2.91	0.0691
2.93	0.1192	2.92	0.0691
2.93	0.1192	2.92	0.0691
2.94	0.1194	2.92	0.0691
2.94	0.1194	2.92	0.0691
2.94	0.1194	2.93	0.0691
2.95	0.1194	2.93	0.0693
2.95	0.1195	2.93	0.0691
2.95	0.1195	2.94	0.0693
2.95	0.1195	2.94	0.0693
2.96	0.1197	2.94	0.0691
2.96	0.1197	2.94	0.0693
2.96	0.1197	2.95	0.0693
2.97	0.1198	2.95	0.0693
2.97	0.1198	2.95	0.0693
2.97	0.1198	2.96	0.0693
2.97	0.12	2.96	0.0693
2.98	0.12	2.96	0.0693
2.98	0.12	2.96	0.0693
2.98	0.1201	2.97	0.0693
2.99	0.1201	2.97	0.0693
2.99	0.1201	2.97	0.0693
2.99	0.1201	2.98	0.0693
2.99	0.1203	2.98	0.0693
3	0.1203	2.98	0.0694
3	0.1203	2.98	0.0693
3	0.1203	2.99	0.0693
3	0.1203	2.99	0.0693
3	-0.0485	2.99	0.0693
3	-0.0589	2.99	0.0693
3.01	-0.0618	3	0.0693
3.01	-0.0637	3	0.0693
3.01	-0.0651	3	0.0693
3.01	-0.0662	3	-0.0274
3.02	-0.0673	3	-0.0384
3.02	-0.068	3.01	-0.0415
3.02	-0.0688	3.01	-0.0437
3.02	-0.0693	3.01	-0.0453
3.03	-0.0699	3.01	-0.0465
3.03	-0.0704	3.02	-0.0473
3.03	-0.0707	3.02	-0.0481
3.04	-0.071	3.02	-0.0485
3.04	-0.0713	3.02	-0.0488
3.04	-0.0716	3.03	-0.0493
3.04	-0.0718	3.03	-0.0496
3.05	-0.0719	3.03	-0.0498
3.05	-0.0721	3.04	-0.0499
3.05	-0.0722	3.04	-0.0501
3.06	-0.0724	3.04	-0.0502
3.06	-0.0724	3.04	-0.0504
3.06	-0.0725	3.05	-0.0504
3.06	-0.0727	3.05	-0.0507
3.07	-0.0727	3.05	-0.0507
3.07	-0.0729	3.06	-0.0507
3.07	-0.0729	3.06	-0.0508
3.08	-0.0729	3.06	-0.0508
3.08	-0.0729	3.06	-0.051
3.08	-0.0729	3.07	-0.0508
3.08	-0.0729	3.07	-0.051
3.09	-0.0729	3.07	-0.0512
3.09	-0.0729	3.08	-0.0512
3.09	-0.0729	3.08	-0.0512
3.1	-0.0729	3.08	-0.0513
3.1	-0.0729	3.08	-0.0512
3.1	-0.0729	3.09	-0.0513
3.1	-0.0727	3.09	-0.0513
3.11	-0.0729	3.09	-0.0515
3.11	-0.0727	3.09	-0.0515
3.11	-0.0727	3.1	-0.0516
3.11	-0.0727	3.1	-0.0516
3.12	-0.0725	3.1	-0.0516
3.12	-0.0727	3.11	-0.0518
3.12	-0.0725	3.11	-0.0518
3.13	-0.0727	3.11	-0.0518
3.13	-0.0725	3.11	-0.0519
3.13	-0.0725	3.12	-0.0519
3.13	-0.0725	3.12	-0.0519
3.14	-0.0724	3.12	-0.0521
3.14	-0.0724	3.13	-0.0522
3.14	-0.0724	3.13	-0.0522
3.15	-0.0724	3.13	-0.0522
3.15	-0.0724	3.13	-0.0522
3.15	-0.0724	3.14	-0.0524
3.15	-0.0724	3.14	-0.0525
3.16	-0.0722	3.14	-0.0525
3.16	-0.0722	3.14	-0.0525
3.16	-0.0722	3.15	-0.0527
3.17	-0.0722	3.15	-0.0527
3.17	-0.0722	3.15	-0.0529
3.17	-0.0721	3.16	-0.0529
3.17	-0.0722	3.16	-0.0529
3.18	-0.0721	3.16	-0.0529
3.18	-0.0721	3.16	-0.053
3.18	-0.0721	3.17	-0.0532
3.18	-0.0721	3.17	-0.0532
3.19	-0.0721	3.17	-0.0532
3.19	-0.0721	3.18	-0.0533
3.19	-0.0721	3.18	-0.0533
3.2	-0.0719	3.18	-0.0533
3.2	-0.0719	3.18	-0.0533
3.2	-0.0719	3.19	-0.0535
3.2	-0.0719	3.19	-0.0536
3.21	-0.0719	3.19	-0.0536
3.21	-0.0719	3.2	-0.0536
3.21	-0.0719	3.2	-0.0536
3.22	-0.0719	3.2	-0.0538
3.22	-0.0719	3.2	-0.0538
3.22	-0.0719	3.21	-0.0538
3.22	-0.0719	3.21	-0.0538
3.23	-0.0719	3.21	-0.0539
3.23	-0.0719	3.22	-0.0539
3.23	-0.0719	3.22	-0.0539
3.24	-0.0719	3.22	-0.0539
3.24	-0.0719	3.22	-0.0541
3.24	-0.0719	3.23	-0.0541
3.24	-0.0719	3.23	-0.0541
3.25	-0.0719	3.23	-0.0541
3.25	-0.0719	3.23	-0.0543
3.25	-0.0719	3.24	-0.0543
3.26	-0.0719	3.24	-0.0543
3.26	-0.0719	3.24	-0.0543
3.26	-0.0719	3.25	-0.0544
3.26	-0.0719	3.25	-0.0544
3.27	-0.0719	3.25	-0.0544
3.27	-0.0719	3.25	-0.0544
3.27	-0.0719	3.26	-0.0544
3.28	-0.0719	3.26	-0.0546
3.28	-0.0719	3.26	-0.0544
3.28	-0.0719	3.27	-0.0544
3.28	-0.0719	3.27	-0.0544
3.29	-0.0719	3.27	-0.0546
3.29	-0.0719	3.27	-0.0546
3.29	-0.0719	3.28	-0.0546
3.29	-0.0719	3.28	-0.0546
3.3	-0.0721	3.28	-0.0546
3.3	-0.0719	3.29	-0.0546
3.3	-0.0719	3.29	-0.0546
3.31	-0.0721	3.29	-0.0547
3.31	-0.0721	3.29	-0.0547
3.31	-0.0721	3.3	-0.0547
3.31	-0.0721	3.3	-0.0547
3.32	-0.0721	3.3	-0.0547
3.32	-0.0721	3.3	-0.0547
3.32	-0.0721	3.31	-0.0547
3.33	-0.0721	3.31	-0.0547
3.33	-0.0721	3.31	-0.0547
3.33	-0.0721	3.32	-0.0547
3.33	-0.0721	3.32	-0.0549
3.34	-0.0722	3.32	-0.0547
3.34	-0.0722	3.32	-0.0547
3.34	-0.0722	3.33	-0.0547
3.35	-0.0722	3.33	-0.0549
3.35	-0.0722	3.33	-0.0547
3.35	-0.0722	3.34	-0.0549
3.35	-0.0722	3.34	-0.0547
3.36	-0.0722	3.34	-0.0549
3.36	-0.0724	3.34	-0.0549
3.36	-0.0722	3.35	-0.0547
3.36	-0.0724	3.35	-0.0549
3.37	-0.0724	3.35	-0.0549
3.37	-0.0724	3.36	-0.0549
3.37	-0.0724	3.36	-0.0547
3.38	-0.0724	3.36	-0.0549
3.38	-0.0724	3.36	-0.0549
3.38	-0.0725	3.37	-0.0549
3.38	-0.0725	3.37	-0.0549
3.39	-0.0725	3.37	-0.0549
3.39	-0.0725	3.37	-0.0549
3.39	-0.0725	3.38	-0.0549
3.4	-0.0725	3.38	-0.0549
3.4	-0.0725	3.38	-0.0549
3.4	-0.0727	3.39	-0.0549
3.4	-0.0727	3.39	-0.0549
3.41	-0.0727	3.39	-0.0549
3.41	-0.0727	3.39	-0.0549
3.41	-0.0727	3.4	-0.0549
3.42	-0.0727	3.4	-0.0549
3.42	-0.0727	3.4	-0.0549
3.42	-0.0727	3.41	-0.0549
3.42	-0.0729	3.41	-0.0549
3.43	-0.0729	3.41	-0.0549
3.43	-0.0729	3.41	-0.055
3.43	-0.0729	3.42	-0.055
3.44	-0.0729	3.42	-0.0549
3.44	-0.073	3.42	-0.0549
3.44	-0.073	3.43	-0.055
3.44	-0.073	3.43	-0.0549
3.45	-0.073	3.43	-0.0549
3.45	-0.0732	3.43	-0.0549
3.45	-0.0732	3.44	-0.055
3.45	-0.0732	3.44	-0.055
3.46	-0.0732	3.44	-0.055
3.46	-0.0733	3.44	-0.0549
3.46	-0.0733	3.45	-0.055
3.47	-0.0733	3.45	-0.055
3.47	-0.0733	3.45	-0.0549
3.47	-0.0733	3.46	-0.055
3.47	-0.0733	3.46	-0.055
3.48	-0.0735	3.46	-0.055
3.48	-0.0735	3.46	-0.055
3.48	-0.0735	3.47	-0.055
3.49	-0.0736	3.47	-0.055
3.49	-0.0736	3.47	-0.055
3.49	-0.0736	3.48	-0.055
3.49	-0.0738	3.48	-0.055
3.5	-0.0738	3.48	-0.0552
3.5	-0.0738	3.48	-0.055
3.5	-0.0738	3.49	-0.0552
3.51	-0.0738	3.49	-0.0552
3.51	-0.0739	3.49	-0.0552
3.51	-0.0739	3.5	-0.055
3.51	-0.0739	3.5	-0.0552
3.52	-0.0739	3.5	-0.0552
3.52	-0.0741	3.5	-0.0552
3.52	-0.0741	3.51	-0.0552
3.53	-0.0741	3.51	-0.0552
3.53	-0.0742	3.51	-0.0552
3.53	-0.0742	3.51	-0.0552
3.53	-0.0744	3.52	-0.0552
3.54	-0.0742	3.52	-0.0552
3.54	-0.0744	3.52	-0.0552
3.54	-0.0744	3.53	-0.0552
3.54	-0.0746	3.53	-0.0552
3.55	-0.0746	3.53	-0.0552
3.55	-0.0746	3.53	-0.0552
3.55	-0.0747	3.54	-0.0553
3.56	-0.0747	3.54	-0.0553
3.56	-0.0749	3.54	-0.0553
3.56	-0.0749	3.55	-0.0553
3.56	-0.0749	3.55	-0.0553
3.57	-0.0749	3.55	-0.0553
3.57	-0.075	3.55	-0.0553
3.57	-0.075	3.56	-0.0555
3.58	-0.0752	3.56	-0.0555
3.58	-0.0752	3.56	-0.0555
3.58	-0.0753	3.57	-0.0555
3.58	-0.0753	3.57	-0.0555
3.59	-0.0755	3.57	-0.0555
3.59	-0.0755	3.57	-0.0556
3.59	-0.0755	3.58	-0.0556
3.6	-0.0756	3.58	-0.0555
3.6	-0.0756	3.58	-0.0556
3.6	-0.0758	3.58	-0.0556
3.6	-0.0758	3.59	-0.0556
3.61	-0.0758	3.59	-0.0556
3.61	-0.076	3.59	-0.0558
3.61	-0.076	3.6	-0.0558
3.61	-0.0761	3.6	-0.0558
3.62	-0.0761	3.6	-0.0558
3.62	-0.0763	3.6	-0.0558
3.62	-0.0763	3.61	-0.0558
3.63	-0.0764	3.61	-0.056
3.63	-0.0766	3.61	-0.056
3.63	-0.0766	3.62	-0.056
3.63	-0.0766	3.62	-0.0561
3.64	-0.0767	3.62	-0.0561
3.64	-0.0769	3.62	-0.0561
3.64	-0.077	3.63	-0.0561
3.65	-0.077	3.63	-0.0561
3.65	-0.0772	3.63	-0.0563
3.65	-0.0772	3.64	-0.0563
3.65	-0.0773	3.64	-0.0563
3.66	-0.0773	3.64	-0.0563
3.66	-0.0775	3.64	-0.0564
3.66	-0.0777	3.65	-0.0564
3.67	-0.0777	3.65	-0.0566
3.67	-0.0778	3.65	-0.0566
3.67	-0.078	3.66	-0.0566
3.67	-0.078	3.66	-0.0566
3.68	-0.0781	3.66	-0.0567
3.68	-0.0783	3.66	-0.0567
3.68	-0.0784	3.67	-0.0567
3.68	-0.0786	3.67	-0.0569
3.69	-0.0786	3.67	-0.0569
3.69	-0.0787	3.67	-0.057
3.69	-0.0789	3.68	-0.057
3.7	-0.0791	3.68	-0.0572
3.7	-0.0792	3.68	-0.0572
3.7	-0.0792	3.69	-0.0572
3.7	-0.0794	3.69	-0.0574
3.71	-0.0795	3.69	-0.0575
3.71	-0.0797	3.69	-0.0575
3.71	-0.0798	3.7	-0.0575
3.72	-0.08	3.7	-0.0577
3.72	-0.0801	3.7	-0.0577
3.72	-0.0803	3.71	-0.0578
3.72	-0.0805	3.71	-0.058
3.73	-0.0806	3.71	-0.058
3.73	-0.0808	3.71	-0.0581
3.73	-0.0809	3.72	-0.0583
3.74	-0.0811	3.72	-0.0583
3.74	-0.0812	3.72	-0.0584
3.74	-0.0815	3.72	-0.0586
3.74	-0.0815	3.73	-0.0587
3.75	-0.0818	3.73	-0.0587
3.75	-0.082	3.73	-0.0589
3.75	-0.0822	3.74	-0.0591
3.76	-0.0825	3.74	-0.0592
3.76	-0.0826	3.74	-0.0594
3.76	-0.0828	3.74	-0.0595
3.76	-0.0829	3.75	-0.0595
3.77	-0.0832	3.75	-0.0598
3.77	-0.0834	3.75	-0.0598
3.77	-0.0837	3.76	-0.06
3.77	-0.0839	3.76	-0.0601
3.78	-0.084	3.76	-0.0605
3.78	-0.0843	3.76	-0.0606
3.78	-0.0845	3.77	-0.0608
3.79	-0.0846	3.77	-0.0611
3.79	-0.0849	3.77	-0.0612
3.79	-0.0853	3.78	-0.0615
3.79	-0.0854	3.78	-0.0615
3.8	-0.0857	3.78	-0.0618
3.8	-0.086	3.78	-0.0622
3.8	-0.0862	3.79	-0.0623
3.81	-0.0867	3.79	-0.0625
3.81	-0.0868	3.79	-0.0628
3.81	-0.0871	3.79	-0.0631
3.81	-0.0874	3.8	-0.0634
3.82	-0.0877	3.8	-0.0637
3.82	-0.0882	3.8	-0.0642
3.82	-0.0885	3.81	-0.0643
3.83	-0.0888	3.81	-0.0648
3.83	-0.0891	3.81	-0.0653
3.83	-0.0894	3.81	-0.0657
3.83	-0.0899	3.82	-0.066
3.84	-0.0902	3.82	-0.0667
3.84	-0.0907	3.82	-0.0671
3.84	-0.091	3.83	-0.0677
3.85	-0.0915	3.83	-0.0682
3.85	-0.0919	3.83	-0.069
3.85	-0.0922	3.83	-0.0696
3.85	-0.0927	3.84	-0.0702
3.86	-0.093	3.84	-0.071
3.86	-0.0935	3.84	-0.0719
3.86	-0.0939	3.85	-0.0727
3.86	-0.0944	3.85	-0.0736
3.87	-0.0949	3.85	-0.0747
3.87	-0.0953	3.85	-0.0758
3.87	-0.0958	3.86	-0.0769
3.88	-0.0961	3.86	-0.078
3.88	-0.0966	3.86	-0.0794
3.88	-0.097	3.86	-0.0805
3.88	-0.0975	3.87	-0.0818
3.89	-0.098	3.87	-0.0832
3.89	-0.0984	3.87	-0.0845
3.89	-0.0989	3.88	-0.0857
3.9	-0.0994	3.88	-0.0868
3.9	-0.0997	3.88	-0.0879
3.9	-0.1003	3.88	-0.0887
3.9	-0.1008	3.89	-0.0894
3.91	-0.1011	3.89	-0.0901
3.91	-0.1015	3.89	-0.0905
3.91	-0.1018	3.9	-0.0908
3.92	-0.1023	3.9	-0.091
3.92	-0.1028	3.9	-0.0911
3.92	-0.1031	3.9	-0.091
3.92	-0.1035	3.91	-0.0908
3.93	-0.1039	3.91	-0.0907
3.93	-0.1042	3.91	-0.0904
3.93	-0.1045	3.92	-0.0901
3.94	-0.1048	3.92	-0.0898
3.94	-0.1051	3.92	-0.0893
3.94	-0.1054	3.92	-0.089
3.94	-0.1057	3.93	-0.0887
3.95	-0.1059	3.93	-0.0882
3.95	-0.1062	3.93	-0.0879
3.95	-0.1063	3.94	-0.0876
3.95	-0.1065	3.94	-0.0873
3.96	-0.1066	3.94	-0.087
3.96	-0.1068	3.94	-0.0868
3.96	-0.107	3.95	-0.0865
3.97	-0.107	3.95	-0.0862
3.97	-0.107	3.95	-0.086
3.97	-0.107	3.95	-0.0859
3.97	-0.107	3.96	-0.0857
3.98	-0.107	3.96	-0.0856
3.98	-0.107	3.96	-0.0853
3.98	-0.1068	3.97	-0.0851
3.99	-0.1066	3.97	-0.0848
3.99	-0.1066	3.97	-0.0846
3.99	-0.1063	3.97	-0.0845
3.99	-0.1063	3.98	-0.0842
4	-0.1062	3.98	-0.084
4	-0.106	3.98	-0.0839
4	-0.106	3.99	-0.0837
4	0.056	3.99	-0.0836
4	0.0634	3.99	-0.0834
4	0.0648	3.99	-0.0832
4.01	0.066	4	-0.0831
4.01	0.0668	4	-0.0829
4.01	0.0679	4	-0.0829
4.02	0.069	4	0.0363
4.02	0.0699	4	0.0516
4.02	0.071	4.01	0.0538
4.02	0.0719	4.01	0.055
4.03	0.073	4.01	0.0561
4.03	0.0739	4.01	0.0572
4.03	0.0749	4.02	0.0583
4.04	0.0758	4.02	0.0591
4.04	0.0767	4.02	0.0598
4.04	0.0777	4.02	0.0605
4.04	0.0786	4.03	0.0609
4.05	0.0795	4.03	0.0614
4.05	0.0803	4.03	0.0617
4.05	0.0812	4.04	0.062
4.06	0.082	4.04	0.0622
4.06	0.0826	4.04	0.0623
4.06	0.0834	4.04	0.0625
4.06	0.084	4.05	0.0628
4.07	0.0845	4.05	0.0629
4.07	0.0851	4.05	0.0632
4.07	0.0856	4.06	0.0634
4.07	0.0859	4.06	0.0636
4.08	0.0863	4.06	0.0639
4.08	0.0867	4.06	0.064
4.08	0.087	4.07	0.0642
4.09	0.0871	4.07	0.0643
4.09	0.0874	4.07	0.0645
4.09	0.0877	4.08	0.0646
4.09	0.0879	4.08	0.0648
4.1	0.088	4.08	0.0648
4.1	0.0882	4.08	0.0649
4.1	0.0884	4.09	0.0649
4.11	0.0885	4.09	0.0651
4.11	0.0887	4.09	0.0653
4.11	0.089	4.09	0.0653
4.11	0.089	4.1	0.0654
4.12	0.0891	4.1	0.0654
4.12	0.0893	4.1	0.0654
4.12	0.0894	4.11	0.0654
4.13	0.0896	4.11	0.0654
4.13	0.0898	4.11	0.0654
4.13	0.0899	4.11	0.0654
4.13	0.0901	4.12	0.0654
4.14	0.0901	4.12	0.0654
4.14	0.0902	4.12	0.0654
4.14	0.0904	4.13	0.0654
4.15	0.0904	4.13	0.0653
4.15	0.0905	4.13	0.0653
4.15	0.0907	4.13	0.0653
4.15	0.0908	4.14	0.0653
4.16	0.091	4.14	0.0651
4.16	0.0911	4.14	0.0651
4.16	0.0911	4.14	0.0651
4.16	0.0913	4.15	0.0651
4.17	0.0915	4.15	0.0651
4.17	0.0916	4.15	0.0649
4.17	0.0918	4.16	0.0649
4.18	0.0918	4.16	0.0649
4.18	0.0918	4.16	0.0649
4.18	0.0919	4.16	0.0649
4.18	0.0921	4.17	0.0648
4.19	0.0922	4.17	0.0648
4.19	0.0924	4.17	0.0648
4.19	0.0925	4.18	0.0646
4.2	0.0927	4.18	0.0646
4.2	0.0927	4.18	0.0646
4.2	0.0929	4.18	0.0646
4.2	0.093	4.19	0.0646
4.21	0.0932	4.19	0.0646
4.21	0.0933	4.19	0.0645
4.21	0.0935	4.19	0.0645
4.22	0.0936	4.2	0.0645
4.22	0.0938	4.2	0.0645
4.22	0.0939	4.2	0.0643
4.22	0.0941	4.21	0.0643
4.23	0.0942	4.21	0.0643
4.23	0.0944	4.21	0.0643
4.23	0.0946	4.21	0.0643
4.23	0.0947	4.22	0.0642
4.24	0.0949	4.22	0.0642
4.24	0.095	4.22	0.0642
4.24	0.0952	4.23	0.0642
4.25	0.0952	4.23	0.064
4.25	0.0953	4.23	0.064
4.25	0.0956	4.23	0.064
4.25	0.0956	4.24	0.0639
4.26	0.0958	4.24	0.0639
4.26	0.096	4.24	0.0639
4.26	0.0961	4.25	0.0637
4.27	0.0963	4.25	0.0639
4.27	0.0964	4.25	0.0637
4.27	0.0966	4.25	0.0637
4.27	0.0967	4.26	0.0637
4.28	0.0969	4.26	0.0636
4.28	0.097	4.26	0.0636
4.28	0.0972	4.26	0.0636
4.29	0.0973	4.27	0.0634
4.29	0.0975	4.27	0.0636
4.29	0.0977	4.27	0.0634
4.29	0.0978	4.28	0.0634
4.3	0.098	4.28	0.0634
4.3	0.0981	4.28	0.0632
4.3	0.0983	4.28	0.0632
4.3	0.0984	4.29	0.0632
4.31	0.0986	4.29	0.0632
4.31	0.0987	4.29	0.0631
4.31	0.0989	4.3	0.0629
4.32	0.0991	4.3	0.0629
4.32	0.0992	4.3	0.0629
4.32	0.0994	4.3	0.0629
4.32	0.0995	4.31	0.0629
4.33	0.0997	4.31	0.0629
4.33	0.0998	4.31	0.0628
4.33	0.1	4.32	0.0628
4.34	0.1001	4.32	0.0628
4.34	0.1003	4.32	0.0626
4.34	0.1004	4.32	0.0626
4.34	0.1004	4.33	0.0626
4.35	0.1008	4.33	0.0626
4.35	0.1008	4.33	0.0625
4.35	0.1009	4.33	0.0625
4.36	0.1011	4.34	0.0623
4.36	0.1012	4.34	0.0625
4.36	0.1014	4.34	0.0625
4.36	0.1015	4.35	0.0623
4.37	0.1017	4.35	0.0622
4.37	0.1018	4.35	0.0623
4.37	0.102	4.35	0.0622
4.38	0.1022	4.36	0.0622
4.38	0.1023	4.36	0.0622
4.38	0.1025	4.36	0.062
4.38	0.1026	4.37	0.062
4.39	0.1028	4.37	0.0618
4.39	0.1029	4.37	0.062
4.39	0.1031	4.37	0.062
4.39	0.1031	4.38	0.0618
4.4	0.1032	4.38	0.0618
4.4	0.1034	4.38	0.0617
4.4	0.1035	4.39	0.0617
4.41	0.1037	4.39	0.0617
4.41	0.1039	4.39	0.0617
4.41	0.104	4.39	0.0615
4.41	0.1042	4.4	0.0615
4.42	0.1043	4.4	0.0615
4.42	0.1045	4.4	0.0615
4.42	0.1046	4.4	0.0615
4.43	0.1046	4.41	0.0614
4.43	0.1049	4.41	0.0614
4.43	0.1049	4.41	0.0612
4.43	0.1051	4.42	0.0614
4.44	0.1053	4.42	0.0612
4.44	0.1054	4.42	0.0612
4.44	0.1056	4.42	0.0611
4.45	0.1057	4.43	0.0611
4.45	0.1059	4.43	0.0611
4.45	0.106	4.43	0.0611
4.45	0.1062	4.44	0.0611
4.46	0.1063	4.44	0.0609
4.46	0.1065	4.44	0.0609
4.46	0.1066	4.44	0.0609
4.46	0.1068	4.45	0.0609
4.47	0.107	4.45	0.0609
4.47	0.1071	4.45	0.0608
4.47	0.1071	4.45	0.0608
4.48	0.1073	4.46	0.0608
4.48	0.1074	4.46	0.0608
4.48	0.1076	4.46	0.0606
4.48	0.1077	4.47	0.0606
4.49	0.1079	4.47	0.0606
4.49	0.108	4.47	0.0606
4.49	0.1082	4.47	0.0606
4.5	0.1084	4.48	0.0606
4.5	0.1084	4.48	0.0606
4.5	0.1085	4.48	0.0606
4.5	0.1088	4.49	0.0605
4.51	0.109	4.49	0.0605
4.51	0.1091	4.49	0.0605
4.51	0.1091	4.49	0.0605
4.52	0.1093	4.5	0.0605
4.52	0.1094	4.5	0.0605
4.52	0.1096	4.5	0.0605
4.52	0.1097	4.51	0.0605
4.53	0.1099	4.51	0.0603
4.53	0.1101	4.51	0.0603
4.53	0.1102	4.51	0.0605
4.53	0.1104	4.52	0.0605
4.54	0.1105	4.52	0.0605
4.54	0.1107	4.52	0.0605
4.54	0.1108	4.52	0.0605
4.55	0.111	4.53	0.0603
4.55	0.111	4.53	0.0605
4.55	0.1113	4.53	0.0605
4.55	0.1113	4.54	0.0605
4.56	0.1115	4.54	0.0605
4.56	0.1116	4.54	0.0605
4.56	0.1118	4.54	0.0605
4.57	0.1119	4.55	0.0605
4.57	0.1121	4.55	0.0605
4.57	0.1122	4.55	0.0605
4.57	0.1124	4.56	0.0605
4.58	0.1125	4.56	0.0606
4.58	0.1125	4.56	0.0606
4.58	0.1128	4.56	0.0606
4.59	0.1128	4.57	0.0606
4.59	0.113	4.57	0.0606
4.59	0.1132	4.57	0.0606
4.59	0.1133	4.58	0.0608
4.6	0.1135	4.58	0.0608
4.6	0.1136	4.58	0.0608
4.6	0.1138	4.58	0.0608
4.6	0.1139	4.59	0.0608
4.61	0.1139	4.59	0.0608
4.61	0.1142	4.59	0.0609
4.61	0.1142	4.6	0.0609
4.62	0.1144	4.6	0.0609
4.62	0.1146	4.6	0.0611
4.62	0.1147	4.6	0.0611
4.62	0.1149	4.61	0.0611
4.63	0.115	4.61	0.0611
4.63	0.1152	4.61	0.0612
4.63	0.1153	4.61	0.0612
4.64	0.1155	4.62	0.0612
4.64	0.1155	4.62	0.0614
4.64	0.1156	4.62	0.0614
4.64	0.1158	4.63	0.0614
4.65	0.1159	4.63	0.0615
4.65	0.1161	4.63	0.0615
4.65	0.1163	4.63	0.0617
4.66	0.1164	4.64	0.0617
4.66	0.1166	4.64	0.0618
4.66	0.1167	4.64	0.0618
4.66	0.1167	4.65	0.0618
4.67	0.1169	4.65	0.062
4.67	0.1169	4.65	0.062
4.67	0.117	4.65	0.0622
4.68	0.1172	4.66	0.0622
4.68	0.1173	4.66	0.0622
4.68	0.1175	4.66	0.0623
4.68	0.1175	4.66	0.0625
4.69	0.1177	4.67	0.0625
4.69	0.1178	4.67	0.0626
4.69	0.118	4.67	0.0628
4.69	0.1181	4.68	0.0628
4.7	0.1183	4.68	0.0628
4.7	0.1183	4.68	0.0629
4.7	0.1184	4.68	0.0629
4.71	0.1186	4.69	0.0631
4.71	0.1187	4.69	0.0632
4.71	0.1189	4.69	0.0632
4.71	0.119	4.7	0.0634
4.72	0.119	4.7	0.0636
4.72	0.1192	4.7	0.0637
4.72	0.1194	4.7	0.0639
4.73	0.1195	4.71	0.0639
4.73	0.1197	4.71	0.064
4.73	0.1198	4.71	0.064
4.73	0.1198	4.72	0.0642
4.74	0.12	4.72	0.0643
4.74	0.1201	4.72	0.0645
4.74	0.1201	4.72	0.0645
4.75	0.1204	4.73	0.0646
4.75	0.1204	4.73	0.0648
4.75	0.1206	4.73	0.0648
4.75	0.1208	4.74	0.0649
4.76	0.1209	4.74	0.0651
4.76	0.1209	4.74	0.0653
4.76	0.1212	4.74	0.0654
4.77	0.1212	4.75	0.0654
4.77	0.1214	4.75	0.0656
4.77	0.1215	4.75	0.0657
4.77	0.1217	4.75	0.0659
4.78	0.1217	4.76	0.066
4.78	0.1218	4.76	0.0662
4.78	0.122	4.76	0.0662
4.78	0.1221	4.77	0.0663
4.79	0.1221	4.77	0.0665
4.79	0.1223	4.77	0.0667
4.79	0.1225	4.77	0.0667
4.8	0.1226	4.78	0.067
4.8	0.1226	4.78	0.0671
4.8	0.1228	4.78	0.0671
4.8	0.1229	4.79	0.0673
4.81	0.1231	4.79	0.0674
4.81	0.1232	4.79	0.0674
4.81	0.1234	4.79	0.0676
4.82	0.1234	4.8	0.0677
4.82	0.1235	4.8	0.0679
4.82	0.1237	4.8	0.0679
4.82	0.1237	4.81	0.068
4.83	0.124	4.81	0.0682
4.83	0.124	4.81	0.0684
4.83	0.1242	4.81	0.0684
4.84	0.1243	4.82	0.0685
4.84	0.1245	4.82	0.0687
4.84	0.1246	4.82	0.0687
4.84	0.1246	4.82	0.069
4.85	0.1248	4.83	0.069
4.85	0.1249	4.83	0.0691
4.85	0.1251	4.83	0.0691
4.86	0.1252	4.84	0.0693
4.86	0.1252	4.84	0.0693
4.86	0.1254	4.84	0.0694
4.86	0.1256	4.84	0.0696
4.87	0.1257	4.85	0.0698
4.87	0.1259	4.85	0.0698
4.87	0.126	4.85	0.0698
4.88	0.1262	4.86	0.0699
4.88	0.1262	4.86	0.0699
4.88	0.1263	4.86	0.0701
4.88	0.1265	4.86	0.0701
4.89	0.1266	4.87	0.0702
4.89	0.1268	4.87	0.0702
4.89	0.1268	4.87	0.0704
4.89	0.127	4.88	0.0705
4.9	0.1271	4.88	0.0705
4.9	0.1273	4.88	0.0707
4.9	0.1274	4.88	0.0707
4.91	0.1274	4.89	0.0707
4.91	0.1276	4.89	0.0708
4.91	0.1277	4.89	0.071
4.91	0.1277	4.89	0.071
4.92	0.1279	4.9	0.0711
4.92	0.128	4.9	0.0711
4.92	0.128	4.9	0.0711
4.93	0.1282	4.91	0.0713
4.93	0.1283	4.91	0.0713
4.93	0.1283	4.91	0.0715
4.93	0.1285	4.91	0.0715
4.94	0.1285	4.92	0.0716
4.94	0.1287	4.92	0.0716
4.94	0.1287	4.92	0.0716
4.95	0.1288	4.93	0.0716
4.95	0.1288	4.93	0.0718
4.95	0.1288	4.93	0.0718
4.95	0.129	4.93	0.0718
4.96	0.129	4.94	0.0719
4.96	0.1291	4.94	0.0719
4.96	0.1291	4.94	0.0721
4.96	0.1291	4.94	0.0719
4.97	0.1293	4.95	0.0719
4.97	0.1293	4.95	0.0721
4.97	0.1294	4.95	0.0721
4.98	0.1294	4.96	0.0722
4.98	0.1294	4.96	0.0721
4.98	0.1296	4.96	0.0722
4.98	0.1296	4.96	0.0722
4.99	0.1297	4.97	0.0724
4.99	0.1297	4.97	0.0724
4.99	0.1297	4.97	0.0721
5	0.1299	4.98	0.0721
5	0.1299	4.98	0.0721
5	0.1299	4.98	0.0721
5	0.1299	4.98	0.0721
5	-0.0533	4.99	0.0722
5	-0.0639	4.99	0.0722
5	-0.0663	4.99	0.0722
5.01	-0.0679	5	0.0722
5.01	-0.0691	5	0.0722
5.01	-0.0701	5	0.0724
5.02	-0.0708	5	0.0724
5.02	-0.0715	5	-0.0296
5.02	-0.0721	5	-0.0401
5.02	-0.0725	5	-0.0434
5.03	-0.073	5.01	-0.0456
5.03	-0.0733	5.01	-0.0471
5.03	-0.0736	5.01	-0.0482
5.04	-0.0739	5.02	-0.0493
5.04	-0.0742	5.02	-0.0499
5.04	-0.0744	5.02	-0.0505
5.04	-0.0746	5.02	-0.0508
5.05	-0.0747	5.03	-0.0513
5.05	-0.0749	5.03	-0.0515
5.05	-0.075	5.03	-0.0518
5.06	-0.075	5.04	-0.0519
5.06	-0.0752	5.04	-0.0521
5.06	-0.0752	5.04	-0.0522
5.06	-0.0753	5.04	-0.0524
5.07	-0.0753	5.05	-0.0524
5.07	-0.0753	5.05	-0.0524
5.07	-0.0753	5.05	-0.0525
5.08	-0.0753	5.06	-0.0525
5.08	-0.0753	5.06	-0.0525
5.08	-0.0755	5.06	-0.0525
5.08	-0.0753	5.06	-0.0527
5.09	-0.0753	5.07	-0.0527
5.09	-0.0753	5.07	-0.0527
5.09	-0.0753	5.07	-0.0527
5.09	-0.0753	5.07	-0.0529
5.1	-0.0753	5.08	-0.0529
5.1	-0.0753	5.08	-0.0529
5.1	-0.0752	5.08	-0.0529
5.11	-0.0752	5.09	-0.0529
5.11	-0.0752	5.09	-0.0529
5.11	-0.075	5.09	-0.0529
5.11	-0.075	5.09	-0.053
5.12	-0.075	5.1	-0.0529
5.12	-0.075	5.1	-0.053
5.12	-0.0749	5.1	-0.053
5.13	-0.0749	5.11	-0.0532
5.13	-0.0749	5.11	-0.0532
5.13	-0.0749	5.11	-0.0532
5.13	-0.0747	5.11	-0.0532
5.14	-0.0747	5.12	-0.0532
5.14	-0.0747	5.12	-0.0532
5.14	-0.0746	5.12	-0.0533
5.15	-0.0746	5.12	-0.0533
5.15	-0.0744	5.13	-0.0533
5.15	-0.0744	5.13	-0.0535
5.15	-0.0744	5.13	-0.0535
5.16	-0.0744	5.14	-0.0535
5.16	-0.0742	5.14	-0.0535
5.16	-0.0742	5.14	-0.0536
5.17	-0.0742	5.14	-0.0536
5.17	-0.0742	5.15	-0.0536
5.17	-0.0742	5.15	-0.0536
5.17	-0.0742	5.15	-0.0536
5.18	-0.0741	5.16	-0.0536
5.18	-0.0741	5.16	-0.0536
5.18	-0.0741	5.16	-0.0538
5.18	-0.0739	5.16	-0.0538
5.19	-0.0739	5.17	-0.0539
5.19	-0.0739	5.17	-0.0539
5.19	-0.0739	5.17	-0.0539
5.2	-0.0739	5.17	-0.0539
5.2	-0.0739	5.18	-0.0539
5.2	-0.0739	5.18	-0.0539
5.2	-0.0738	5.18	-0.0541
5.21	-0.0738	5.19	-0.0541
5.21	-0.0738	5.19	-0.0541
5.21	-0.0738	5.19	-0.0541
5.22	-0.0738	5.19	-0.0541
5.22	-0.0738	5.2	-0.0543
5.22	-0.0738	5.2	-0.0543
5.22	-0.0738	5.2	-0.0543
5.23	-0.0738	5.21	-0.0543
5.23	-0.0738	5.21	-0.0544
5.23	-0.0736	5.21	-0.0543
5.24	-0.0736	5.21	-0.0544
5.24	-0.0738	5.22	-0.0544
5.24	-0.0736	5.22	-0.0544
5.24	-0.0736	5.22	-0.0544
5.25	-0.0736	5.23	-0.0544
5.25	-0.0736	5.23	-0.0546
5.25	-0.0736	5.23	-0.0546
5.25	-0.0736	5.23	-0.0546
5.26	-0.0736	5.24	-0.0546
5.26	-0.0736	5.24	-0.0546
5.26	-0.0736	5.24	-0.0546
5.27	-0.0736	5.24	-0.0546
5.27	-0.0736	5.25	-0.0546
5.27	-0.0736	5.25	-0.0546
5.27	-0.0736	5.25	-0.0546
5.28	-0.0736	5.26	-0.0546
5.28	-0.0736	5.26	-0.0547
5.28	-0.0736	5.26	-0.0546
5.29	-0.0738	5.26	-0.0547
5.29	-0.0738	5.27	-0.0547
5.29	-0.0738	5.27	-0.0547
5.29	-0.0738	5.27	-0.0547
5.3	-0.0738	5.28	-0.0547
5.3	-0.0738	5.28	-0.0547
5.3	-0.0738	5.28	-0.0547
5.31	-0.0738	5.28	-0.0547
5.31	-0.0738	5.29	-0.0547
5.31	-0.0738	5.29	-0.0547
5.31	-0.0738	5.29	-0.0547
5.32	-0.0738	5.3	-0.0547
5.32	-0.0739	5.3	-0.0547
5.32	-0.0738	5.3	-0.0547
5.33	-0.0739	5.3	-0.0547
5.33	-0.0738	5.31	-0.0547
5.33	-0.0739	5.31	-0.0547
5.33	-0.0739	5.31	-0.0547
5.34	-0.0739	5.31	-0.0547
5.34	-0.0739	5.32	-0.0547
5.34	-0.0739	5.32	-0.0547
5.34	-0.0739	5.32	-0.0547
5.35	-0.0741	5.33	-0.0547
5.35	-0.0739	5.33	-0.0547
5.35	-0.0739	5.33	-0.0549
5.36	-0.0741	5.33	-0.0547
5.36	-0.0741	5.34	-0.0549
5.36	-0.0741	5.34	-0.0549
5.36	-0.0741	5.34	-0.0547
5.37	-0.0741	5.35	-0.0549
5.37	-0.0741	5.35	-0.0547
5.37	-0.0741	5.35	-0.0547
5.38	-0.0742	5.35	-0.0547
5.38	-0.0742	5.36	-0.0547
5.38	-0.0742	5.36	-0.0549
5.38	-0.0742	5.36	-0.0549
5.39	-0.0742	5.37	-0.0549
5.39	-0.0744	5.37	-0.0547
5.39	-0.0744	5.37	-0.0549
5.4	-0.0744	5.37	-0.0547
5.4	-0.0744	5.38	-0.0547
5.4	-0.0744	5.38	-0.0547
5.4	-0.0744	5.38	-0.0549
5.41	-0.0744	5.38	-0.0547
5.41	-0.0744	5.39	-0.0549
5.41	-0.0746	5.39	-0.0547
5.41	-0.0746	5.39	-0.0549
5.42	-0.0746	5.4	-0.0549
5.42	-0.0746	5.4	-0.0547
5.42	-0.0746	5.4	-0.0547
5.43	-0.0746	5.4	-0.0549
5.43	-0.0746	5.41	-0.0547
5.43	-0.0747	5.41	-0.0549
5.43	-0.0747	5.41	-0.0547
5.44	-0.0747	5.42	-0.0549
5.44	-0.0747	5.42	-0.0549
5.44	-0.0747	5.42	-0.0549
5.45	-0.0747	5.42	-0.0547
5.45	-0.0749	5.43	-0.0549
5.45	-0.0749	5.43	-0.0549
5.45	-0.0749	5.43	-0.0549
5.46	-0.0749	5.44	-0.0549
5.46	-0.075	5.44	-0.0549
5.46	-0.0749	5.44	-0.0549
5.47	-0.075	5.44	-0.0549
5.47	-0.075	5.45	-0.0549
5.47	-0.075	5.45	-0.0549
5.47	-0.075	5.45	-0.0549
5.48	-0.0752	5.45	-0.0549
5.48	-0.0752	5.46	-0.0549
5.48	-0.0752	5.46	-0.0549
5.48	-0.0752	5.46	-0.0549
5.49	-0.0752	5.47	-0.0549
5.49	-0.0753	5.47	-0.0549
5.49	-0.0753	5.47	-0.055
5.5	-0.0753	5.47	-0.0549
5.5	-0.0753	5.48	-0.055
5.5	-0.0755	5.48	-0.055
5.5	-0.0755	5.48	-0.055
5.51	-0.0755	5.49	-0.055
5.51	-0.0755	5.49	-0.0549
5.51	-0.0755	5.49	-0.055
5.52	-0.0756	5.49	-0.055
5.52	-0.0756	5.5	-0.055
5.52	-0.0756	5.5	-0.055
5.52	-0.0758	5.5	-0.055
5.53	-0.0758	5.51	-0.055
5.53	-0.0758	5.51	-0.055
5.53	-0.0758	5.51	-0.055
5.54	-0.076	5.51	-0.055
5.54	-0.076	5.52	-0.0552
5.54	-0.076	5.52	-0.055
5.54	-0.0761	5.52	-0.055
5.55	-0.0761	5.52	-0.0552
5.55	-0.0761	5.53	-0.055
5.55	-0.0761	5.53	-0.0552
5.56	-0.0763	5.53	-0.0552
5.56	-0.0763	5.54	-0.0552
5.56	-0.0764	5.54	-0.0552
5.56	-0.0764	5.54	-0.0552
5.57	-0.0764	5.54	-0.0553
5.57	-0.0766	5.55	-0.0553
5.57	-0.0767	5.55	-0.0553
[truncated: 338,339+ more rows]

## Sheet: Fig.6c
GCD curves of Zn plating/stripping in Cu-Zn cells(1 mAh cm-2 2 mA cm-2)
1000th		2000th		3000th		4000th		4500th
Capacity/mAh	Voltage/V	Capacity/mAh	Voltage/V	Capacity/mAh	Voltage/V	Capacity/mAh	Voltage/V	Capacity/mAh	Voltage/V
0	0.1535	0	0.0519	0	0.0347	0	0.0271	0	0.0623
0.0004	0.0366	0.0006	0.0113	0.0007	0.006	0.0007	-0.0005	0.0005	0.0136
0.0007	0.0078	0.0021	-0.0095	0.0031	-0.0141	0.0047	-0.0206	0.0013	-0.0081
0.0026	-0.0124	0.0078	-0.0198	0.0086	-0.0223	0.0103	-0.0246	0.0068	-0.0245
0.0081	-0.0212	0.0134	-0.0188	0.0142	-0.0212	0.016	-0.0248	0.0123	-0.025
0.0138	-0.0202	0.019	-0.0183	0.0199	-0.0211	0.0216	-0.0254	0.018	-0.0254
0.0193	-0.0197	0.0247	-0.018	0.0254	-0.0214	0.0273	-0.0264	0.0236	-0.026
0.0248	-0.0197	0.0304	-0.018	0.0309	-0.0217	0.033	-0.0271	0.0292	-0.0268
0.0303	-0.0195	0.0359	-0.0181	0.0366	-0.0223	0.0385	-0.0282	0.0347	-0.0276
0.0359	-0.0198	0.0415	-0.0183	0.0422	-0.0229	0.0442	-0.029	0.0403	-0.0284
0.0415	-0.02	0.0473	-0.0186	0.0478	-0.0236	0.0497	-0.0298	0.0459	-0.0293
0.047	-0.0203	0.0529	-0.0188	0.0534	-0.0242	0.0554	-0.0305	0.0516	-0.0299
0.0527	-0.0208	0.0585	-0.0191	0.059	-0.0246	0.061	-0.0312	0.0573	-0.0305
0.0582	-0.0209	0.0641	-0.0194	0.0645	-0.0253	0.0667	-0.0315	0.0628	-0.0312
0.0638	-0.0214	0.0699	-0.0195	0.0701	-0.0257	0.0722	-0.0318	0.0684	-0.0316
0.0694	-0.0219	0.0755	-0.02	0.0758	-0.0262	0.0778	-0.0321	0.074	-0.0321
0.075	-0.0223	0.0811	-0.0203	0.0814	-0.0265	0.0835	-0.0322	0.0797	-0.0322
0.0806	-0.0226	0.0867	-0.0206	0.0871	-0.0268	0.0891	-0.0321	0.0854	-0.0322
0.0863	-0.0233	0.0925	-0.0209	0.0926	-0.0271	0.0948	-0.0321	0.0909	-0.0326
0.0919	-0.0237	0.0982	-0.0214	0.0982	-0.0273	0.1004	-0.0319	0.0965	-0.0326
0.0974	-0.0242	0.1038	-0.0217	0.1037	-0.0274	0.1061	-0.0316	0.1021	-0.0326
0.1031	-0.0246	0.1094	-0.022	0.1092	-0.0274	0.1118	-0.0315	0.1077	-0.0324
0.1087	-0.0251	0.1151	-0.0223	0.115	-0.0273	0.1174	-0.0313	0.1132	-0.0324
0.1143	-0.0254	0.1206	-0.0225	0.1206	-0.0273	0.1231	-0.031	0.1188	-0.0324
0.1199	-0.0257	0.1263	-0.0228	0.1263	-0.0271	0.1286	-0.031	0.1243	-0.0321
0.1255	-0.0259	0.132	-0.0229	0.1319	-0.0271	0.1342	-0.0307	0.13	-0.0321
0.131	-0.026	0.1376	-0.0231	0.1374	-0.027	0.1397	-0.0305	0.1355	-0.0319
0.1367	-0.026	0.1432	-0.0233	0.143	-0.0268	0.1453	-0.0302	0.141	-0.0318
0.1422	-0.0262	0.1488	-0.0234	0.1485	-0.0265	0.1509	-0.0302	0.1466	-0.0318
0.1478	-0.026	0.1543	-0.0234	0.1543	-0.0264	0.1565	-0.0299	0.1522	-0.0316
0.1534	-0.0262	0.16	-0.0234	0.1598	-0.0264	0.1621	-0.0299	0.1577	-0.0315
0.1589	-0.026	0.1656	-0.0234	0.1656	-0.026	0.1678	-0.0298	0.1634	-0.0315
0.1645	-0.0259	0.1713	-0.0234	0.1713	-0.0259	0.1736	-0.0296	0.1689	-0.0315
0.17	-0.0259	0.1769	-0.0233	0.177	-0.0257	0.1791	-0.0295	0.1746	-0.0313
0.1756	-0.0256	0.1824	-0.0233	0.1825	-0.0257	0.1848	-0.0293	0.1801	-0.0313
0.1811	-0.0256	0.188	-0.0233	0.1881	-0.0254	0.1905	-0.0291	0.1856	-0.0312
0.1867	-0.0254	0.1936	-0.0231	0.1937	-0.0254	0.196	-0.0291	0.1912	-0.0312
0.1923	-0.0253	0.1991	-0.0231	0.1994	-0.0253	0.2016	-0.029	0.1968	-0.031
0.1979	-0.0251	0.2047	-0.0229	0.2049	-0.0251	0.2074	-0.029	0.2024	-0.031
0.2036	-0.0251	0.2103	-0.0229	0.2105	-0.025	0.213	-0.0288	0.2079	-0.0308
0.2091	-0.0248	0.2158	-0.0229	0.2163	-0.025	0.2187	-0.0288	0.2134	-0.0308
0.2146	-0.0246	0.2214	-0.0228	0.2219	-0.0248	0.2243	-0.0288	0.2191	-0.0307
0.2202	-0.0245	0.2271	-0.0228	0.2275	-0.0246	0.2299	-0.0287	0.2247	-0.0308
0.2257	-0.0243	0.2326	-0.0226	0.2331	-0.0246	0.2354	-0.0285	0.2302	-0.0307
0.2313	-0.0242	0.2384	-0.0225	0.2386	-0.0245	0.2409	-0.0287	0.2358	-0.0307
0.237	-0.024	0.244	-0.0223	0.2444	-0.0245	0.2465	-0.0285	0.2414	-0.0307
0.2425	-0.0239	0.2496	-0.0223	0.25	-0.0243	0.252	-0.0285	0.2471	-0.0305
0.2481	-0.0237	0.2551	-0.0222	0.2556	-0.0243	0.2577	-0.0284	0.2527	-0.0305
0.2536	-0.0234	0.2608	-0.0222	0.2612	-0.0242	0.2633	-0.0284	0.2584	-0.0305
0.2592	-0.0234	0.2663	-0.0222	0.2667	-0.0242	0.269	-0.0282	0.264	-0.0305
0.2648	-0.0233	0.272	-0.022	0.2722	-0.024	0.2746	-0.0284	0.2696	-0.0305
0.2704	-0.0231	0.2776	-0.0219	0.2777	-0.0239	0.2802	-0.0282	0.2751	-0.0304
0.276	-0.0229	0.2832	-0.0217	0.2834	-0.0239	0.2859	-0.0282	0.2808	-0.0305
0.2815	-0.0228	0.2887	-0.0217	0.2891	-0.0239	0.2916	-0.0284	0.2864	-0.0304
0.2872	-0.0226	0.2943	-0.0217	0.2948	-0.0239	0.2971	-0.0282	0.292	-0.0305
0.2927	-0.0226	0.3	-0.0215	0.3003	-0.0239	0.3028	-0.0282	0.2977	-0.0304
0.2983	-0.0225	0.3057	-0.0214	0.3059	-0.0237	0.3083	-0.0281	0.3032	-0.0304
0.3038	-0.0223	0.3113	-0.0214	0.3116	-0.0237	0.3139	-0.0281	0.3089	-0.0304
0.3094	-0.0222	0.3169	-0.0212	0.3172	-0.0237	0.3194	-0.0282	0.3144	-0.0304
0.315	-0.022	0.3226	-0.0212	0.3229	-0.0236	0.3251	-0.0281	0.32	-0.0304
0.3205	-0.0219	0.3282	-0.0211	0.3284	-0.0237	0.3307	-0.0282	0.3257	-0.0302
0.3262	-0.0219	0.3337	-0.0209	0.334	-0.0237	0.3363	-0.0281	0.3313	-0.0302
0.3318	-0.0217	0.3393	-0.0209	0.3397	-0.0236	0.342	-0.0281	0.3369	-0.0302
0.3374	-0.0215	0.345	-0.0208	0.3453	-0.0236	0.3477	-0.0281	0.3424	-0.0302
0.3429	-0.0215	0.3506	-0.0208	0.3508	-0.0234	0.3534	-0.0281	0.3479	-0.0302
0.3484	-0.0214	0.3563	-0.0208	0.3564	-0.0236	0.3591	-0.0281	0.3536	-0.0302
0.3541	-0.0214	0.362	-0.0206	0.362	-0.0234	0.3649	-0.0281	0.3593	-0.0304
0.3597	-0.0212	0.3675	-0.0206	0.3676	-0.0236	0.3706	-0.0281	0.3649	-0.0302
0.3653	-0.0212	0.373	-0.0205	0.3731	-0.0234	0.3761	-0.0281	0.3705	-0.0304
0.3709	-0.0211	0.3787	-0.0205	0.3786	-0.0234	0.3817	-0.0281	0.3761	-0.0302
0.3764	-0.0211	0.3844	-0.0203	0.3843	-0.0236	0.3873	-0.0281	0.3817	-0.0302
0.3821	-0.0211	0.39	-0.0203	0.39	-0.0234	0.3929	-0.0281	0.3872	-0.0302
0.3876	-0.0211	0.3956	-0.0203	0.3957	-0.0234	0.3985	-0.0281	0.3928	-0.0302
0.3932	-0.0209	0.4013	-0.0203	0.4014	-0.0234	0.404	-0.0281	0.3984	-0.0302
0.3988	-0.0208	0.4068	-0.0202	0.407	-0.0234	0.4097	-0.0281	0.4039	-0.0302
0.4043	-0.0208	0.4124	-0.02	0.4125	-0.0234	0.4153	-0.0281	0.4095	-0.0304
0.4098	-0.0208	0.4181	-0.02	0.4181	-0.0234	0.4209	-0.0281	0.4151	-0.0302
0.4154	-0.0206	0.4236	-0.02	0.4238	-0.0234	0.4266	-0.0282	0.4206	-0.0302
0.4209	-0.0208	0.4293	-0.0202	0.4294	-0.0234	0.4321	-0.0282	0.4261	-0.0302
0.4265	-0.0208	0.4349	-0.02	0.4351	-0.0236	0.4378	-0.0282	0.4317	-0.0302
0.432	-0.0206	0.4404	-0.02	0.4406	-0.0234	0.4434	-0.0282	0.4373	-0.0302
0.4377	-0.0208	0.4461	-0.02	0.4462	-0.0234	0.4489	-0.0282	0.4429	-0.0302
0.4432	-0.0206	0.4516	-0.02	0.4519	-0.0234	0.4546	-0.0281	0.4485	-0.0302
0.4487	-0.0206	0.4573	-0.02	0.4576	-0.0234	0.4602	-0.0282	0.4542	-0.0302
0.4542	-0.0208	0.4629	-0.02	0.4631	-0.0234	0.4659	-0.0282	0.4597	-0.0302
0.4598	-0.0208	0.4684	-0.02	0.4688	-0.0234	0.4714	-0.0282	0.4653	-0.0302
0.4653	-0.0208	0.474	-0.02	0.4745	-0.0236	0.477	-0.0282	0.4709	-0.0302
0.4708	-0.0208	0.4796	-0.02	0.4801	-0.0234	0.4827	-0.0282	0.4765	-0.0302
0.4763	-0.0206	0.4852	-0.02	0.4858	-0.0236	0.4884	-0.0284	0.4821	-0.0304
0.482	-0.0206	0.4908	-0.0198	0.4913	-0.0236	0.4941	-0.0282	0.4876	-0.0304
0.4875	-0.0208	0.4964	-0.02	0.4969	-0.0236	0.4996	-0.0284	0.4931	-0.0302
0.4931	-0.0208	0.502	-0.0202	0.5024	-0.0236	0.5052	-0.0282	0.4987	-0.0302
0.4987	-0.0209	0.5076	-0.02	0.508	-0.0236	0.5107	-0.0284	0.5043	-0.0302
0.5043	-0.0209	0.5133	-0.0202	0.5136	-0.0236	0.5163	-0.0285	0.5099	-0.0302
0.5099	-0.0208	0.5189	-0.02	0.5193	-0.0237	0.5219	-0.0284	0.5154	-0.0302
0.5154	-0.0209	0.5246	-0.0202	0.5248	-0.0237	0.5274	-0.0285	0.521	-0.0304
0.521	-0.0211	0.5302	-0.0202	0.5304	-0.0237	0.5331	-0.0284	0.5266	-0.0304
0.5267	-0.0209	0.5358	-0.0203	0.536	-0.0237	0.5387	-0.0285	0.5322	-0.0304
0.5323	-0.0211	0.5415	-0.0203	0.5416	-0.0239	0.5442	-0.0285	0.5379	-0.0304
0.5379	-0.0211	0.5471	-0.0203	0.5472	-0.0239	0.5498	-0.0287	0.5434	-0.0304
0.5434	-0.0212	0.5527	-0.0205	0.5528	-0.0239	0.5553	-0.0287	0.5489	-0.0304
0.549	-0.0214	0.5583	-0.0205	0.5584	-0.0239	0.5611	-0.0285	0.5545	-0.0304
0.5546	-0.0214	0.5638	-0.0205	0.5641	-0.024	0.5667	-0.0288	0.5601	-0.0304
0.5602	-0.0214	0.5694	-0.0206	0.5698	-0.024	0.5725	-0.0288	0.5657	-0.0304
0.5658	-0.0215	0.575	-0.0206	0.5753	-0.0242	0.5781	-0.0288	0.5713	-0.0304
0.5714	-0.0215	0.5806	-0.0208	0.581	-0.0242	0.5838	-0.0288	0.5769	-0.0304
0.577	-0.0217	0.5862	-0.0208	0.5867	-0.0242	0.5894	-0.029	0.5824	-0.0305
0.5826	-0.0217	0.5918	-0.0209	0.5923	-0.0243	0.5951	-0.0288	0.588	-0.0305
0.5882	-0.0219	0.5974	-0.0209	0.5978	-0.0243	0.6008	-0.029	0.5935	-0.0305
0.5938	-0.0219	0.603	-0.0209	0.6034	-0.0243	0.6065	-0.029	0.5991	-0.0305
0.5993	-0.022	0.6086	-0.0209	0.6091	-0.0245	0.6121	-0.029	0.6047	-0.0305
0.6049	-0.022	0.6141	-0.0211	0.6146	-0.0245	0.6176	-0.029	0.6103	-0.0305
0.6105	-0.0222	0.6198	-0.0212	0.6204	-0.0246	0.6233	-0.0291	0.6158	-0.0305
0.616	-0.0223	0.6254	-0.0212	0.626	-0.0246	0.6289	-0.0291	0.6213	-0.0305
0.6216	-0.0225	0.631	-0.0214	0.6318	-0.0248	0.6347	-0.0291	0.6269	-0.0307
0.6271	-0.0225	0.6366	-0.0215	0.6373	-0.0248	0.6404	-0.0293	0.6326	-0.0307
0.6328	-0.0226	0.6422	-0.0214	0.643	-0.025	0.6459	-0.0293	0.6382	-0.0305
0.6383	-0.0226	0.6478	-0.0215	0.6486	-0.025	0.6514	-0.0295	0.6437	-0.0305
0.6439	-0.0228	0.6534	-0.0217	0.6543	-0.025	0.657	-0.0295	0.6494	-0.0307
0.6494	-0.0231	0.659	-0.0217	0.6599	-0.025	0.6625	-0.0296	0.6549	-0.0307
0.6549	-0.0231	0.6645	-0.0217	0.6656	-0.0251	0.6682	-0.0296	0.6606	-0.0307
0.6605	-0.0233	0.6701	-0.0219	0.6713	-0.0251	0.6739	-0.0296	0.6633	-0.0302
0.666	-0.0234	0.6757	-0.022	0.677	-0.0253	0.6795	-0.0296	0.6696	-0.0305
0.6715	-0.0236	0.6813	-0.022	0.6825	-0.0251	0.685	-0.0298	0.6752	-0.0307
0.6771	-0.0236	0.6869	-0.022	0.6882	-0.0254	0.6905	-0.0298	0.6808	-0.0307
0.6827	-0.0237	0.6925	-0.022	0.6939	-0.0253	0.6962	-0.0299	0.6864	-0.0308
0.6882	-0.024	0.6981	-0.0223	0.6994	-0.0254	0.7019	-0.0299	0.692	-0.031
0.6938	-0.024	0.7038	-0.0223	0.7051	-0.0256	0.7076	-0.0299	0.6975	-0.031
0.6994	-0.0243	0.7095	-0.0225	0.7106	-0.0256	0.7132	-0.0301	0.703	-0.031
0.705	-0.0243	0.7152	-0.0225	0.7162	-0.0257	0.7188	-0.0301	0.7086	-0.031
0.7106	-0.0246	0.7209	-0.0226	0.7219	-0.0257	0.7244	-0.0302	0.7142	-0.031
0.7162	-0.0246	0.7265	-0.0226	0.7276	-0.0257	0.7301	-0.0302	0.7198	-0.031
0.7217	-0.0248	0.7322	-0.0228	0.7333	-0.0257	0.7358	-0.0302	0.7255	-0.0312
0.7274	-0.0251	0.7378	-0.0229	0.7389	-0.0259	0.7415	-0.0304	0.7311	-0.0312
0.733	-0.0253	0.7434	-0.0229	0.7446	-0.026	0.7471	-0.0304	0.7366	-0.0312
0.7385	-0.0254	0.7489	-0.0233	0.7501	-0.026	0.7526	-0.0305	0.7422	-0.0312
0.744	-0.0257	0.7544	-0.0233	0.7558	-0.0262	0.7582	-0.0307	0.7478	-0.0313
0.7497	-0.0259	0.76	-0.0234	0.7615	-0.0262	0.7638	-0.0307	0.7534	-0.0313
0.7552	-0.026	0.7655	-0.0234	0.767	-0.0264	0.7694	-0.0308	0.7589	-0.0315
0.7607	-0.0262	0.7712	-0.0237	0.7726	-0.0265	0.775	-0.0308	0.7644	-0.0315
0.7663	-0.0264	0.7767	-0.0237	0.7782	-0.0265	0.7807	-0.031	0.7701	-0.0316
0.7719	-0.0265	0.7824	-0.0239	0.7839	-0.0267	0.7863	-0.031	0.7757	-0.0316
0.7775	-0.0268	0.788	-0.024	0.7895	-0.0268	0.7918	-0.0312	0.7813	-0.0316
0.7831	-0.027	0.7936	-0.024	0.7952	-0.0268	0.7973	-0.0313	0.7868	-0.0316
0.7887	-0.0271	0.7992	-0.0243	0.8008	-0.027	0.8029	-0.0315	0.7924	-0.0316
0.7943	-0.0273	0.8048	-0.0245	0.8064	-0.0271	0.8085	-0.0315	0.798	-0.0318
0.7999	-0.0274	0.8104	-0.0245	0.812	-0.0271	0.8142	-0.0318	0.8035	-0.0319
0.8054	-0.0277	0.8159	-0.0246	0.8177	-0.0273	0.8198	-0.0318	0.8091	-0.0321
0.811	-0.0277	0.8216	-0.0248	0.8234	-0.0274	0.8254	-0.0319	0.8147	-0.0321
0.8166	-0.0281	0.8273	-0.025	0.829	-0.0274	0.831	-0.0321	0.8202	-0.0322
0.8223	-0.0282	0.8329	-0.0251	0.8346	-0.0276	0.8366	-0.0322	0.8258	-0.0322
0.828	-0.0284	0.8385	-0.0251	0.8401	-0.0276	0.8422	-0.0322	0.8315	-0.0324
0.8336	-0.0285	0.8441	-0.0254	0.8457	-0.0277	0.8479	-0.0324	0.8372	-0.0326
0.8391	-0.0288	0.8498	-0.0254	0.8514	-0.0281	0.8536	-0.0324	0.8428	-0.0326
0.8447	-0.029	0.8553	-0.0256	0.857	-0.0279	0.8591	-0.0326	0.8484	-0.0327
0.8503	-0.0291	0.8608	-0.0256	0.8626	-0.0281	0.8649	-0.0327	0.854	-0.0329
0.8559	-0.0293	0.8665	-0.0259	0.8682	-0.0282	0.8705	-0.0327	0.8595	-0.033
0.8614	-0.0295	0.8721	-0.0259	0.8738	-0.0284	0.8762	-0.0329	0.8651	-0.033
0.8669	-0.0296	0.8777	-0.026	0.8795	-0.0284	0.8817	-0.033	0.8707	-0.0332
0.8725	-0.0299	0.8833	-0.026	0.8851	-0.0285	0.8874	-0.0332	0.8763	-0.0333
0.8781	-0.0301	0.8889	-0.0262	0.8908	-0.0285	0.893	-0.0332	0.882	-0.0335
0.8836	-0.0302	0.8944	-0.0264	0.8963	-0.0287	0.8987	-0.0333	0.8875	-0.0335
0.8892	-0.0305	0.9	-0.0264	0.9019	-0.0287	0.9044	-0.0335	0.8932	-0.0338
0.8948	-0.0307	0.9056	-0.0265	0.9075	-0.0288	0.91	-0.0336	0.8987	-0.0339
0.9003	-0.0307	0.9112	-0.0265	0.9132	-0.029	0.9157	-0.0336	0.9042	-0.0341
0.9059	-0.031	0.9168	-0.0267	0.9189	-0.029	0.9213	-0.0338	0.9097	-0.0343
0.9114	-0.0312	0.9224	-0.0267	0.9245	-0.029	0.9268	-0.0338	0.9153	-0.0344
0.9171	-0.0313	0.9281	-0.0268	0.9302	-0.0291	0.9325	-0.0339	0.9208	-0.0346
0.9226	-0.0315	0.9337	-0.027	0.9359	-0.0291	0.9382	-0.0341	0.9265	-0.0347
0.9283	-0.0316	0.9394	-0.0271	0.9418	-0.0291	0.9439	-0.0341	0.932	-0.0349
0.9339	-0.0318	0.945	-0.0271	0.9475	-0.0293	0.9494	-0.0343	0.9376	-0.0352
0.9394	-0.0319	0.9505	-0.0273	0.9531	-0.0293	0.955	-0.0344	0.9433	-0.0353
0.945	-0.0322	0.956	-0.0273	0.9588	-0.0295	0.9605	-0.0344	0.9489	-0.0357
0.9505	-0.0322	0.9616	-0.0274	0.9645	-0.0295	0.9661	-0.0346	0.9544	-0.0358
0.9561	-0.0324	0.9671	-0.0274	0.97	-0.0295	0.9717	-0.0346	0.96	-0.0361
0.9618	-0.0327	0.9728	-0.0274	0.9758	-0.0295	0.9774	-0.0349	0.9655	-0.0363
0.9674	-0.0327	0.9784	-0.0276	0.9814	-0.0296	0.983	-0.0349	0.9711	-0.0366
0.973	-0.0327	0.984	-0.0276	0.9871	-0.0296	0.9886	-0.0349	0.9768	-0.0367
0.9786	-0.0329	0.9896	-0.0276	0.9926	-0.0296	0.9942	-0.035	0.9824	-0.0369
0.9841	-0.0332	0.9951	-0.0277	0.9982	-0.0298	0.9999	-0.035	0.9879	-0.0372
0.9897	-0.0332	1.0001	-0.0277	1.0001	-0.0298	1.0002	-0.035	0.9936	-0.0375
0.9953	-0.0333	1.0001	-0.0277	1.0001	-0.0298	1.0002	-0.035	0.9992	-0.0377
1.0001	-0.0335				0.0102			1.0002	-0.0378
1.0001	-0.0335	0	0.0098	0	0.0096	0	0.0122	1.0002	-0.0378
		0.0057	0.0161	0.0057	0.0166	0.0057	0.0214
0	0.014	0.0114	0.0178	0.0112	0.0188	0.0112	0.0242	0	0.0147
0.0056	0.0223	0.0169	0.0189	0.0169	0.02	0.0168	0.0259	0.0056	0.0251
0.0111	0.0239	0.0225	0.0198	0.0225	0.0211	0.0223	0.0273	0.0112	0.0287
0.0167	0.025	0.028	0.0206	0.0281	0.0222	0.0279	0.0284	0.0168	0.0305
0.0224	0.0257	0.0337	0.0214	0.0337	0.0228	0.0335	0.0291	0.0224	0.0313
0.0279	0.0262	0.0393	0.0219	0.0393	0.0237	0.0391	0.0298	0.0281	0.0318
0.0334	0.0265	0.0448	0.0225	0.045	0.0242	0.0446	0.0302	0.0337	0.0316
0.0391	0.0265	0.0504	0.0228	0.0506	0.0248	0.0503	0.0305	0.0393	0.0316
0.0446	0.0264	0.056	0.0231	0.0562	0.0254	0.0559	0.0305	0.0449	0.0316
0.0502	0.0264	0.0616	0.0233	0.0617	0.0256	0.0615	0.0307	0.0506	0.0316
0.0557	0.0264	0.0672	0.0234	0.0674	0.0259	0.0672	0.0308	0.0561	0.0316
0.0613	0.0262	0.0728	0.0236	0.0729	0.0262	0.0729	0.0308	0.0617	0.0315
0.067	0.026	0.0785	0.0236	0.0785	0.0264	0.0785	0.031	0.0672	0.0315
0.0725	0.026	0.0841	0.0237	0.0841	0.0265	0.0841	0.0312	0.0727	0.0315
0.0781	0.0259	0.0896	0.0237	0.0897	0.0267	0.0897	0.031	0.0783	0.0313
0.0836	0.0257	0.0953	0.0237	0.0954	0.027	0.0953	0.031	0.084	0.0313
0.0893	0.0257	0.1008	0.0237	0.1009	0.027	0.1009	0.0312	0.0895	0.0313
0.0948	0.0256	0.1063	0.0239	0.1066	0.027	0.1066	0.0312	0.095	0.0312
0.1004	0.0254	0.112	0.0237	0.1122	0.0271	0.1122	0.0312	0.1007	0.0312
0.1059	0.0253	0.1176	0.0237	0.1177	0.0273	0.1178	0.0312	0.1062	0.0312
0.1115	0.0253	0.1233	0.0237	0.1234	0.0273	0.1233	0.0312	0.1119	0.0312
0.1171	0.0253	0.1289	0.0237	0.129	0.0271	0.129	0.0312	0.1174	0.0312
0.1227	0.0251	0.1344	0.0237	0.1347	0.0273	0.1345	0.0312	0.1229	0.031
0.1283	0.0251	0.1401	0.0237	0.1402	0.0273	0.1402	0.0313	0.1285	0.031
0.1338	0.025	0.1458	0.0237	0.1459	0.0273	0.1458	0.0312	0.1341	0.031
0.1395	0.025	0.1513	0.0236	0.1514	0.0274	0.1515	0.0313	0.1396	0.031
0.1451	0.0248	0.1568	0.0236	0.1569	0.0274	0.1571	0.0313	0.1452	0.031
0.1507	0.0248	0.1623	0.0236	0.1626	0.0274	0.1627	0.0312	0.1509	0.0308
0.1563	0.0248	0.1678	0.0236	0.1682	0.0274	0.1684	0.0313	0.1564	0.0308
0.1618	0.0246	0.1734	0.0236	0.1739	0.0274	0.174	0.0313	0.1621	0.0308
0.1674	0.0246	0.179	0.0234	0.1795	0.0274	0.1796	0.0313	0.1677	0.0307
0.173	0.0246	0.1845	0.0234	0.1852	0.0274	0.1853	0.0313	0.1733	0.0307
0.1786	0.0245	0.1902	0.0236	0.1908	0.0274	0.1909	0.0315	0.1789	0.0307
0.1842	0.0245	0.1959	0.0234	0.1965	0.0276	0.1965	0.0313	0.1845	0.0307
0.1897	0.0245	0.2015	0.0234	0.2022	0.0277	0.202	0.0313	0.19	0.0307
0.1953	0.0243	0.207	0.0234	0.2079	0.0276	0.2076	0.0315	0.1957	0.0305
0.2009	0.0243	0.2126	0.0236	0.2135	0.0277	0.2131	0.0315	0.2013	0.0305
0.2065	0.0243	0.2181	0.0236	0.219	0.0277	0.2187	0.0315	0.207	0.0305
0.2121	0.0243	0.2238	0.0234	0.2247	0.0277	0.2243	0.0316	0.2126	0.0305
0.2176	0.0242	0.2293	0.0236	0.2304	0.0277	0.23	0.0316	0.2182	0.0305
0.2232	0.0242	0.2349	0.0234	0.236	0.0279	0.2355	0.0318	0.2238	0.0305
0.2288	0.0242	0.2405	0.0234	0.2416	0.0281	0.2412	0.0318	0.2294	0.0305
0.2343	0.024	0.2461	0.0234	0.2472	0.0281	0.2469	0.0318	0.2349	0.0305
0.2398	0.0242	0.2517	0.0234	0.2528	0.0281	0.2526	0.0318	0.2405	0.0307
0.2454	0.024	0.2573	0.0234	0.2585	0.0282	0.2583	0.0318	0.2462	0.0305
0.251	0.024	0.2629	0.0234	0.2641	0.0282	0.2639	0.0318	0.2518	0.0305
0.2566	0.0239	0.2686	0.0234	0.2696	0.0282	0.2696	0.0319	0.2574	0.0305
0.2621	0.024	0.2741	0.0234	0.2753	0.0282	0.2752	0.0319	0.263	0.0307
0.2678	0.024	0.2797	0.0236	0.2809	0.0285	0.2808	0.0321	0.2687	0.0307
0.2734	0.024	0.2853	0.0236	0.2866	0.0285	0.2863	0.0321	0.2742	0.0308
0.279	0.0239	0.2909	0.0234	0.2921	0.0285	0.292	0.0322	0.2798	0.0307
0.2846	0.0239	0.2965	0.0234	0.2977	0.0285	0.2976	0.0322	0.2853	0.0307
0.2902	0.0237	0.3021	0.0236	0.3035	0.0287	0.3031	0.0322	0.2908	0.0307
0.2957	0.0239	0.3076	0.0236	0.309	0.0287	0.3088	0.0322	0.2965	0.0308
0.3013	0.0237	0.3133	0.0236	0.3146	0.0285	0.3144	0.0324	0.3021	0.0308
0.307	0.0237	0.319	0.0236	0.3201	0.0288	0.3201	0.0324	0.3077	0.0308
0.3126	0.0237	0.3245	0.0236	0.3258	0.0288	0.3258	0.0324	0.3133	0.0308
0.3181	0.0237	0.3302	0.0237	0.3315	0.0287	0.3313	0.0324	0.3189	0.0308
0.3237	0.0237	0.3357	0.0237	0.3371	0.0288	0.337	0.0326	0.3246	0.0308
0.3292	0.0237	0.3413	0.0237	0.3427	0.0288	0.3425	0.0326	0.3301	0.031
0.3348	0.0236	0.3468	0.0237	0.3485	0.029	0.3481	0.0326	0.3358	0.0308
0.3403	0.0236	0.3525	0.0237	0.3542	0.0288	0.3537	0.0327	0.3414	0.0308
0.3459	0.0236	0.3581	0.0239	0.3598	0.0288	0.3592	0.0327	0.347	0.0308
0.3515	0.0236	0.3637	0.0239	0.3654	0.0288	0.3648	0.0327	0.3526	0.031
0.357	0.0237	0.3692	0.0239	0.3713	0.0291	0.3704	0.0327	0.3581	0.031
0.3626	0.0237	0.3748	0.0239	0.3769	0.0291	0.3763	0.0329	0.3637	0.031
0.3682	0.0236	0.3803	0.024	0.3824	0.0291	0.3818	0.033	0.3692	0.0308
0.3738	0.0237	0.386	0.024	0.3879	0.0291	0.3874	0.033	0.3749	0.031
0.3793	0.0237	0.3916	0.024	0.3936	0.0293	0.393	0.0332	0.3805	0.031
0.3848	0.0237	0.3972	0.024	0.3995	0.0295	0.3985	0.0332	0.3861	0.0312
0.3905	0.0237	0.4028	0.024	0.4052	0.0295	0.4042	0.0333	0.3917	0.0312
0.3961	0.0237	0.4084	0.0242	0.4109	0.0296	0.4099	0.0333	0.3972	0.0312
0.4017	0.0239	0.4141	0.0242	0.4167	0.0296	0.4154	0.0335	0.4028	0.0312
0.4073	0.0237	0.4197	0.0242	0.4223	0.0296	0.4211	0.0335	0.4083	0.031
0.4128	0.0239	0.4253	0.0242	0.4279	0.0296	0.4267	0.0335	0.4139	0.0312
0.4185	0.0239	0.4309	0.0243	0.4334	0.0298	0.4325	0.0336	0.4195	0.0312
0.424	0.0239	0.4365	0.0243	0.4391	0.0298	0.438	0.0336	0.425	0.0312
0.4295	0.024	0.4421	0.0243	0.4448	0.0299	0.4437	0.0336	0.4307	0.0312
0.435	0.0242	0.4477	0.0245	0.4505	0.0299	0.4493	0.0338	0.4363	0.0313
0.4405	0.0242	0.4534	0.0245	0.4563	0.0299	0.4548	0.0338	0.4418	0.0313
0.4461	0.0243	0.459	0.0246	0.462	0.0301	0.4604	0.0339	0.4474	0.0313
0.4516	0.0242	0.4646	0.0246	0.4676	0.0301	0.466	0.0339	0.453	0.0313
0.4572	0.0242	0.4702	0.0248	0.4732	0.0302	0.4717	0.0341	0.4586	0.0313
0.4628	0.0243	0.4758	0.025	0.4787	0.0302	0.4774	0.0341	0.4642	0.0315
0.4684	0.0245	0.4815	0.025	0.4843	0.0304	0.4829	0.0343	0.4698	0.0315
0.4739	0.0246	0.4871	0.0251	0.4899	0.0305	0.4886	0.0343	0.4755	0.0315
0.4794	0.0246	0.4926	0.0253	0.4955	0.0307	0.4942	0.0344	0.4811	0.0316
0.485	0.0248	0.4983	0.0253	0.5012	0.0307	0.4997	0.0346	0.4867	0.0316
0.4906	0.0248	0.5038	0.0253	0.5069	0.0308	0.5054	0.0347	0.4923	0.0318
0.4963	0.025	0.5095	0.0254	0.5125	0.0308	0.5111	0.0347	0.4979	0.0318
0.5019	0.025	0.515	0.0256	0.5182	0.031	0.5166	0.0349	0.5035	0.0318
0.5074	0.0253	0.5207	0.0256	0.5238	0.0312	0.5221	0.035	0.5091	0.0319
0.5131	0.0253	0.5263	0.0257	0.5294	0.031	0.5277	0.035	0.5147	0.0319
0.5186	0.0253	0.5319	0.0259	0.5351	0.0312	0.5333	0.0352	0.5204	0.0321
0.5241	0.0256	0.5375	0.026	0.5407	0.0313	0.5389	0.0353	0.526	0.0322
0.5296	0.0256	0.5431	0.0262	0.5464	0.0315	0.5445	0.0353	0.5315	0.0322
0.5352	0.0257	0.5487	0.0264	0.5521	0.0316	0.55	0.0355	0.5371	0.0322
0.5408	0.0257	0.5544	0.0264	0.5576	0.0316	0.5556	0.0355	0.5427	0.0324
0.5463	0.0259	0.56	0.0265	0.5634	0.0316	0.5611	0.0357	0.5482	0.0326
0.5518	0.026	0.5656	0.0268	0.569	0.0318	0.5668	0.0358	0.5538	0.0326
0.5573	0.0262	0.5712	0.027	0.5748	0.0319	0.5724	0.0358	0.5594	0.0326
0.5629	0.0264	0.5769	0.027	0.5804	0.0321	0.578	0.0361	0.565	0.0327
0.5684	0.0265	0.5825	0.0271	0.586	0.0321	0.5836	0.0361	0.5706	0.0329
0.5739	0.0267	0.588	0.0273	0.5916	0.0322	0.5893	0.0363	0.5763	0.0329
0.5795	0.0268	0.5936	0.0274	0.5973	0.0322	0.595	0.0363	0.5818	0.033
0.585	0.027	0.5992	0.0276	0.6028	0.0324	0.6005	0.0364	0.5874	0.033
0.5905	0.0273	0.6049	0.0276	0.6084	0.0326	0.6061	0.0367	0.593	0.033
0.5961	0.0274	0.6105	0.0277	0.6141	0.0327	0.6118	0.0366	0.5987	0.0332
0.6017	0.0276	0.616	0.0281	0.6197	0.0327	0.6174	0.0367	0.6043	0.0333
0.6072	0.0277	0.6217	0.0282	0.6254	0.0329	0.6229	0.0369	0.61	0.0333
0.6128	0.0279	0.6273	0.0284	0.631	0.0329	0.6286	0.0369	0.6155	0.0335
0.6183	0.0282	0.6329	0.0285	0.6367	0.0329	0.6343	0.0372	0.6211	0.0336
0.6238	0.0284	0.6386	0.0285	0.6423	0.033	0.6398	0.0372	0.6266	0.0336
0.6295	0.0285	0.6442	0.0288	0.648	0.0332	0.6454	0.0372	0.6323	0.0336
0.635	0.0288	0.6497	0.029	0.6537	0.0333	0.6511	0.0374	0.6378	0.0336
0.6407	0.029	0.6554	0.0291	0.6592	0.0333	0.6567	0.0375	0.6434	0.0336
0.6463	0.0293	0.6611	0.0293	0.6649	0.0333	0.6624	0.0377	0.649	0.0339
0.6519	0.0296	0.6666	0.0295	0.6705	0.0335	0.6679	0.0377	0.6546	0.0339
0.6574	0.0298	0.6723	0.0295	0.6761	0.0335	0.6735	0.0378	0.6602	0.0341
0.6629	0.0299	0.6778	0.0298	0.6818	0.0336	0.679	0.038	0.6657	0.0343
0.6685	0.0302	0.6834	0.0298	0.6873	0.0336	0.6847	0.038	0.6712	0.0343
0.6741	0.0305	0.6891	0.0301	0.693	0.0336	0.6903	0.038	0.6768	0.0344
0.6797	0.0308	0.6947	0.0301	0.6986	0.0336	0.696	0.0381	0.6825	0.0346
0.6853	0.031	0.7002	0.0302	0.7043	0.0338	0.7015	0.0383	0.6881	0.0346
0.6909	0.0312	0.7059	0.0304	0.7098	0.0339	0.7071	0.0383	0.6938	0.0347
0.6964	0.0316	0.7115	0.0305	0.7155	0.0339	0.7127	0.0384	0.6994	0.0349
0.702	0.0319	0.7172	0.0305	0.7212	0.0339	0.7183	0.0386	0.7049	0.035
0.7076	0.0319	0.7228	0.0307	0.7268	0.0339	0.7239	0.0386	0.7105	0.0352
0.7132	0.0324	0.7284	0.0308	0.7324	0.0341	0.7295	0.0388	0.7161	0.0352
0.7188	0.0326	0.734	0.0308	0.7381	0.0341	0.7351	0.0388	0.7217	0.0353
0.7243	0.0329	0.7396	0.031	0.7439	0.0343	0.7406	0.0391	0.7273	0.0355
0.73	0.0332	0.7452	0.0312	0.7496	0.0344	0.7463	0.0392	0.7328	0.0357
0.7355	0.0333	0.7508	0.0312	0.7553	0.0344	0.7519	0.0392	0.7384	0.0358
0.741	0.0336	0.7564	0.0312	0.7608	0.0346	0.7576	0.0392	0.744	0.0358
0.7466	0.0338	0.762	0.0313	0.7665	0.0346	0.7632	0.0394	0.7496	0.036
0.7521	0.0339	0.7677	0.0313	0.772	0.0347	0.7688	0.0395	0.7551	0.0361
0.7576	0.0341	0.7733	0.0313	0.7776	0.0349	0.7744	0.0395	0.7608	0.0363
0.7632	0.0344	0.7788	0.0315	0.7833	0.0349	0.78	0.0398	0.7663	0.0363
0.7688	0.0346	0.7845	0.0315	0.7889	0.035	0.7857	0.04	0.772	0.0364
0.7744	0.0349	0.7901	0.0316	0.7946	0.0352	0.7913	0.0401	0.7776	0.0366
0.78	0.0349	0.7957	0.0316	0.8002	0.0353	0.7968	0.0401	0.7832	0.0369
0.7855	0.035	0.8014	0.0318	0.8058	0.0355	0.8025	0.0403	0.7888	0.037
0.7911	0.0353	0.8071	0.0319	0.8115	0.0357	0.8082	0.0406	0.7943	0.0372
0.7967	0.0355	0.8128	0.0319	0.8172	0.0358	0.8138	0.0406	0.7998	0.0374
0.8022	0.0355	0.8186	0.0321	0.8227	0.0361	0.8194	0.0409	0.8054	0.0375
0.8078	0.0358	0.8241	0.0322	0.8283	0.0364	0.825	0.0412	0.811	0.0377
0.8135	0.0358	0.8298	0.0324	0.8339	0.0366	0.8306	0.0414	0.8166	0.0378
0.819	0.036	0.8355	0.0326	0.8396	0.0369	0.8363	0.0417	0.8222	0.0381
0.8245	0.0361	0.8412	0.0327	0.8452	0.0372	0.8419	0.042	0.8277	0.0383
0.8301	0.0363	0.8467	0.033	0.8509	0.0377	0.8476	0.0422	0.8333	0.0386
0.8356	0.0364	0.8524	0.0332	0.8565	0.038	0.8532	0.0426	0.839	0.0388
0.8411	0.0366	0.8579	0.0335	0.8621	0.0384	0.8589	0.0429	0.8445	0.0391
0.8467	0.0369	0.8636	0.0338	0.8676	0.0388	0.8646	0.0432	0.85	0.0392
0.8522	0.037	0.8693	0.0341	0.8733	0.0392	0.8702	0.0437	0.8556	0.0395
0.8577	0.0374	0.8748	0.0346	0.8789	0.0398	0.8758	0.0442	0.8612	0.0398
0.8632	0.0375	0.8805	0.0352	0.8846	0.0405	0.8813	0.0448	0.8667	0.0401
0.8688	0.0377	0.8861	0.0357	0.8901	0.0412	0.8869	0.0453	0.8723	0.0406
0.8743	0.0381	0.8917	0.0364	0.8957	0.042	0.8925	0.0459	0.8779	0.0409
0.8799	0.0386	0.8973	0.0369	0.9015	0.0428	0.8982	0.0468	0.8836	0.0414
0.8854	0.0391	0.9028	0.038	0.907	0.0439	0.9037	0.0474	0.8891	0.0419
0.8911	0.0395	0.9084	0.0389	0.9126	0.0448	0.9093	0.0484	0.8947	0.0423
0.8967	0.04	0.9141	0.0401	0.9183	0.046	0.9148	0.0493	0.9003	0.0429
0.9022	0.0408	0.9197	0.0415	0.9238	0.0473	0.9204	0.0504	0.9058	0.0436
0.9078	0.0417	0.9253	0.0432	0.9295	0.0488	0.9261	0.0518	0.9114	0.0443
0.9134	0.0428	0.9309	0.0454	0.935	0.0505	0.9317	0.0532	0.917	0.0451
0.9189	0.0439	0.9366	0.0481	0.9406	0.0525	0.9374	0.0549	0.9227	0.0462
0.9246	0.0453	0.9422	0.0513	0.9463	0.055	0.9431	0.0569	0.9284	0.0474
0.9301	0.047	0.9478	0.0553	0.9518	0.0581	0.9488	0.0592	0.934	0.049
0.9356	0.0493	0.9534	0.0623	0.9574	0.0629	0.9545	0.0626	0.9396	0.0507
0.9412	0.0519	0.959	0.0792	0.963	0.0715	0.9603	0.0677	0.9453	0.0532
0.9468	0.0555	0.9622	0.1004	0.9688	0.0919	0.966	0.0761	0.9508	0.0566
0.9523	0.0598	0.9638	0.1209	0.971	0.1139	0.9717	0.0915	0.9565	0.0614
0.958	0.0688	0.9655	0.1415	0.9724	0.1363	0.9754	0.1132	0.9622	0.0711
0.9627	0.0894	0.9712	0.1437	0.9743	0.1567	0.9774	0.1361	0.9678	0.0922
0.9655	0.1107	0.976	0.1226	0.9798	0.1483	0.979	0.1567	0.9702	0.1138
0.9672	0.1324	0.9795	0.1022	0.9837	0.1279	0.9845	0.1617	0.9718	0.1341
0.9698	0.1527	0.9852	0.0915	0.9892	0.1189	0.9902	0.1448	0.9743	0.1552
0.9754	0.1432	0.9894	0.113	0.9913	0.1403	0.9927	0.1654	0.98	0.1533
0.9795	0.1223	0.9908	0.1353	0.9924	0.1652	0.9937	0.1882	0.9852	0.1332
0.9851	0.1053	0.9918	0.1606	0.9931	0.1865	0.9944	0.209	0.9907	0.142
0.9896	0.1259	0.9926	0.1843	0.9938	0.208	0.9951	0.2336	0.9921	0.1642
0.9909	0.1468	0.9933	0.2102	0.9945	0.235	0.9957	0.2609	0.993	0.1869
0.9918	0.1676	0.994	0.2327	0.9952	0.2637	0.9964	0.2902	0.9938	0.2117
0.9926	0.1916	0.9946	0.2567	0.9958	0.2906	0.997	0.3199	0.9946	0.2386
0.9933	0.2121	0.9952	0.2779	0.9963	0.3133	0.9974	0.3423	0.9951	0.259
0.9938	0.2338	0.9958	0.3035	0.9969	0.3381	0.9979	0.3641	0.9957	0.2817
0.9945	0.259	0.9964	0.3311	0.9973	0.3599	0.9983	0.3872	0.9962	0.3066
0.9951	0.2826	0.997	0.3582	0.9978	0.3844	0.9987	0.4145	0.9968	0.3316
0.9957	0.3058	0.9976	0.385	0.9983	0.4108	0.9992	0.4489	0.9973	0.3575
0.9963	0.3313	0.9982	0.4147	0.9987	0.4384	0.9999	0.7034	0.9977	0.3779
0.9969	0.354	0.9986	0.4371	0.9992	0.4669			0.9982	0.4044
0.9975	0.3823	0.999	0.4588	0.9996	0.7058			0.9986	0.4272
0.998	0.4085	0.9994	0.6865					0.999	0.454
0.9984	0.4297	0.9996	0.7076					0.9996	0.7079
0.9989	0.4554
0.9993	0.6355
0.9994	0.7117

## Sheet: Fig.6d
Cycling performance of Cu-Zn cell (1 mAh cm-2 2mA cm-2)
Bilayer SEI		No SEI
Cycle number	CE/%	Cycle number	CE/%
1	96.81	1	97.53
2	98.94	2	98.88
3	99.23	3	99.16
4	99.33	4	99.28
5	99.48	5	99.22
6	99.57	6	99.39
7	99.66	7	99.44
8	99.66	8	99.47
9	99.69	9	99.51
10	99.73	10	99.48
11	99.71	11	99.54
12	99.72	12	99.52
13	99.7	13	99.55
14	99.72	14	99.55
15	99.72	15	99.57
16	99.69	16	99.58
17	99.72	17	99.59
18	99.72	18	99.6
19	99.73	19	99.58
20	99.73	20	99.61
21	99.74	21	99.6
22	99.75	22	99.62
23	99.78	23	99.63
24	99.76	24	99.61
25	99.75	25	99.58
26	99.76	26	99.61
27	99.77	27	99.63
28	99.77	28	99.64
29	99.77	29	99.65
30	99.78	30	99.65
31	99.78	31	99.64
32	99.77	32	99.66
33	99.78	33	99.62
34	99.77	34	99.58
35	99.78	35	99.6
36	99.77	36	99.61
37	99.79	37	99.59
38	99.77	38	99.6
39	99.78	39	99.6
40	99.8	40	99.6
41	99.78	41	99.62
42	99.79	42	99.59
43	99.8	43	99.62
44	99.79	44	99.65
45	99.81	45	99.63
46	99.81	46	99.61
47	99.83	47	99.65
48	99.8	48	99.65
49	99.81	49	99.66
50	99.8	50	99.64
51	99.83	51	99.65
52	99.8	52	99.68
53	99.81	53	99.66
54	99.8	54	99.68
55	99.82	55	99.68
56	99.81	56	99.69
57	99.8	57	99.7
58	99.82	58	99.7
59	99.81	59	99.7
60	99.81	60	99.72
61	99.81	61	99.71
62	99.84	62	99.71
63	99.83	63	99.72
64	99.82	64	99.7
65	99.81	65	99.73
66	99.82	66	99.74
67	99.84	67	99.74
68	99.81	68	99.74
69	99.82	69	99.75
70	99.8	70	99.77
71	99.84	71	99.73
72	99.83	72	99.76
73	99.84	73	99.76
74	99.84	74	99.78
75	99.81	75	99.76
76	99.82	76	99.76
77	99.84	77	102.42
78	99.85	78	99.66
79	99.82	79	99.73
80	99.84	80	99.75
81	99.83	81	99.73
82	99.84	82	99.72
83	99.84	83	99.74
84	99.81	84	99.7
85	99.83	85	99.71
86	99.84	86	99.73
87	99.85	87	99.75
88	99.85	88	99.74
89	99.85	89	99.79
90	99.84	90	99.79
91	99.84	91	99.8
92	99.83	92	99.8
93	99.81	93	99.81
94	99.84	94	99.81
95	99.83	95	99.78
96	99.83	96	99.81
97	99.84	97	99.79
98	99.82	98	99.82
99	99.85	99	99.81
100	99.83	100	99.84
101	99.84	101	99.79
102	99.86	102	99.82
103	99.83	103	99.82
104	99.84	104	99.82
105	99.85	105	99.81
106	99.85	106	99.83
107	99.85	107	99.82
108	99.83	108	99.81
109	99.86	109	99.82
110	99.85	110	99.83
111	99.85	111	99.82
112	99.85	112	99.84
113	99.85	113	99.81
114	99.85	114	99.83
115	99.83	115	99.82
116	99.85	116	99.82
117	99.83	117	99.82
118	99.84	118	99.82
119	99.86	119	99.81
120	99.82	120	99.81
121	99.86	121	99.82
122	99.83	122	99.84
123	99.86	123	99.82
124	99.83	124	99.83
125	99.86	125	99.81
126	99.84	126	99.84
127	99.87	127	99.83
128	99.85	128	99.82
129	99.88	129	99.84
130	99.84	130	99.83
131	99.87	131	99.83
132	99.83	132	99.83
133	99.84	133	99.85
134	99.86	134	99.82
135	99.87	135	99.83
136	99.87	136	99.84
137	99.87	137	99.83
138	99.85	138	99.85
139	99.85	139	99.82
140	99.86	140	99.84
141	99.84	141	99.84
142	99.85	142	99.83
143	99.84	143	99.83
144	99.87	144	99.84
145	99.88	145	99.84
146	99.87	146	99.83
147	99.87	147	99.85
148	99.84	148	99.84
149	99.88	149	99.83
150	99.85	150	99.85
151	99.84	151	99.83
152	99.86	152	99.85
153	99.86	153	99.84
154	99.87	154	99.86
155	99.85	155	99.84
156	99.86	156	99.83
157	99.86	157	99.85
158	99.86	158	99.85
159	99.86	159	99.83
160	99.89	160	99.83
161	99.87	161	99.86
162	99.85	162	99.83
163	99.87	163	99.84
164	99.88	164	99.83
165	99.87	165	99.83
166	99.87	166	99.85
167	99.87	167	99.82
168	99.87	168	99.81
169	99.87	169	99.84
170	99.87	170	99.82
171	99.85	171	99.86
172	99.89	172	99.82
173	99.88	173	99.84
174	99.89	174	99.84
175	99.87	175	99.84
176	99.87	176	99.83
177	99.87	177	99.85
178	99.88	178	99.84
179	99.87	179	99.84
180	99.88	180	99.85
181	99.88	181	99.84
182	99.88	182	99.83
183	99.88	183	99.85
184	99.88	184	99.85
185	99.87	185	99.85
186	99.88	186	99.84
187	99.89	187	99.85
188	99.89	188	99.82
189	99.87	189	99.82
190	99.88	190	99.85
191	99.88	191	99.82
192	99.86	192	99.83
193	99.88	193	99.83
194	99.87	194	99.84
195	99.87	195	99.83
196	99.87	196	99.83
197	99.88	197	99.85
198	99.9	198	99.83
199	99.87	199	99.85
200	99.88	200	99.85
201	99.89	201	99.82
202	99.89	202	99.84
203	99.87	203	99.84
204	99.89	204	99.85
205	99.88	205	99.84
206	99.9	206	99.84
207	99.9	207	99.85
208	99.89	208	99.85
209	99.89	209	99.83
210	99.87	210	99.86
211	99.89	211	99.84
212	99.87	212	99.84
213	99.9	213	99.84
214	99.88	214	99.84
215	99.88	215	99.84
216	99.89	216	99.82
217	99.87	217	99.84
218	99.88	218	99.85
219	99.88	219	99.84
220	99.89	220	99.85
221	99.88	221	99.85
222	99.89	222	99.84
223	99.88	223	99.86
224	99.9	224	99.85
225	99.88	225	99.87
226	99.9	226	99.83
227	99.89	227	99.86
228	99.91	228	99.85
229	99.93	229	99.86
230	99.87	230	99.84
231	99.9	231	99.86
232	99.89	232	99.86
233	99.88	233	99.86
234	99.89	234	99.86
235	99.88	235	99.84
236	99.9	236	99.87
237	99.87	237	99.83
238	99.88	238	99.84
239	99.88	239	99.85
240	99.87	240	99.83
241	99.9	241	99.84
242	99.88	242	99.85
243	99.88	243	99.85
244	99.9	244	99.84
245	99.89	245	99.85
246	99.89	246	99.86
247	99.89	247	99.84
248	99.89	248	99.86
249	99.89	249	99.84
250	99.89	250	99.86
251	99.88	251	99.84
252	99.88	252	99.86
253	99.87	253	99.85
254	99.89	254	99.85
255	99.9	255	99.85
256	99.87	256	99.85
257	99.9	257	99.85
258	99.87	258	99.86
259	99.87	259	99.86
260	99.9	260	99.84
261	99.9	261	99.85
262	99.89	262	99.85
263	99.89	263	99.86
264	99.89	264	99.84
265	99.86	265	99.85
266	99.88	266	99.85
267	99.89	267	99.85
268	99.89	268	99.86
269	99.88	269	99.86
270	99.88	270	99.87
271	99.89	271	99.86
272	99.9	272	99.86
273	99.9	273	99.88
274	99.89	274	99.86
275	99.89	275	99.85
276	99.9	276	99.86
277	99.88	277	99.84
278	99.89	278	99.87
279	99.93	279	99.85
280	99.9	280	99.86
281	99.89	281	99.87
282	99.88	282	99.84
283	99.9	283	99.86
284	99.89	284	99.86
285	99.89	285	99.85
286	99.89	286	99.86
287	99.88	287	99.86
288	99.9	288	99.85
289	99.89	289	99.88
290	99.88	290	99.85
291	99.9	291	99.84
292	99.89	292	99.87
293	99.89	293	99.87
294	99.9	294	99.87
295	99.91	295	99.88
296	99.89	296	99.88
297	99.9	297	99.88
298	99.9	298	99.87
299	99.9	299	99.88
300	99.88	300	99.89
301	99.91	301	99.88
302	99.91	302	99.87
303	99.91	303	99.88
304	99.89	304	99.87
305	99.91	305	99.87
306	99.89	306	99.88
307	99.9	307	99.88
308	99.87	308	99.89
309	99.91	309	99.88
310	99.92	310	99.88
311	99.9	311	99.89
312	99.88	312	99.88
313	99.89	313	99.89
314	99.89	314	99.88
315	99.9	315	99.89
316	99.89	316	99.9
317	99.88	317	99.9
318	99.89	318	99.89
319	99.89	319	99.89
320	99.89	320	99.9
321	99.88	321	99.9
322	99.87	322	99.88
323	99.9	323	99.89
324	99.87	324	99.9
325	99.89	325	99.89
326	99.88	326	99.89
327	99.89	327	99.9
328	99.89	328	99.88
329	99.9	329	99.91
330	99.88	330	99.89
331	99.88	331	99.91
332	99.87	332	99.9
333	99.89	333	99.89
334	99.88	334	99.9
335	99.88	335	99.89
336	99.89	336	99.91
337	99.87	337	99.89
338	99.88	338	99.88
339	99.89	339	99.9
340	99.89	340	99.89
341	99.9	341	99.9
342	99.9	342	99.9
343	99.89	343	99.91
344	99.89	344	99.9
345	99.87	345	99.89
346	99.89	346	99.9
347	99.89	347	99.89
348	99.89	348	99.9
349	99.9	349	99.89
350	99.88	350	99.88
351	99.88	351	99.9
352	99.91	352	99.89
353	99.89	353	99.9
354	99.89	354	99.88
355	99.88	355	99.9
356	99.88	356	99.89
357	99.89	357	99.89
358	99.88	358	99.89
359	99.89	359	99.9
360	99.89	360	99.9
361	99.9	361	99.89
362	99.89	362	99.88
363	99.89	363	99.9
364	99.89	364	99.9
365	99.9	365	99.9
366	99.9	366	99.9
367	99.91	367	99.9
368	99.89	368	99.91
369	99.9	369	99.9
370	99.9	370	99.89
371	99.9	371	99.9
372	99.92	372	99.9
373	99.93	373	99.91
374	99.91	374	99.89
375	99.89	375	99.91
376	99.9	376	99.92
377	99.9	377	99.9
378	99.89	378	99.91
379	99.9	379	99.89
380	99.88	380	99.91
381	99.89	381	99.9
382	99.88	382	99.89
383	99.9	383	99.89
384	99.89	384	99.89
385	99.88	385	99.91
386	99.88	386	99.89
387	99.89	387	99.89
388	99.89	388	89.29
389	99.91	389	100.11
390	99.89	390	82.87
391	99.87	391	0
392	99.91	392	49.15
393	99.89	393	0
394	99.9	394	50.89
395	99.88	395	77.16
396	99.89
397	99.89
398	99.89
399	99.89
400	99.88
401	99.9
402	99.88
403	99.89
404	99.9
405	99.88
406	99.9
407	99.87
408	99.9
409	99.89
410	99.89
411	99.88
412	99.89
413	99.9
414	99.87
415	99.89
416	99.9
417	99.88
418	99.9
419	99.88
420	99.9
421	99.9
422	99.89
423	99.9
424	99.9
425	99.88
426	99.91
427	99.89
428	99.89
429	99.9
430	99.89
431	99.9
432	99.91
433	99.89
434	99.9
435	99.91
436	99.9
437	99.91
438	99.9
439	99.9
440	99.93
441	99.9
442	99.9
443	99.92
444	99.9
445	99.92
446	99.91
447	99.92
448	99.91
449	99.9
450	99.9
451	99.91
452	99.91
453	99.91
454	99.9
455	99.92
456	99.91
457	99.91
458	99.89
459	99.9
460	99.9
461	99.91
462	99.91
463	99.89
464	99.91
465	99.91
466	99.9
467	99.91
468	99.92
469	99.9
470	99.89
471	99.93
472	99.92
473	99.9
474	99.91
475	99.91
476	99.9
477	99.91
478	99.91
479	99.91
480	99.9
481	99.92
482	99.91
483	99.89
484	99.93
485	99.91
486	99.92
487	99.91
488	99.92
489	99.92
490	99.91
491	99.92
492	99.91
493	99.93
494	99.92
495	99.92
496	99.92
497	99.93
498	99.9
499	99.91
500	99.92
501	99.9
502	99.92
503	99.91
504	99.92
505	99.91
506	99.9
507	99.93
508	99.9
509	99.92
510	99.92
511	99.91
512	99.92
513	99.91
514	99.91
515	99.93
516	99.91
517	99.92
518	99.92
519	99.92
520	99.91
521	99.92
522	99.9
523	99.92
524	99.93
525	99.91
526	99.91
527	99.91
528	99.91
529	99.91
530	99.91
531	99.9
532	99.92
533	99.91
534	99.92
535	99.9
536	99.91
537	99.93
538	99.9
539	99.91
540	99.91
541	99.93
542	99.92
543	99.92
544	99.91
545	99.91
546	99.91
547	99.9
548	99.92
549	99.89
550	99.92
551	99.92
552	99.9
553	99.92
554	99.91
555	99.91
556	99.91
557	99.92
558	99.9
559	99.92
560	99.92
561	99.91
562	99.91
563	99.92
564	99.92
565	99.91
566	99.93
567	99.91
568	99.91
569	99.9
570	99.92
571	99.9
572	99.89
573	99.91
574	99.92
575	99.9
576	99.92
577	99.9
578	99.92
579	99.92
580	99.9
581	99.92
582	99.9
583	99.92
584	99.9
585	99.89
586	99.92
587	99.91
588	99.89
589	99.9
590	99.89
591	99.94
592	99.92
593	99.92
594	99.89
595	99.93
596	99.92
597	99.92
598	99.9
599	99.92
600	99.9
601	99.9
602	99.9
603	99.89
604	99.9
605	99.91
606	99.92
607	99.91
608	99.91
609	99.92
610	99.91
611	99.91
612	99.92
613	99.9
614	99.93
615	99.92
616	99.92
617	99.92
618	99.92
619	99.92
620	99.93
621	99.9
622	99.91
623	99.9
624	99.91
625	99.91
626	99.92
627	99.93
628	99.91
629	99.91
630	99.93
631	99.93
632	99.92
633	99.91
634	99.93
635	99.91
636	99.93
637	99.92
638	99.91
639	99.91
640	99.93
641	99.92
642	99.91
643	99.93
644	99.9
645	99.92
646	99.91
647	99.91
648	99.93
649	99.94
650	99.92
651	99.92
652	99.9
653	99.91
654	99.93
655	99.91
656	99.91
657	99.9
658	99.91
659	99.92
660	99.93
661	99.89
662	99.94
663	99.91
664	99.9
665	99.92
666	99.91
667	99.91
668	99.92
669	99.92
670	99.9
671	99.91
672	99.92
673	99.89
674	99.92
675	99.92
676	99.88
677	99.88
678	99.9
679	99.87
680	99.88
681	99.9
682	99.88
683	99.89
684	99.87
685	99.9
686	99.88
687	99.88
688	99.9
689	99.91
690	99.91
691	99.9
692	99.89
693	99.9
694	99.89
695	99.91
696	99.9
697	99.89
698	99.9
699	99.89
700	99.91
701	99.9
702	99.9
703	99.9
704	99.91
705	99.9
706	99.91
707
708
709
710	99.91
711	99.9
712	99.91
713	99.93
714	99.92
715	99.93
716	99.94
717	99.95
718	99.94
719	99.96
720	99.96
721	99.93
722	99.94
723	99.95
724	99.94
725	99.95
726	99.93
727	99.96
728	99.93
729	99.95
730	99.92
731	99.93
732	99.92
733	99.93
734	99.91
735	99.92
736	99.91
737	99.91
738	99.91
739	99.91
740	99.93
741	99.9
742	99.92
743	99.92
744	99.92
745	99.91
746	99.89
747	99.91
748	99.95
749	99.94
750	99.92
751	99.92
752	99.92
753	99.92
754	99.91
755	99.91
756	99.91
757	99.94
758	99.93
759	99.94
760	99.96
761	99.95
762	99.94
763	99.94
764	99.93
765	99.92
766	99.91
767	99.91
768	99.91
769	99.9
770	99.92
771	99.91
772	99.91
773	99.92
774	99.92
775	99.9
776	99.92
777	99.92
778	99.91
779	99.9
780	99.92
781	99.91
782	99.92
783	99.89
784	99.91
785	99.91
786	99.91
787	99.91
788	99.91
789	99.91
790	99.94
791	99.93
792	99.93
793	99.95
794	99.93
795	99.95
796	99.95
797	99.95
798	99.92
799	99.95
800	99.94
801	99.92
802	99.94
803	99.94
804	99.94
805	99.93
806	99.95
807	99.89
808	99.93
809	99.94
810	99.95
811	99.93
812	99.95
813	99.95
814	99.97
815	99.94
816	99.97
817	99.96
818	99.99
819	99.99
820	99.97
821	99.95
822	99.95
823	99.93
824	99.95
825	99.95
826	99.93
827	99.93
828	99.94
829	99.93
830	99.93
831	99.95
832	99.94
833	99.93
834	99.94
835	99.93
836	99.94
837	99.93
838	99.94
839	99.94
840	99.95
841	99.93
842	99.94
843	99.93
844	99.94
845	99.94
846	99.92
847	99.93
848	99.94
849	99.93
850	99.92
851	99.94
852	99.92
853	99.94
854	99.93
855	99.93
856	99.93
857	99.93
858	99.94
859	99.93
860	99.92
861	99.93
862	99.93
863	99.94
864	99.92
865	99.92
866	99.93
867	99.91
868	99.91
869	99.93
870	99.9
871	99.92
872	99.9
873	99.91
874	99.92
875	99.92
876	99.9
877	99.91
878	99.91
879	99.93
880	99.91
881	99.9
882	99.91
883	99.9
884	99.92
885	99.9
886	99.92
887	99.89
888	99.91
889	99.9
890	99.91
891	99.91
892	99.91
893	99.89
894	99.9
895	99.91
896	99.9
897	99.91
898	99.9
899	99.9
900	99.9
901	99.89
902	99.9
903	99.91
904	99.89
905	99.91
906	99.9
907	99.9
908	99.9
909	99.9
910	99.88
911	99.9
912	99.9
913	99.89
914	99.89
915	99.9
916	99.9
917	99.87
918	99.89
919	99.9
920	99.89
921	99.91
922	99.88
923	99.89
924	99.92
925	99.91
926	99.92
927	99.92
928	99.91
929	99.92
930	99.92
931	99.93
932	99.92
933	99.91
934	99.92
935	99.91
936	99.93
937	99.92
938	99.93
939	99.92
940	99.92
941	99.93
942	99.92
943	99.93
944	99.93
945	99.92
946	99.92
947	99.92
948	99.93
949	99.93
950	99.92
951	99.93
952	99.93
953	99.93
954	99.92
955	99.93
956	99.93
957	99.92
958	99.92
959	99.93
960	99.93
961	99.93
962	99.95
963	99.92
964	99.94
965	99.94
966	99.92
967	99.93
968	99.93
969	99.94
970	99.93
971	99.94
972	99.93
973	99.94
974	99.93
975	99.92
976	99.94
977	99.93
978	99.93
979	99.94
980	99.93
981	99.93
982	99.93
983	99.93
984	99.93
985	99.93
986	99.93
987	99.93
988	99.93
989	99.94
990	99.93
991	99.94
992	99.93
993	99.93
994	99.93
995	99.94
996	99.94
997	99.94
998	99.93
999	99.93
1000	99.93
1001	99.93
1002	99.94
1003	99.94
1004	99.93
1005	99.94
1006	99.94
1007	99.92
1008	99.94
1009	99.94
1010	99.94
1011	99.94
1012	99.93
1013	99.94
1014	99.94
1015	99.93
1016	99.94
1017	99.92
1018	99.93
1019	99.94
1020	99.93
1021	99.94
1022	99.95
1023	99.94
1024	99.93
1025	99.94
1026	99.94
1027	99.94
1028	99.95
1029	99.95
1030	99.94
1031	99.94
1032	99.95
1033	99.94
1034	99.95
1035	99.94
1036	99.95
1037	99.94
1038	99.95
1039	99.94
1040	99.94
1041	99.93
1042	99.95
1043	99.94
1044	99.94
1045	99.95
1046	99.94
1047	99.95
1048	99.93
1049	99.94
1050	99.94
1051	99.94
1052	99.93
1053	99.94
1054	99.94
1055	99.95
1056	99.94
1057	99.95
1058	99.95
1059	99.93
1060	99.95
1061	99.96
1062	99.94
1063	99.93
1064	99.95
1065	99.93
1066	99.94
1067	99.94
1068	99.95
1069	99.94
1070	99.94
1071	99.94
1072	99.95
1073	99.94
1074	99.95
1075	99.94
1076	99.94
1077	99.94
1078	99.95
1079	99.94
1080	99.95
1081	99.96
1082	99.95
1083	99.94
1084	99.94
1085	99.94
1086	99.96
1087	99.92
1088	99.95
1089	99.93
1090	99.95
1091	99.94
1092	99.94
1093	99.94
1094	99.93
1095	99.93
1096	99.94
1097	99.93
1098	99.94
1099	99.93
1100	99.94
1101	99.94
1102	99.94
1103	99.95
1104	99.94
1105	99.95
1106	99.93
1107	99.94
1108	99.94
1109	99.94
1110	99.93
1111	99.92
1112	99.93
1113	99.94
1114	99.94
1115	99.94
1116	99.94
1117	99.93
1118	99.94
1119	99.92
1120	99.94
1121	99.93
1122	99.95
1123	99.93
1124	99.93
1125	99.94
1126	99.93
1127	99.94
1128	99.94
1129	99.94
1130	99.94
1131	99.93
1132	99.94
1133	99.94
1134	99.92
1135	99.94
1136	99.93
1137	99.92
1138	99.93
1139	99.94
1140	99.95
1141	99.93
1142	99.9
1143	99.92
1144	99.97
1145	99.94
1146	99.95
1147	99.95
1148	99.94
1149	99.95
1150	99.94
1151	99.94
1152	99.93
1153	99.95
1154	99.94
1155	99.95
1156	99.94
1157	99.95
1158	99.94
1159	99.94
1160	99.96
1161	99.94
1162	99.94
1163	99.95
1164	99.94
1165	99.95
1166	99.93
1167	99.94
1168	99.93
1169	99.95
1170	99.94
1171	99.95
1172	99.93
1173	99.95
1174	99.94
1175	99.94
1176	99.95
1177	99.93
1178	99.92
1179	99.95
1180	99.95
1181	99.95
1182	99.94
1183	99.95
1184	99.95
1185	99.94
1186	99.93
1187	99.95
1188	99.94
1189	99.93
1190	99.94
1191	99.94
1192	99.94
1193	99.95
1194	99.94
1195	99.94
1196	99.95
1197	99.96
1198	99.94
1199	99.96
1200	99.95
1201	99.95
1202	99.95
1203	99.95
1204	99.95
1205	99.96
1206	99.94
1207	99.95
1208	99.96
1209	99.94
1210	99.94
1211	99.95
1212	99.94
1213	99.94
1214	99.95
1215	99.95
1216	99.94
1217	99.94
1218	99.95
1219	99.96
1220	99.94
1221	99.94
1222	99.95
1223	99.95
1224	99.94
1225	99.95
1226	99.95
1227	99.95
1228	99.95
1229	99.94
1230	99.94
1231	99.94
1232	99.95
1233	99.94
1234	99.95
1235	99.94
1236	99.93
1237	99.95
1238	99.94
1239	99.95
1240	99.95
1241	99.94
1242	99.94
1243	99.94
1244	99.94
1245	99.95
1246	99.94
1247	99.95
1248	99.95
1249	99.93
1250	99.95
1251	99.95
1252	99.94
1253	99.94
1254	99.94
1255	99.96
1256	99.94
1257	99.95
1258	99.95
1259	99.94
1260	99.93
1261	99.95
1262	99.94
1263	99.93
1264	99.94
1265	99.96
1266	99.94
1267	99.93
1268	99.95
1269	99.94
1270	99.95
1271	99.94
1272	99.94
1273	99.95
1274	99.93
1275	99.95
1276	99.96
1277	99.95
1278	99.95
1279	99.96
1280	99.94
1281	99.94
1282	99.94
1283	99.93
1284	99.95
1285	99.93
1286	99.95
1287	99.93
1288	99.95
1289	99.93
1290	99.95
1291	99.93
1292	99.94
1293	99.95
1294	99.94
1295	99.95
1296	99.95
1297	99.94
1298	99.94
1299	99.95
1300	99.94
1301	99.94
1302	99.94
1303	99.95
1304	99.93
1305	99.94
1306	99.95
1307	99.93
1308	99.95
1309	99.92
1310	99.96
1311	99.93
1312	99.95
1313	99.94
1314	99.93
1315	99.95
1316	99.94
1317	99.94
1318	99.95
1319	99.93
1320	99.92
1321	99.93
1322	99.96
1323	99.96
1324	99.97
1325	99.95
1326	99.95
1327	99.94
1328	99.94
1329	99.93
1330	99.93
1331	99.95
1332	99.94
1333	99.95
1334	99.94
1335	99.95
1336	99.95
1337	99.96
1338	99.95
1339	99.96
1340	99.94
1341	99.96
1342	99.94
1343	99.96
1344	99.95
1345	99.94
1346	99.95
1347	99.96
1348	99.96
1349	99.94
1350	99.95
1351	99.95
1352	99.97
1353	99.93
1354	99.96
1355	99.95
1356	99.94
1357	99.96
1358	99.94
1359	99.94
1360	99.94
1361	99.95
1362	99.94
1363	99.94
1364	99.94
1365	99.97
1366	99.94
1367	99.95
1368	99.95
1369	99.97
1370	99.96
1371	99.95
1372	99.94
1373	99.94
1374	99.94
1375	99.96
1376	99.94
1377	99.93
1378	99.95
1379	99.94
1380	99.93
1381	99.94
1382	99.93
1383	99.94
1384	99.94
1385	99.95
1386	99.93
1387	99.94
1388	99.95
1389	99.95
1390	99.94
1391	99.95
1392	99.94
1393	99.94
1394	99.95
1395	99.95
1396	99.93
1397	99.94
1398	99.94
1399	99.94
1400	99.94
1401	99.95
1402	99.95
1403	99.95
1404	99.95
1405	99.93
1406	99.94
1407	99.94
1408	99.95
1409	99.93
1410	99.94
1411	99.93
1412	99.94
1413	99.94
1414	99.95
1415	99.93
1416	99.95
1417	99.93
1418	99.93
1419	99.94
1420	99.95
1421	99.94
1422	99.94
1423	99.95
1424	99.93
1425	99.95
1426	99.95
1427	99.93
1428	99.94
1429	99.94
1430	99.93
1431	99.93
1432	99.95
1433	99.95
1434	99.95
1435	99.95
1436	99.94
1437	99.94
1438	99.94
1439	99.95
1440	99.93
1441	99.94
1442	99.95
1443	99.95
1444	99.94
1445	99.95
1446	99.93
1447	99.95
1448	99.94
1449	99.95
1450	99.92
1451	99.94
1452	99.94
1453	99.95
1454	99.95
1455	99.94
1456	99.95
1457	99.95
1458	99.94
1459	99.94
1460	99.96
1461	99.95
1462	99.94
1463	99.95
1464	99.95
1465	99.95
1466	99.94
1467	99.94
1468	99.95
1469	99.94
1470	99.96
1471	99.95
1472	99.97
1473	99.96
1474	99.96
1475	99.93
1476	99.94
1477	99.95
1478	99.95
1479	99.94
1480	99.95
1481	99.95
1482	99.93
1483	99.94
1484	99.96
1485	99.95
1486	99.95
1487	99.95
1488	99.95
1489	99.94
1490	99.95
1491	99.94
1492	99.94
1493	99.95
1494	99.94
1495	99.95
1496	99.95
1497	99.94
1498	99.94
1499	99.94
1500	99.94
1501	99.93
1502	99.95
1503	99.96
1504	99.94
1505	99.95
1506	99.95
1507	99.93
1508	99.94
1509	99.94
1510	99.95
1511	99.95
1512	99.94
1513	99.94
1514	99.93
1515	99.95
1516	99.94
1517	99.94
1518	99.94
1519	99.95
1520	99.92
1521	99.93
1522	99.94
1523	99.93
1524	99.94
1525	99.93
1526	99.93
1527	99.93
1528	99.94
1529	99.93
1530	99.95
1531	99.94
1532	99.95
1533	99.93
1534	99.93
1535	99.94
1536	99.94
1537	99.95
1538	99.93
1539	99.95
1540	99.94
1541	99.93
1542	99.93
1543	99.96
1544	99.93
1545	99.93
1546	99.94
1547	99.94
1548	99.94
1549	99.95
1550	99.94
1551	99.94
1552	99.92
1553	99.94
1554	99.94
1555	99.94
1556	99.93
1557	99.94
1558	99.94
1559	99.94
1560	99.94
1561	99.93
1562	99.94
1563	99.95
1564	99.94
1565	99.95
1566	99.93
1567	99.94
1568	99.94
1569	99.94
1570	99.94
1571	99.93
1572	99.93
1573	99.94
1574	99.95
1575	99.93
1576	99.93
1577	99.94
1578	99.93
1579	99.94
1580	99.92
1581	99.95
1582	99.93
1583	99.94
1584	99.93
1585	99.94
1586	99.95
1587	99.95
1588	99.94
1589	99.94
1590	99.94
1591	99.94
1592	99.93
1593	99.93
1594	99.94
1595	99.92
1596	99.93
1597	99.94
1598	99.94
1599	99.95
1600	99.94
1601	99.93
1602	99.93
1603	99.94
1604	99.94
1605	99.95
1606	99.93
1607	99.94
1608	99.95
1609	99.93
1610	99.93
1611	99.94
1612	99.96
1613	99.94
1614	99.93
1615	99.94
1616	99.95
1617	99.93
1618	99.96
1619	99.94
1620	99.94
1621	99.94
1622	99.95
1623	99.94
1624	99.95
1625	99.94
1626	99.95
1627	99.95
1628	99.94
1629	99.94
1630	99.96
1631	99.93
1632	99.94
1633	99.95
1634	99.95
1635	99.95
1636	99.96
1637	99.95
1638	99.96
1639	99.93
1640	99.96
1641	99.96
1642	99.94
1643	99.95
1644	99.95
1645	99.94
1646	99.94
1647	99.97
1648	99.95
1649	99.95
1650	99.94
1651	99.95
1652	99.96
1653	99.95
1654	99.95
1655	99.93
1656	99.96
1657	99.96
1658	99.94
1659	99.95
1660	99.96
1661	99.96
1662	99.94
1663	99.94
1664	99.94
1665	99.95
1666	99.93
1667	99.94
1668	99.94
1669	99.95
1670	99.93
1671	99.94
1672	99.95
1673	99.94
1674	99.96
1675	99.96
1676	99.94
1677	99.93
1678	99.94
1679	99.94
1680	99.95
1681	99.94
1682	99.93
1683	99.97
1684	99.94
1685	99.96
1686	99.94
1687	99.95
1688	99.94
1689	99.95
1690	99.94
1691	99.94
1692	99.94
1693	99.95
1694	99.94
1695	99.95
1696	99.93
1697	99.95
1698	99.95
1699	99.94
1700	99.96
1701	99.95
1702	99.94
1703	99.95
1704	99.94
1705	99.96
1706	99.96
1707	99.95
1708	99.95
1709	99.96
1710	99.95
1711	99.95
1712	99.93
1713	99.96
1714	99.94
1715	99.96
1716	99.92
1717	99.95
1718	99.96
1719	99.95
1720	99.94
1721	99.94
1722	99.96
1723	99.95
1724	99.94
1725	99.94
1726	99.95
1727	99.94
1728	99.95
1729	99.96
1730	99.94
1731	99.95
1732	99.94
1733	99.95
1734	99.95
1735	99.94
1736	99.95
1737	99.94
1738	99.95
1739	99.97
1740	99.92
1741	99.94
1742	99.94
1743	99.96
1744	99.94
1745	99.95
1746	99.94
1747	99.94
1748	99.94
1749	99.96
1750	99.94
1751	99.96
1752	99.95
1753	99.96
1754	99.94
1755	99.96
1756	99.97
1757	99.96
1758	99.95
1759	99.95
1760	99.95
1761	99.94
1762	99.95
1763	99.94
1764	99.94
1765	99.96
1766	99.93
1767	99.95
1768	99.94
1769	99.95
1770	99.95
1771	99.95
1772	99.94
1773	99.96
1774	99.94
1775	99.94
1776	99.96
1777	99.95
1778	99.95
1779	99.95
1780	99.96
1781	99.93
1782	99.95
1783	99.94
1784	99.92
1785	99.93
1786	99.94
1787	99.92
1788	99.96
1789	99.95
1790	99.95
1791	99.94
1792	99.95
1793	99.94
1794	99.93
1795	99.96
1796	99.95
1797	99.94
1798	99.93
1799	99.95
1800	99.94
1801	99.96
1802	99.94
1803	99.95
1804	99.92
1805	99.95
1806	99.93
1807	99.95
1808	99.94
1809	99.93
1810	99.94
1811	99.95
1812	99.92
1813	99.96
1814	99.93
1815	99.94
1816	99.94
1817	99.93
1818	99.95
1819	99.93
1820	99.94
1821	99.94
1822	99.94
1823	99.96
1824	99.93
1825	99.94
1826	99.96
1827	99.94
1828	99.93
1829	99.96
1830	99.95
1831	99.92
1832	99.96
1833	99.94
1834	99.94
1835	99.94
1836	99.93
1837	99.94
1838	99.94
1839	99.93
1840	99.93
1841	99.94
1842	99.93
1843	99.94
1844	99.94
1845	99.94
1846	99.95
1847	99.93
1848	99.93
1849	99.96
1850	99.93
1851	99.95
1852	99.94
1853	99.93
1854	99.93
1855	99.94
1856	99.94
1857	99.92
1858	99.93
1859	99.94
1860	99.94
1861	99.93
1862	99.92
1863	99.95
1864	99.94
1865	99.93
1866	99.94
1867	99.95
1868	99.93
1869	99.93
1870	99.94
1871	99.94
1872	99.95
1873	99.95
1874	99.94
1875	99.96
1876	99.93
1877	99.93
1878	99.94
1879	99.94
1880	99.92
1881	99.94
1882	99.95
1883	99.93
1884	99.93
1885	99.93
1886	99.93
1887	99.93
1888	99.93
1889	99.94
1890	99.93
1891	99.94
1892	99.93
1893	99.92
1894	99.93
1895	99.94
1896	99.93
1897	99.95
1898	99.94
1899	99.94
1900	99.95
1901	99.93
1902	99.93
1903	99.92
1904	99.92
1905	99.92
1906	99.93
1907	99.93
1908	99.93
1909	99.93
1910	99.93
1911	99.94
1912	99.93
1913	99.94
1914	99.92
1915	99.92
1916	99.94
1917	99.93
1918	99.94
1919	99.93
1920	99.93
1921	99.95
1922	99.93
1923	99.93
1924	99.95
1925	99.95
1926	99.93
1927	99.93
1928	99.93
1929	99.94
1930	99.93
1931	99.92
1932	99.93
1933	99.93
1934	99.95
1935	99.92
1936	99.94
1937	99.93
1938	99.94
1939	99.93
1940	99.95
1941	99.93
1942	99.95
1943	99.94
1944	99.93
1945	99.95
1946	99.96
1947	99.95
1948	99.95
1949	99.95
1950	99.95
1951	99.92
1952	99.95
1953	99.94
1954	99.92
1955	99.92
1956	99.92
1957	99.94
1958	99.92
1959	99.92
1960	99.94
1961	99.93
1962	99.94
1963	99.95
1964	99.94
1965	99.95
1966	99.92
1967	99.95
1968	99.95
1969	99.95
1970	99.96
1971	99.97
1972	99.93
1973	99.96
1974	99.92
1975	99.95
1976	99.94
1977	99.93
1978	99.91
1979	99.94
1980	99.93
1981	99.95
1982	99.94
1983	99.94
1984	99.95
1985	99.94
1986	99.95
1987	99.95
1988	99.94
1989	99.93
1990	99.95
1991	99.94
1992	99.95
1993	99.95
1994	99.95
1995	99.97
1996	99.95
1997	99.95
[truncated: 2,803 more rows]

## Sheet: Fig.6e
Cycling performance of Zn-Zn cell (28.4mAh cm-2 2mA cm-2)
Time/h	Voltage/V
0	0.149
0	0.1226
0.01	0.117
0.01	0.1146
0.01	0.1127
0.01	0.1111
0.02	0.1099
0.02	0.1085
0.02	0.1074
0.03	0.1063
0.03	0.1054
0.03	0.1046
0.03	0.1039
0.04	0.1032
0.04	0.1026
0.04	0.102
0.04	0.1014
0.05	0.1009
0.05	0.1003
0.05	0.0998
0.06	0.0994
0.06	0.0989
0.06	0.0986
0.06	0.0981
0.07	0.0977
0.07	0.0973
0.07	0.0969
0.08	0.0966
0.08	0.0961
0.08	0.0958
0.08	0.0955
0.09	0.0952
0.09	0.0949
0.09	0.0946
0.09	0.0942
0.1	0.0939
0.1	0.0936
0.1	0.0933
0.11	0.093
0.11	0.0927
0.11	0.0925
0.11	0.0922
0.12	0.0919
0.12	0.0916
0.12	0.0915
0.13	0.0911
0.13	0.091
0.13	0.0907
0.13	0.0905
0.14	0.0902
0.14	0.0901
0.14	0.0898
0.15	0.0896
0.15	0.0894
0.15	0.0891
0.15	0.089
0.16	0.0888
0.16	0.0887
0.16	0.0884
0.16	0.0882
0.17	0.088
0.17	0.0879
0.17	0.0877
0.18	0.0876
0.18	0.0874
0.18	0.0873
0.18	0.0871
0.19	0.087
0.19	0.0868
0.19	0.0867
0.2	0.0865
0.2	0.0865
0.2	0.0863
0.2	0.0862
0.21	0.086
0.21	0.0859
0.21	0.0857
0.21	0.0857
0.22	0.0856
0.22	0.0854
0.22	0.0853
0.23	0.0851
0.23	0.0849
0.23	0.0848
0.23	0.0846
0.24	0.0845
0.24	0.0843
0.24	0.0842
0.25	0.0842
0.25	0.084
0.25	0.0839
0.25	0.0837
0.26	0.0836
0.26	0.0834
0.26	0.0832
0.27	0.0832
0.27	0.0831
0.27	0.0829
0.27	0.0828
0.28	0.0826
0.28	0.0826
0.28	0.0825
0.28	0.0823
0.29	0.0822
0.29	0.082
0.29	0.0818
0.3	0.0818
0.3	0.0817
0.3	0.0815
0.3	0.0814
0.31	0.0814
0.31	0.0812
0.31	0.0811
0.32	0.0811
0.32	0.0809
0.32	0.0808
0.32	0.0806
0.33	0.0806
0.33	0.0805
0.33	0.0803
0.33	0.0803
0.34	0.0801
0.34	0.08
0.34	0.0798
0.35	0.0798
0.35	0.0797
0.35	0.0797
0.35	0.0795
0.36	0.0794
0.36	0.0792
0.36	0.0792
0.37	0.0791
0.37	0.0791
0.37	0.0789
0.37	0.0787
0.38	0.0787
0.38	0.0786
0.38	0.0784
0.39	0.0784
0.39	0.0783
0.39	0.0783
0.39	0.0781
0.4	0.078
0.4	0.078
0.4	0.0778
0.41	0.0778
0.41	0.0777
0.41	0.0777
0.41	0.0775
0.42	0.0775
0.42	0.0773
0.42	0.0772
0.42	0.0772
0.43	0.077
0.43	0.077
0.43	0.0769
0.44	0.0769
0.44	0.0767
0.44	0.0767
0.44	0.0766
0.45	0.0764
0.45	0.0764
0.45	0.0763
0.46	0.0763
0.46	0.0761
0.46	0.0761
0.46	0.076
0.47	0.076
0.47	0.0758
0.47	0.0758
0.48	0.0756
0.48	0.0756
0.48	0.0756
0.48	0.0755
0.49	0.0755
0.49	0.0753
0.49	0.0755
0.49	0.0755
0.5	0.0755
0.5	0.0755
0.5	0.0756
0.51	0.0756
0.51	0.0756
0.51	0.0758
0.51	0.076
0.52	0.076
0.52	0.0761
0.52	0.0761
0.53	0.0763
0.53	0.0764
0.53	0.0764
0.53	0.0766
0.54	0.0767
0.54	0.0767
0.54	0.0769
0.54	0.0769
0.55	0.077
0.55	0.0772
0.55	0.0772
0.56	0.0773
0.56	0.0775
0.56	0.0775
0.56	0.0777
0.57	0.0777
0.57	0.0778
0.57	0.078
0.58	0.078
0.58	0.0781
0.58	0.0781
0.58	0.0781
0.59	0.0783
0.59	0.0784
0.59	0.0784
0.6	0.0786
0.6	0.0786
0.6	0.0787
0.6	0.0787
0.61	0.0787
0.61	0.0789
0.61	0.0789
0.61	0.0789
0.62	0.0789
0.62	0.0789
0.62	0.0789
0.63	0.0789
0.63	0.0789
0.63	0.0789
0.63	0.0789
0.64	0.0787
0.64	0.0787
0.64	0.0787
0.65	0.0787
0.65	0.0787
0.65	0.0786
0.65	0.0786
0.66	0.0784
0.66	0.0784
0.66	0.0783
0.67	0.0783
0.67	0.0783
0.67	0.0781
0.67	0.0781
0.68	0.078
0.68	0.078
0.68	0.078
0.68	0.0778
0.69	0.0778
0.69	0.0777
0.69	0.0777
0.7	0.0775
0.7	0.0775
0.7	0.0773
0.7	0.0773
0.71	0.0772
0.71	0.0772
0.71	0.077
0.72	0.077
0.72	0.077
0.72	0.0769
0.72	0.0767
0.73	0.0767
0.73	0.0766
0.73	0.0766
0.74	0.0764
0.74	0.0764
0.74	0.0763
0.74	0.0763
0.75	0.0761
0.75	0.0761
0.75	0.076
0.75	0.076
0.76	0.0758
0.76	0.0758
0.76	0.0758
0.77	0.0756
0.77	0.0755
0.77	0.0755
0.77	0.0755
0.78	0.0753
0.78	0.0753
0.78	0.0752
0.79	0.0752
0.79	0.075
0.79	0.075
0.79	0.0749
0.8	0.0749
0.8	0.0747
0.8	0.0747
0.81	0.0747
0.81	0.0746
0.81	0.0746
0.81	0.0744
0.82	0.0744
0.82	0.0744
0.82	0.0742
0.82	0.0742
0.83	0.0741
0.83	0.0741
0.83	0.0741
0.84	0.0739
0.84	0.0739
0.84	0.0738
0.84	0.0738
0.85	0.0736
0.85	0.0736
0.85	0.0735
0.86	0.0735
0.86	0.0735
0.86	0.0733
0.86	0.0733
0.87	0.0733
0.87	0.0732
0.87	0.0732
0.88	0.0732
0.88	0.073
0.88	0.073
0.88	0.073
0.89	0.0729
0.89	0.0729
0.89	0.0729
0.89	0.0727
0.9	0.0727
0.9	0.0725
0.9	0.0725
0.91	0.0725
0.91	0.0724
0.91	0.0724
0.91	0.0724
0.92	0.0722
0.92	0.0722
0.92	0.0722
0.93	0.0721
0.93	0.0721
0.93	0.0721
0.93	0.0719
0.94	0.0719
0.94	0.0719
0.94	0.0719
0.95	0.0718
0.95	0.0718
0.95	0.0718
0.95	0.0718
0.96	0.0716
0.96	0.0716
0.96	0.0715
0.96	0.0715
0.97	0.0715
0.97	0.0715
0.97	0.0713
0.98	0.0713
0.98	0.0713
0.98	0.0713
0.98	0.0711
0.99	0.0711
0.99	0.0711
0.99	0.0711
1	0.071
1	0.071
1	0.071
1	0.071
1.01	0.0708
1.01	0.0708
1.01	0.0708
1.02	0.0708
1.02	0.0707
1.02	0.0707
1.02	0.0707
1.03	0.0707
1.03	0.0705
1.03	0.0705
1.03	0.0705
1.04	0.0705
1.04	0.0704
1.04	0.0704
1.05	0.0704
1.05	0.0704
1.05	0.0702
1.05	0.0702
1.06	0.0702
1.06	0.0702
1.06	0.0702
1.07	0.0701
1.07	0.0701
1.07	0.0701
1.07	0.0701
1.08	0.0701
1.08	0.0701
1.08	0.0699
1.09	0.0699
1.09	0.0699
1.09	0.0699
1.09	0.0699
1.1	0.0698
1.1	0.0698
1.1	0.0698
1.11	0.0698
1.11	0.0698
1.11	0.0698
1.11	0.0696
1.12	0.0696
1.12	0.0696
1.12	0.0696
1.12	0.0696
1.13	0.0696
1.13	0.0694
1.13	0.0694
1.14	0.0694
1.14	0.0694
1.14	0.0694
1.14	0.0694
1.15	0.0693
1.15	0.0693
1.15	0.0693
1.16	0.0693
1.16	0.0693
1.16	0.0693
1.16	0.0691
1.17	0.0691
1.17	0.0691
1.17	0.0691
1.18	0.0691
1.18	0.0691
1.18	0.0691
1.18	0.069
1.19	0.069
1.19	0.069
1.19	0.069
1.19	0.069
1.2	0.069
1.2	0.069
1.2	0.069
1.21	0.069
1.21	0.0688
1.21	0.0688
1.21	0.0688
1.22	0.0688
1.22	0.0688
1.22	0.0688
1.23	0.0688
1.23	0.0687
1.23	0.0688
1.23	0.0687
1.24	0.0687
1.24	0.0687
1.24	0.0687
1.25	0.0687
1.25	0.0687
1.25	0.0687
1.25	0.0685
1.26	0.0685
1.26	0.0685
1.26	0.0685
1.26	0.0685
1.27	0.0685
1.27	0.0685
1.27	0.0685
1.28	0.0685
1.28	0.0684
1.28	0.0684
1.28	0.0684
1.29	0.0684
1.29	0.0684
1.29	0.0684
1.3	0.0684
1.3	0.0684
1.3	0.0684
1.3	0.0682
1.31	0.0682
1.31	0.0682
1.31	0.0682
1.32	0.0682
1.32	0.0682
1.32	0.0682
1.32	0.0682
1.33	0.0682
1.33	0.0682
1.33	0.0682
1.33	0.068
1.34	0.0682
1.34	0.068
1.34	0.068
1.35	0.068
1.35	0.068
1.35	0.068
1.35	0.068
1.36	0.068
1.36	0.068
1.36	0.068
1.37	0.068
1.37	0.0679
1.37	0.0679
1.37	0.0679
1.38	0.0679
1.38	0.0679
1.38	0.0679
1.39	0.0679
1.39	0.0679
1.39	0.0679
1.39	0.0679
1.4	0.0679
1.4	0.0679
1.4	0.0679
1.4	0.0677
1.41	0.0677
1.41	0.0677
1.41	0.0677
1.42	0.0677
1.42	0.0677
1.42	0.0677
1.42	0.0677
1.43	0.0677
1.43	0.0677
1.43	0.0677
1.44	0.0676
1.44	0.0676
1.44	0.0676
1.44	0.0676
1.45	0.0676
1.45	0.0676
1.45	0.0676
1.46	0.0676
1.46	0.0676
1.46	0.0676
1.46	0.0676
1.47	0.0674
1.47	0.0676
1.47	0.0676
1.47	0.0674
1.48	0.0674
1.48	0.0674
1.48	0.0674
1.49	0.0674
1.49	0.0674
1.49	0.0674
1.49	0.0674
1.5	0.0674
1.5	0.0674
1.5	0.0674
1.51	0.0674
1.51	0.0674
1.51	0.0674
1.51	0.0674
1.52	0.0673
1.52	0.0673
1.52	0.0673
1.52	0.0673
1.53	0.0673
1.53	0.0673
1.53	0.0673
1.54	0.0673
1.54	0.0673
1.54	0.0673
1.54	0.0673
1.55	0.0673
1.55	0.0673
1.55	0.0671
1.56	0.0671
1.56	0.0671
1.56	0.0671
1.56	0.0671
1.57	0.0671
1.57	0.0671
1.57	0.0671
1.58	0.0671
1.58	0.0671
1.58	0.0671
1.58	0.0671
1.59	0.0671
1.59	0.0671
1.59	0.0671
1.59	0.0671
1.6	0.0671
1.6	0.0671
1.6	0.0671
1.61	0.0671
1.61	0.0671
1.61	0.0671
1.61	0.0671
1.62	0.0671
1.62	0.067
1.62	0.067
1.63	0.067
1.63	0.067
1.63	0.067
1.63	0.067
1.64	0.067
1.64	0.067
1.64	0.067
1.65	0.067
1.65	0.067
1.65	0.067
1.65	0.067
1.66	0.067
1.66	0.067
1.66	0.067
1.66	0.0668
1.67	0.0668
1.67	0.0668
1.67	0.0668
1.68	0.0668
1.68	0.0668
1.68	0.0668
1.68	0.0668
1.69	0.0668
1.69	0.0668
1.69	0.0668
1.7	0.0668
1.7	0.0668
1.7	0.0668
1.7	0.0668
1.71	0.0668
1.71	0.0667
1.71	0.0667
1.72	0.0667
1.72	0.0667
1.72	0.0667
1.72	0.0667
1.73	0.0667
1.73	0.0667
1.73	0.0667
1.73	0.0667
1.74	0.0667
1.74	0.0667
1.74	0.0667
1.75	0.0667
1.75	0.0667
1.75	0.0667
1.75	0.0667
1.76	0.0667
1.76	0.0667
1.76	0.0667
1.77	0.0665
1.77	0.0665
1.77	0.0665
1.77	0.0665
1.78	0.0665
1.78	0.0667
1.78	0.0667
1.78	0.0668
1.79	0.0668
1.79	0.067
1.79	0.067
1.8	0.0671
1.8	0.0673
1.8	0.0674
1.8	0.0676
1.81	0.0676
1.81	0.0677
1.81	0.0677
1.82	0.0677
1.82	0.0677
1.82	0.0679
1.82	0.0679
1.83	0.0679
1.83	0.0679
1.83	0.0679
1.84	0.0679
1.84	0.0679
1.84	0.0679
1.84	0.068
1.85	0.068
1.85	0.068
1.85	0.068
1.85	0.068
1.86	0.068
1.86	0.0679
1.86	0.068
1.87	0.068
1.87	0.068
1.87	0.068
1.87	0.068
1.88	0.068
1.88	0.068
1.88	0.068
1.89	0.068
1.89	0.068
1.89	0.068
1.89	0.068
1.9	0.068
1.9	0.068
1.9	0.068
1.91	0.068
1.91	0.068
1.91	0.068
1.91	0.0679
1.92	0.0679
1.92	0.0679
1.92	0.0679
1.92	0.0679
1.93	0.0679
1.93	0.0679
1.93	0.0679
1.94	0.0679
1.94	0.0679
1.94	0.0679
1.94	0.0679
1.95	0.0679
1.95	0.0677
1.95	0.0677
1.96	0.0677
1.96	0.0677
1.96	0.0677
1.96	0.0677
1.97	0.0677
1.97	0.0677
1.97	0.0677
1.98	0.0676
1.98	0.0676
1.98	0.0676
1.98	0.0676
1.99	0.0676
1.99	0.0674
1.99	0.0676
1.99	0.0674
2	0.0674
2	0.0674
2	0.0674
2.01	0.0674
2.01	0.0674
2.01	0.0673
2.01	0.0673
2.02	0.0673
2.02	0.0673
2.02	0.0673
2.03	0.0673
2.03	0.0673
2.03	0.0673
2.03	0.0673
2.04	0.0673
2.04	0.0671
2.04	0.0671
2.04	0.0671
2.05	0.0671
2.05	0.0671
2.05	0.0671
2.06	0.0671
2.06	0.067
2.06	0.067
2.06	0.067
2.07	0.067
2.07	0.067
2.07	0.067
2.08	0.067
2.08	0.067
2.08	0.067
2.08	0.067
2.09	0.0668
2.09	0.0668
2.09	0.0667
2.1	0.0667
2.1	0.0665
2.1	0.0665
2.1	0.0665
2.11	0.0663
2.11	0.0663
2.11	0.0662
2.11	0.0662
2.12	0.0662
2.12	0.066
2.12	0.066
2.13	0.066
2.13	0.0659
2.13	0.0659
2.13	0.0659
2.14	0.0659
2.14	0.0659
2.14	0.0657
2.15	0.0657
2.15	0.0657
2.15	0.0656
2.15	0.0656
2.16	0.0656
2.16	0.0656
2.16	0.0654
2.16	0.0654
2.17	0.0654
2.17	0.0654
2.17	0.0654
2.18	0.0654
2.18	0.0653
2.18	0.0653
2.18	0.0654
2.19	0.0653
2.19	0.0653
2.19	0.0653
2.2	0.0653
2.2	0.0653
2.2	0.0653
2.2	0.0653
2.21	0.0653
2.21	0.0651
2.21	0.0651
2.22	0.0651
2.22	0.0651
2.22	0.0651
2.22	0.0651
2.23	0.0651
2.23	0.0651
2.23	0.0651
2.23	0.0651
2.24	0.0651
2.24	0.0649
2.24	0.0649
2.25	0.0649
2.25	0.0649
2.25	0.0649
2.25	0.0649
2.26	0.0649
2.26	0.0648
2.26	0.0648
2.27	0.0648
2.27	0.0648
2.27	0.0648
2.27	0.0648
2.28	0.0648
2.28	0.0648
2.28	0.0648
2.29	0.0646
2.29	0.0646
2.29	0.0646
2.29	0.0646
2.3	0.0646
2.3	0.0646
2.3	0.0646
2.3	0.0646
2.31	0.0646
2.31	0.0646
2.31	0.0646
2.32	0.0646
2.32	0.0645
2.32	0.0645
2.32	0.0645
2.33	0.0645
2.33	0.0645
2.33	0.0645
2.34	0.0645
2.34	0.0645
2.34	0.0645
2.34	0.0645
2.35	0.0643
2.35	0.0643
2.35	0.0643
2.36	0.0643
2.36	0.0643
2.36	0.0643
2.36	0.0643
2.37	0.0643
2.37	0.0643
2.37	0.0643
2.37	0.0643
2.38	0.0642
2.38	0.0643
2.38	0.0642
2.39	0.0642
2.39	0.0642
2.39	0.0642
2.39	0.0642
2.4	0.0642
2.4	0.0642
2.4	0.0642
2.41	0.0642
2.41	0.0642
2.41	0.064
2.41	0.064
2.42	0.064
2.42	0.064
2.42	0.064
2.43	0.064
2.43	0.064
2.43	0.064
2.43	0.064
2.44	0.064
2.44	0.064
2.44	0.064
2.44	0.064
2.45	0.0639
2.45	0.0639
2.45	0.0639
2.46	0.0639
2.46	0.0639
2.46	0.0639
2.46	0.0639
2.47	0.0639
2.47	0.0639
2.47	0.0639
2.48	0.0639
2.48	0.0637
2.48	0.0639
2.48	0.0637
2.49	0.0637
2.49	0.0637
2.49	0.0637
2.49	0.0637
2.5	0.0637
2.5	0.0637
2.5	0.0637
2.51	0.0637
2.51	0.0637
2.51	0.0637
2.51	0.0637
2.52	0.0636
2.52	0.0636
2.52	0.0636
2.53	0.0636
2.53	0.0636
2.53	0.0636
2.53	0.0636
2.54	0.0636
2.54	0.0636
2.54	0.0636
2.55	0.0636
2.55	0.0636
2.55	0.0636
2.55	0.0634
2.56	0.0634
2.56	0.0634
2.56	0.0634
2.57	0.0634
2.57	0.0634
2.57	0.0634
2.57	0.0634
2.58	0.0634
2.58	0.0634
2.58	0.0634
2.58	0.0634
2.59	0.0632
2.59	0.0634
2.59	0.0632
2.6	0.0632
2.6	0.0632
2.6	0.0632
2.6	0.0632
2.61	0.0632
2.61	0.0632
2.61	0.0632
2.62	0.0632
2.62	0.0632
2.62	0.0632
2.62	0.0632
2.63	0.0631
2.63	0.0631
2.63	0.0631
2.63	0.0631
2.64	0.0631
2.64	0.0631
2.64	0.0631
2.65	0.0631
2.65	0.0631
2.65	0.0631
2.65	0.0631
2.66	0.0631
2.66	0.0631
2.66	0.0631
2.67	0.0631
2.67	0.0629
2.67	0.0629
2.67	0.0629
2.68	0.0629
2.68	0.0629
2.68	0.0629
2.69	0.0629
2.69	0.0629
2.69	0.0629
2.69	0.0629
2.7	0.0629
2.7	0.0629
2.7	0.0628
2.7	0.0629
2.71	0.0628
2.71	0.0629
2.71	0.0628
2.72	0.0628
2.72	0.0628
2.72	0.0628
2.72	0.0628
2.73	0.0628
2.73	0.0628
2.73	0.0628
2.74	0.0628
2.74	0.0628
2.74	0.0628
2.74	0.0628
2.75	0.0628
2.75	0.0628
2.75	0.0626
2.76	0.0628
2.76	0.0628
2.76	0.0626
2.76	0.0626
2.77	0.0626
2.77	0.0626
2.77	0.0626
2.77	0.0626
2.78	0.0626
2.78	0.0626
2.78	0.0626
2.79	0.0626
2.79	0.0626
2.79	0.0626
2.79	0.0626
2.8	0.0626
2.8	0.0626
2.8	0.0626
2.81	0.0626
2.81	0.0626
2.81	0.0626
2.81	0.0626
2.82	0.0626
2.82	0.0626
2.82	0.0626
2.83	0.0626
2.83	0.0626
2.83	0.0626
2.83	0.0626
2.84	0.0626
2.84	0.0626
2.84	0.0626
2.84	0.0625
2.85	0.0625
2.85	0.0625
2.85	0.0625
2.86	0.0626
2.86	0.0626
2.86	0.0626
2.86	0.0626
2.87	0.0626
2.87	0.0626
2.87	0.0626
2.88	0.0625
2.88	0.0626
2.88	0.0625
2.88	0.0625
2.89	0.0625
2.89	0.0625
2.89	0.0625
2.89	0.0625
2.9	0.0625
2.9	0.0625
2.9	0.0625
2.91	0.0625
2.91	0.0625
2.91	0.0625
2.91	0.0625
2.92	0.0625
2.92	0.0625
2.92	0.0625
2.93	0.0625
2.93	0.0625
2.93	0.0625
2.93	0.0623
2.94	0.0623
2.94	0.0623
2.94	0.0623
2.95	0.0623
2.95	0.0623
2.95	0.0623
2.95	0.0623
2.96	0.0623
2.96	0.0623
2.96	0.0623
2.96	0.0623
2.97	0.0623
2.97	0.0623
2.97	0.0623
2.98	0.0623
2.98	0.0622
2.98	0.0622
2.98	0.0622
2.99	0.0622
2.99	0.0622
2.99	0.0622
3	0.0622
3	0.0622
3	0.0622
3	0.0622
3.01	0.0622
3.01	0.062
3.01	0.0622
3.02	0.0622
3.02	0.062
3.02	0.062
3.02	0.062
3.03	0.062
3.03	0.062
3.03	0.062
3.03	0.062
3.04	0.062
3.04	0.062
3.04	0.062
3.05	0.062
3.05	0.062
3.05	0.0622
3.05	0.0623
3.06	0.0623
3.06	0.0625
3.06	0.0626
3.07	0.0626
3.07	0.0628
3.07	0.0629
3.07	0.0631
3.08	0.0632
3.08	0.0634
3.08	0.0636
3.09	0.0637
3.09	0.0639
3.09	0.064
3.09	0.0642
3.1	0.0643
3.1	0.0645
3.1	0.0646
3.1	0.0648
3.11	0.0649
3.11	0.0651
3.11	0.0653
3.12	0.0654
3.12	0.0656
3.12	0.0657
3.12	0.0657
3.13	0.0659
3.13	0.0659
3.13	0.066
3.14	0.066
3.14	0.066
3.14	0.066
3.14	0.0662
3.15	0.0662
3.15	0.0662
3.15	0.0662
3.16	0.0662
3.16	0.0662
3.16	0.0662
3.16	0.0662
3.17	0.0662
3.17	0.0662
3.17	0.0662
3.17	0.066
3.18	0.066
3.18	0.066
3.18	0.066
3.19	0.066
3.19	0.066
3.19	0.066
3.19	0.066
3.2	0.0659
3.2	0.0659
3.2	0.0659
3.21	0.0659
3.21	0.0659
3.21	0.0659
3.21	0.0657
3.22	0.0657
3.22	0.0657
3.22	0.0657
3.22	0.0657
3.23	0.0656
3.23	0.0656
3.23	0.0656
3.24	0.0656
3.24	0.0656
3.24	0.0654
3.24	0.0654
3.25	0.0654
3.25	0.0654
3.25	0.0653
3.26	0.0653
3.26	0.0653
3.26	0.0653
3.26	0.0653
3.27	0.0651
3.27	0.0651
3.27	0.0651
3.28	0.0651
3.28	0.0651
3.28	0.0651
3.28	0.0651
3.29	0.0651
3.29	0.0651
3.29	0.0651
3.29	0.0651
3.3	0.0651
3.3	0.0651
3.3	0.0651
3.31	0.0649
3.31	0.0649
3.31	0.0649
3.31	0.0649
3.32	0.0649
3.32	0.0648
3.32	0.0649
3.33	0.0648
3.33	0.0648
3.33	0.0648
3.33	0.0646
3.34	0.0646
3.34	0.0646
3.34	0.0646
3.35	0.0646
3.35	0.0645
3.35	0.0645
3.35	0.0645
3.36	0.0645
3.36	0.0643
3.36	0.0643
3.36	0.0643
3.37	0.0643
3.37	0.0643
3.37	0.0643
3.38	0.0642
3.38	0.0642
3.38	0.0642
3.38	0.0642
3.39	0.064
3.39	0.064
3.39	0.064
3.4	0.0639
3.4	0.0639
3.4	0.0639
3.4	0.0639
3.41	0.0639
3.41	0.0637
3.41	0.0637
3.41	0.0637
3.42	0.0637
3.42	0.0636
3.42	0.0636
3.43	0.0636
3.43	0.0636
3.43	0.0634
3.43	0.0634
3.44	0.0634
3.44	0.0634
3.44	0.0634
3.45	0.0632
3.45	0.0632
3.45	0.0632
3.45	0.0632
3.46	0.0632
3.46	0.0631
3.46	0.0631
3.47	0.0631
3.47	0.0631
3.47	0.0629
3.47	0.0629
3.48	0.0629
3.48	0.0629
3.48	0.0629
3.49	0.0629
3.49	0.0629
3.49	0.0628
3.49	0.0628
3.5	0.0628
3.5	0.0628
3.5	0.0626
3.5	0.0626
3.51	0.0626
3.51	0.0626
3.51	0.0626
3.52	0.0626
3.52	0.0626
3.52	0.0626
3.52	0.0626
3.53	0.0626
3.53	0.0626
3.53	0.0625
3.54	0.0625
3.54	0.0625
3.54	0.0625
3.54	0.0625
3.55	0.0625
3.55	0.0625
3.55	0.0625
3.55	0.0623
3.56	0.0623
3.56	0.0623
3.56	0.0623
3.57	0.0623
3.57	0.0622
3.57	0.0622
3.57	0.0622
3.58	0.0622
3.58	0.0622
3.58	0.0622
3.59	0.0622
3.59	0.0622
3.59	0.062
3.59	0.062
3.6	0.062
3.6	0.062
3.6	0.062
3.6	0.062
3.61	0.062
3.61	0.062
3.61	0.062
3.62	0.0618
3.62	0.0618
3.62	0.0618
3.62	0.0618
3.63	0.0618
3.63	0.0618
3.63	0.0618
3.64	0.0618
3.64	0.0617
3.64	0.0617
3.64	0.0617
3.65	0.0617
3.65	0.0617
3.65	0.0617
3.65	0.0617
3.66	0.0617
3.66	0.0617
3.66	0.0617
3.67	0.0615
3.67	0.0615
3.67	0.0615
3.67	0.0615
3.68	0.0615
3.68	0.0615
3.68	0.0615
3.69	0.0615
3.69	0.0614
3.69	0.0615
3.69	0.0614
3.7	0.0614
3.7	0.0614
3.7	0.0614
3.71	0.0614
3.71	0.0614
3.71	0.0614
3.71	0.0614
3.72	0.0614
3.72	0.0614
3.72	0.0614
3.72	0.0612
3.73	0.0612
3.73	0.0612
3.73	0.0612
3.74	0.0612
3.74	0.0612
3.74	0.0612
3.74	0.0612
3.75	0.0612
3.75	0.0612
3.75	0.0612
3.76	0.0611
3.76	0.0611
3.76	0.0611
3.76	0.0611
3.77	0.0611
3.77	0.0611
3.77	0.0611
3.77	0.0611
3.78	0.0611
3.78	0.0611
3.78	0.0611
3.79	0.0611
3.79	0.0609
3.79	0.0611
3.79	0.0609
3.8	0.0609
3.8	0.0609
3.8	0.0609
3.81	0.0609
3.81	0.0609
3.81	0.0609
3.81	0.0609
3.82	0.0609
3.82	0.0609
3.82	0.0609
3.83	0.0609
3.83	0.0609
3.83	0.0609
3.83	0.0608
3.84	0.0609
3.84	0.0608
3.84	0.0608
3.85	0.0608
3.85	0.0608
3.85	0.0608
3.85	0.0608
3.86	0.0608
3.86	0.0608
3.86	0.0608
3.86	0.0608
3.87	0.0608
3.87	0.0608
3.87	0.0608
3.88	0.0608
3.88	0.0608
3.88	0.0608
3.88	0.0606
3.89	0.0608
3.89	0.0606
3.89	0.0606
3.9	0.0606
3.9	0.0606
3.9	0.0606
3.9	0.0606
3.91	0.0606
3.91	0.0606
3.91	0.0606
3.92	0.0606
3.92	0.0606
3.92	0.0606
3.92	0.0606
3.93	0.0606
3.93	0.0606
3.93	0.0606
3.93	0.0606
3.94	0.0606
3.94	0.0606
3.94	0.0606
3.95	0.0605
3.95	0.0606
3.95	0.0606
3.95	0.0606
3.96	0.0605
3.96	0.0605
3.96	0.0605
3.97	0.0605
3.97	0.0605
3.97	0.0605
3.97	0.0605
3.98	0.0605
3.98	0.0605
3.98	0.0605
3.99	0.0605
3.99	0.0605
3.99	0.0605
3.99	0.0605
4	0.0605
4	0.0605
4	0.0603
4	0.0603
4.01	0.0603
4.01	0.0603
4.01	0.0603
4.02	0.0603
4.02	0.0603
4.02	0.0603
4.02	0.0603
4.03	0.0603
4.03	0.0603
4.03	0.0603
4.04	0.0603
4.04	0.0603
4.04	0.0603
4.04	0.0603
4.05	0.0603
4.05	0.0603
4.05	0.0603
4.06	0.0603
4.06	0.0603
4.06	0.0603
4.06	0.0603
4.07	0.0603
4.07	0.0603
4.07	0.0603
4.08	0.0603
4.08	0.0603
4.08	0.0603
4.08	0.0603
4.09	0.0603
4.09	0.0601
4.09	0.0601
4.09	0.0601
4.1	0.0601
4.1	0.0601
4.1	0.0601
4.11	0.0601
4.11	0.0601
4.11	0.0601
4.11	0.0601
4.12	0.0601
4.12	0.0601
4.12	0.0601
4.13	0.0601
4.13	0.0601
4.13	0.0601
4.13	0.0601
4.14	0.0601
4.14	0.0601
4.14	0.0601
4.15	0.0601
4.15	0.0601
4.15	0.0601
4.15	0.0601
4.16	0.0601
4.16	0.0601
4.16	0.0601
4.16	0.06
4.17	0.0601
4.17	0.06
4.17	0.06
4.18	0.06
4.18	0.0601
4.18	0.06
4.18	0.06
4.19	0.06
4.19	0.06
4.19	0.06
4.2	0.06
4.2	0.06
4.2	0.06
4.2	0.06
4.21	0.06
4.21	0.06
4.21	0.06
4.22	0.06
4.22	0.06
4.22	0.06
4.22	0.06
4.23	0.06
4.23	0.06
4.23	0.06
4.23	0.06
4.24	0.06
4.24	0.06
4.24	0.06
4.25	0.06
4.25	0.06
4.25	0.06
4.25	0.06
4.26	0.0598
4.26	0.06
4.26	0.06
4.27	0.06
4.27	0.0598
4.27	0.0598
4.27	0.0598
4.28	0.0598
4.28	0.0598
4.28	0.0598
4.29	0.0598
4.29	0.0598
4.29	0.0598
4.29	0.0598
4.3	0.0598
4.3	0.0598
4.3	0.0598
4.3	0.0598
4.31	0.0598
4.31	0.0598
4.31	0.0598
4.32	0.0598
4.32	0.0598
4.32	0.0598
4.32	0.0598
4.33	0.0598
4.33	0.0598
4.33	0.0598
4.34	0.0598
4.34	0.0598
4.34	0.0598
4.34	0.0598
4.35	0.0598
4.35	0.0598
4.35	0.0598
4.35	0.0598
4.36	0.0598
4.36	0.0598
4.36	0.0598
4.37	0.0598
4.37	0.0598
4.37	0.0598
4.37	0.0598
4.38	0.0598
4.38	0.0598
4.38	0.0597
4.39	0.0598
4.39	0.0598
4.39	0.0597
4.39	0.0597
4.4	0.0598
4.4	0.0597
4.4	0.0597
4.41	0.0597
4.41	0.0597
4.41	0.0597
4.41	0.0597
4.42	0.0597
4.42	0.0597
4.42	0.0597
4.43	0.0597
4.43	0.0597
4.43	0.0597
4.43	0.0597
4.44	0.0597
4.44	0.0597
4.44	0.0597
4.44	0.0597
4.45	0.0597
4.45	0.0597
4.45	0.0597
4.46	0.0597
4.46	0.0597
4.46	0.0597
4.46	0.0597
4.47	0.0597
4.47	0.0597
4.47	0.0597
4.48	0.0597
4.48	0.0597
4.48	0.0597
4.48	0.0597
4.49	0.0597
4.49	0.0597
4.49	0.0597
4.5	0.0597
4.5	0.0597
4.5	0.0597
4.5	0.0597
4.51	0.0597
4.51	0.0597
4.51	0.0595
4.51	0.0597
4.52	0.0595
4.52	0.0595
4.52	0.0597
4.53	0.0597
4.53	0.0595
4.53	0.0595
4.53	0.0595
4.54	0.0595
4.54	0.0595
4.54	0.0595
4.55	0.0595
4.55	0.0595
4.55	0.0595
4.55	0.0595
4.56	0.0595
4.56	0.0595
4.56	0.0595
4.57	0.0595
4.57	0.0595
4.57	0.0595
4.57	0.0595
4.58	0.0595
4.58	0.0595
4.58	0.0595
4.58	0.0595
4.59	0.0595
4.59	0.0595
4.59	0.0595
4.6	0.0595
4.6	0.0595
4.6	0.0595
4.6	0.0595
4.61	0.0595
4.61	0.0595
4.61	0.0595
4.62	0.0595
4.62	0.0595
4.62	0.0595
4.62	0.0595
4.63	0.0595
4.63	0.0595
4.63	0.0595
4.63	0.0595
4.64	0.0594
4.64	0.0595
4.64	0.0594
4.65	0.0594
4.65	0.0594
4.65	0.0594
4.65	0.0595
4.66	0.0594
4.66	0.0594
4.66	0.0594
4.67	0.0594
4.67	0.0594
4.67	0.0594
4.67	0.0594
4.68	0.0594
4.68	0.0594
4.68	0.0594
4.69	0.0594
4.69	0.0594
4.69	0.0594
4.69	0.0594
4.7	0.0594
4.7	0.0594
4.7	0.0594
4.7	0.0594
4.71	0.0594
4.71	0.0594
4.71	0.0594
4.72	0.0594
4.72	0.0594
4.72	0.0594
4.72	0.0594
4.73	0.0594
4.73	0.0594
4.73	0.0594
4.74	0.0594
4.74	0.0594
4.74	0.0594
4.74	0.0594
4.75	0.0594
4.75	0.0594
4.75	0.0594
4.76	0.0594
4.76	0.0594
4.76	0.0592
4.76	0.0594
4.77	0.0592
4.77	0.0592
4.77	0.0592
4.77	0.0592
4.78	0.0592
4.78	0.0592
4.78	0.0592
4.79	0.0592
4.79	0.0592
4.79	0.0592
4.79	0.0592
4.8	0.0592
4.8	0.0592
4.8	0.0592
4.81	0.0592
4.81	0.0592
4.81	0.0592
4.81	0.0592
4.82	0.0592
4.82	0.0592
4.82	0.0592
4.83	0.0592
4.83	0.0592
4.83	0.0592
4.83	0.0592
4.84	0.0592
4.84	0.0592
4.84	0.0592
4.84	0.0592
4.85	0.0592
4.85	0.0592
4.85	0.0592
4.86	0.0592
4.86	0.0592
4.86	0.0592
4.86	0.0592
4.87	0.0592
4.87	0.0592
4.87	0.0592
4.88	0.0592
4.88	0.0592
4.88	0.0592
4.88	0.0592
4.89	0.0592
4.89	0.0592
4.89	0.0592
4.9	0.0591
4.9	0.0592
4.9	0.0592
4.9	0.0592
4.91	0.0591
4.91	0.0591
4.91	0.0591
4.91	0.0592
4.92	0.0591
4.92	0.0592
4.92	0.0591
4.93	0.0592
4.93	0.0591
4.93	0.0591
4.93	0.0591
4.94	0.0591
4.94	0.0591
4.94	0.0591
4.95	0.0591
4.95	0.0591
4.95	0.0591
4.95	0.0591
4.96	0.0591
4.96	0.0591
4.96	0.0591
4.96	0.0591
4.97	0.0591
4.97	0.0591
4.97	0.0591
4.98	0.0591
4.98	0.0591
4.98	0.0591
4.98	0.0591
4.99	0.0591
4.99	0.0591
4.99	0.0591
5	0.0591
5	0.0591
5	0.0591
5	0.0591
5.01	0.0591
5.01	0.0591
5.01	0.0591
5.01	0.0591
5.02	0.0591
5.02	0.0591
5.02	0.0591
5.03	0.0591
5.03	0.0591
5.03	0.0591
5.03	0.0591
5.04	0.0591
5.04	0.0591
5.04	0.0591
5.05	0.0591
5.05	0.0591
5.05	0.0591
5.05	0.0591
5.06	0.0591
5.06	0.0591
5.06	0.0591
5.07	0.0591
5.07	0.0591
5.07	0.0589
5.07	0.0589
5.08	0.0589
5.08	0.0589
5.08	0.0589
5.08	0.0589
5.09	0.0589
5.09	0.0589
5.09	0.0589
5.1	0.0589
5.1	0.0589
5.1	0.0589
5.1	0.0589
5.11	0.0589
5.11	0.0589
5.11	0.0589
5.12	0.0589
5.12	0.0589
5.12	0.0589
5.12	0.0589
5.13	0.0589
5.13	0.0589
5.13	0.0589
5.14	0.0589
5.14	0.0589
5.14	0.0589
5.14	0.0589
5.15	0.0589
5.15	0.0589
5.15	0.0589
5.15	0.0589
5.16	0.0589
5.16	0.0589
5.16	0.0589
5.17	0.0589
5.17	0.0589
5.17	0.0589
5.17	0.0589
5.18	0.0589
5.18	0.0589
5.18	0.0589
5.19	0.0589
5.19	0.0589
5.19	0.0589
5.19	0.0589
5.2	0.0589
5.2	0.0589
5.2	0.0589
5.2	0.0589
5.21	0.0589
5.21	0.0589
5.21	0.0589
5.22	0.0589
5.22	0.0589
5.22	0.0589
5.22	0.0589
5.23	0.0589
5.23	0.0589
5.23	0.0589
5.24	0.0589
5.24	0.0589
5.24	0.0589
5.24	0.0587
5.25	0.0587
5.25	0.0587
5.25	0.0589
5.26	0.0589
5.26	0.0587
5.26	0.0589
5.26	0.0587
5.27	0.0587
5.27	0.0587
5.27	0.0587
5.27	0.0587
5.28	0.0587
5.28	0.0587
5.28	0.0587
5.29	0.0587
5.29	0.0587
5.29	0.0587
5.29	0.0587
5.3	0.0587
5.3	0.0587
5.3	0.0587
5.31	0.0587
5.31	0.0587
5.31	0.0587
5.31	0.0587
5.32	0.0587
5.32	0.0587
5.32	0.0587
5.32	0.0587
5.33	0.0587
5.33	0.0587
5.33	0.0587
5.34	0.0587
5.34	0.0587
5.34	0.0587
5.34	0.0587
5.35	0.0587
5.35	0.0587
5.35	0.0587
5.36	0.0587
5.36	0.0587
5.36	0.0587
5.36	0.0587
5.37	0.0587
5.37	0.0587
5.37	0.0587
5.38	0.0587
5.38	0.0587
5.38	0.0587
5.38	0.0587
5.39	0.0587
5.39	0.0587
5.39	0.0587
5.39	0.0587
5.4	0.0587
5.4	0.0587
5.4	0.0587
5.41	0.0587
5.41	0.0587
5.41	0.0587
5.41	0.0587
5.42	0.0587
5.42	0.0587
5.42	0.0587
5.43	0.0587
5.43	0.0587
5.43	0.0587
5.43	0.0587
5.44	0.0587
5.44	0.0587
5.44	0.0587
5.45	0.0587
5.45	0.0587
5.45	0.0587
5.45	0.0587
5.46	0.0587
5.46	0.0587
5.46	0.0587
5.46	0.0587
5.47	0.0587
5.47	0.0587
5.47	0.0587
5.48	0.0587
5.48	0.0587
5.48	0.0587
5.48	0.0587
5.49	0.0587
5.49	0.0587
5.49	0.0587
5.5	0.0587
5.5	0.0587
5.5	0.0587
5.5	0.0587
5.51	0.0587
5.51	0.0587
5.51	0.0587
5.51	0.0587
5.52	0.0587
5.52	0.0587
5.52	0.0587
5.53	0.0587
5.53	0.0587
5.53	0.0587
5.53	0.0587
5.54	0.0587
5.54	0.0587
5.54	0.0587
5.55	0.0587
5.55	0.0587
5.55	0.0587
5.55	0.0587
5.56	0.0587
5.56	0.0587
5.56	0.0587
5.57	0.0587
5.57	0.0587
5.57	0.0587
5.57	0.0587
5.58	0.0587
5.58	0.0587
5.58	0.0587
5.58	0.0587
[truncated: 194,791 more rows]

## Sheet: Fig.6f
Comparison with previous studies on high ZUR.
	Time (h)	ZUR(%)
1	550	98
2	110	96
3	200	90
4	100	85
5	160	80
6	250	80
7	300	75.5
8	100	68
9	180	66.7
10	250	60
11	190	37.5
12	200	85.6
