# Supplementary material for: Robust bilayer solid electrolyte interphase for Zn electrode with high utilization and efficiency
Source: Nat Commun. 2024 Sep 29;15:8431. doi: 10.1038/s41467-024-52611-z (PMC11439932; doi:10.1038/s41467-024-52611-z)
Supplement: Supplementary file 7 — Source Data [file 41467_2024_52611_MOESM7_ESM.zip › Source data/Fig7.xlsx]

## Sheet: Fig.7a
Long-term stability of Zn-AC full cells
	Bilayer SEI		No SEI
Cycle number	Specific capacity/mAh/g	CE/%	Specific capacity/mAh/g	CE/%
0	74.7	99.4	70.9	98.92
1	75.2	99.68	71.5	99.29
2	75.6	99.7	71.9	99.5
3	76.1	99.89	72.1	99.5
4	76.1	99.63	72.3	99.5
5	76.4	99.89	72.3	99.55
6	76.6	99.73	72.2	99.37
7	76.6	99.61	72	99.54
8	76.5	99.61	72.1	99.59
9	76.4	99.78	72.2	99.66
10	76.4	99.72	72.3	99.75
11	76.4	99.75	72.3	99.67
12	76.4	99.86	72.4	99.61
13	76.5	99.76	72.3	99.72
14	76.4	99.67	72.6	99.86
15	76.3	99.83	72.5	99.62
16	76.5	99.87	72.7	99.84
17	76.6	99.88	72.6	99.56
18	76.5	99.66	72.4	99.53
19	76.1	99.64	72.3	99.74
20	76	99.77	72.4	99.81
21	76	99.82	72.8	100.12
22	76.6	100.26	73.2	99.86
23	77	99.93	73.4	99.84
24	77.3	99.92	73.6	99.84
25	77.2	99.71	73.8	99.79
26	77.4	99.82	73.9	99.84
27	77.3	99.73	73.9	99.59
28	77.4	99.82	73.9	99.75
29	77.3	99.71	74.1	99.89
30	77.4	99.79	74.1	99.62
31	77.5	99.87	74.1	99.78
32	77.4	99.73	74.2	99.86
33	77.4	99.87	74.1	99.57
34	77.4	99.73	74.3	99.91
35	77.4	99.79	74.1	99.65
36	77.5	99.87	74.3	99.83
37	77.5	99.79	74.2	99.71
38	77.4	99.79	74.2	99.76
39	77.4	99.84	74.3	99.67
40	77.4	99.74	74.3	99.73
41	77.4	99.78	74.3	99.85
42	77.3	99.93	74.3	99.79
43	77.3	99.8	74.3	99.62
44	77.2	99.76	74.3	99.8
45	77.4	100.01	74.4	99.84
46	77.3	99.87	74.3	99.75
47	77.3	99.71	74.4	99.77
48	77.4	100.02	74.4	99.8
49	77.3	99.73	74.4	99.71
50	77.2	99.86	74.3	99.72
51	77.2	99.79	74.3	99.78
52	77.2	99.88	74.2	99.71
53	77.2	99.95	74.2	99.82
54	77.1	99.85	74.3	99.72
55	77.1	99.81	74.3	99.85
56	77.1	99.97	74.3	99.71
57	77.1	99.81	74.2	99.81
58	77.2	99.89	74.2	99.74
59	77.1	99.9	74.2	99.84
60	77.1	99.95	74.3	99.82
61	77.1	99.88	74.2	99.79
62	77.1	99.84	74.3	99.74
63	77.2	99.89	74.3	99.86
64	77	99.83	74.3	99.75
65	77	99.9	74.3	99.86
66	77.1	99.95	74.3	99.82
67	77.1	99.94	74.3	99.73
68	77.1	99.9	74.2	99.72
69	77.1	99.9	74.3	99.92
70	77.1	99.93	74.3	99.77
71	77	99.88	74.2	99.77
72	77.1	99.98	74.3	99.78
73	77.1	99.82	74.3	99.79
74	77	99.95	74.4	99.9
75	77.1	99.93	74.4	99.85
76	77.1	99.89	74.3	99.8
77	77.1	99.9	74.4	99.84
78	77.1	99.85	74.4	99.75
79	77	99.88	74.3	99.71
80	77.1	99.94	74.3	99.86
81	76.9	99.86	74.4	99.94
82	77	100.03	74.3	99.77
83	77	99.86	74.2	99.69
84	77.1	100.03	74.3	99.87
85	77.1	99.8	74.4	99.88
86	77.1	100.02	74.4	99.92
87	77.1	99.85	74.5	99.79
88	77	99.89	74.5	99.8
89	76.7	99.66	74.5	99.85
90	76.4	99.83	74.3	99.54
91	76.3	99.94	73.9	99.65
92	76.2	99.87	73.7	99.72
93	76.4	100.03	73.6	99.86
94	76.4	99.9	73.6	99.89
95	76.3	99.96	73.8	99.88
96	76.3	99.9	73.6	99.82
97	76.3	100.12	73.8	99.92
98	76.4	99.92	73.7	99.74
99	76.4	99.94	73.7	99.89
100	76.3	99.96	73.7	99.83
101	76.3	99.86	73.8	99.86
102	76.3	100.03	73.8	99.84
103	76.3	99.96	73.8	99.85
104	76.4	99.98	73.8	99.99
105	76.3	99.92	73.8	99.77
106	76.4	100.02	73.8	99.88
107	76.4	99.96	73.9	99.9
108	76.3	99.84	73.9	99.85
109	76.4	100.09	74	99.84
110	76.3	99.88	73.8	99.81
111	76.4	99.94	74	99.9
112	76.3	99.94	74	99.9
113	76.5	99.96	74	99.96
114	76.4	99.91	73.9	99.66
115	76.4	100.01	74.1	100.01
116	76.4	99.94	73.9	99.72
117	76.4	99.97	73.9	99.88
118	76.3	99.84	74	99.86
119	76.3	99.99	73.9	99.86
120	76.4	100.01	73.9	99.92
121	76.3	99.86	73.9	99.77
122	76.4	99.93	73.9	99.86
123	76.4	100.02	73.9	99.94
124	76.5	100.03	74.1	99.96
125	76.5	99.91	74	99.71
126	76.4	99.97	74.1	99.86
127	76.4	99.93	74.1	99.96
128	76.5	99.95	74	99.8
129	76.3	99.84	74.1	99.92
130	76.3	99.93	74.1	99.85
131	76.4	99.96	74.2	99.9
132	76.3	100.01	74	99.84
133	76.4	99.99	74.1	99.81
134	76.3	99.91	74.2	99.91
135	76.3	100	74.1	99.82
136	76.4	99.93	73.9	99.77
137	76.5	99.96	74	99.87
138	76.3	99.91	74	99.8
139	76.3	99.91	73.9	99.88
140	76.3	99.96	74	100
141	76.3	99.96	74	99.76
142	76.4	99.99	74.1	99.96
143	76.4	99.91	74	99.83
144	76.3	99.9	74	99.89
145	76.4	121.78	74	99.9
146	76.6	99.67	74	99.78
147	76.9	99.69	74	99.84
148	77.1	99.72	63.6	85.93
149	77.1	99.79	75	100.56
150	77	99.76	75.3	100.21
151	77.1	99.74	75.4	100
152	77	99.78	75.3	99.79
153	77.1	99.9	75.3	99.75
154	77.2	99.85	75.2	99.86
155	77.3	99.96	75.2	99.81
156	77.3	99.77	75.4	99.97
157	77.3	99.77	75.5	100.05
158	77.2	99.75	75.4	99.61
159	77.3	99.92	75.3	99.85
160	77.3	99.88	75.2	99.72
161	77.3	99.82	75.3	99.87
162	77.6	100.01	75.3	99.87
163	77.4	99.74	75.2	99.75
164	77.4	99.86	75.3	99.95
165	77.5	99.89	75.3	99.78
166	77.3	99.67	75.4	99.91
167	77.4	99.97	75.3	99.71
168	77.4	99.83	75.3	99.94
169	77.5	99.85	75.3	99.76
170	77.3	99.79	75.2	99.73
171	77.4	99.87	75.2	99.88
172	77.5	99.91	75.3	99.95
173	77.6	99.88	75.3	99.73
174	77.5	99.72	75.3	99.83
175	77.5	99.89	75.3	99.83
176	77.6	99.8	75.3	99.95
177	77.5	99.7	75.3	99.82
178	77.5	99.85	75.4	99.84
179	77.6	99.88	75.4	99.87
180	77.5	99.7	75.4	99.82
181	77.6	99.91	75.4	99.82
182	77.6	99.8	75.3	99.79
183	77.7	99.75	75.3	99.92
184	77.6	99.84	75.2	99.74
185	77.6	99.73	75.4	99.96
186	77.6	99.87	75.5	99.82
187	77.5	99.76	75.4	99.82
188	77.5	99.78	75.5	99.9
189	77.6	99.95	75.5	99.89
190	77.7	99.79	75.3	99.67
191	77.8	99.76	75.4	99.89
192	77.6	99.72	75.3	99.79
193	77.7	99.9	75.3	99.93
194	77.6	99.76	75.5	99.95
195	77.6	99.85	75.5	99.72
196	77.7	99.9	75.4	99.85
197	77.6	99.63	75.3	99.81
198	77.6	99.86	75.5	99.96
199	77.6	99.82	75.4	99.76
200	77.7	99.88	75.4	99.88
201	77.8	99.81	75.5	99.91
202	77.7	99.76	75.5	99.8
203	77.6	99.76	75.3	99.71
204	77.8	100	75.4	99.91
205	77.7	99.71	75.5	99.89
206	77.7	99.85	75.5	99.96
207	77.7	99.82	75.6	99.85
208	77.8	99.84	75.6	99.75
209	77.8	99.77	75.7	100.05
210	77.7	99.76	75.7	99.82
211	77.7	99.79	75.6	99.75
212	77.8	99.93	75.6	99.8
213	77.6	99.71	75.6	99.92
214	77.7	99.88	75.6	99.8
215	77.6	99.71	75.6	99.86
216	77.5	99.77	75.5	99.75
217	77.6	99.91	75.4	99.82
218	77.7	99.83	75.6	99.94
219	77.5	99.71	75.5	99.8
220	77.5	99.83	75.4	99.77
221	77.6	99.85	75.3	99.84
222	77.6	99.84	75.4	99.91
223	77.6	99.89	75.4	99.85
224	77.5	99.7	75.5	99.93
225	77.6	99.94	75.4	99.69
226	77.4	99.71	75.4	99.88
227	77.5	99.91	75.4	99.9
228	77.4	99.67	75.5	99.86
229	77.5	99.91	75.4	99.76
230	77.5	99.91	75.4	99.84
231	77.4	99.72	75.3	99.85
232	77.7	100.03	75.4	99.87
233	77.9	99.99	75.4	99.91
234	77.9	99.78	75.3	99.79
235	78	99.86	75.5	99.93
236	77.8	99.62	75.5	99.84
237	77.7	99.86	75.5	99.83
238	77.7	99.78	75.7	100.04
239	77.8	100.01	75.8	99.93
240	77.8	99.7	75.8	99.94
241	77.9	99.93	75.9	99.85
242	77.9	99.75	75.7	99.67
243	77.9	99.86	75.5	99.75
244	77.8	99.77	75.7	100.01
245	77.9	99.91	75.7	99.78
246	77.9	99.78	75.7	99.91
247	77.8	99.74	75.8	99.88
248	77.8	99.93	75.8	99.9
249	77.8	99.71	75.9	99.88
250	77.9	99.91	75.8	99.77
251	77.8	99.75	75.8	99.87
252	77.8	99.87	75.8	99.87
253	77.7	99.74	75.8	99.81
254	77.7	99.82	75.8	99.9
255	77.7	99.8	75.7	99.73
256	77.7	99.89	75.8	99.91
257	77.8	99.85	75.8	99.84
258	77.7	99.73	75.6	99.71
259	77.8	99.9	75.7	99.92
260	77.6	99.7	75.6	99.86
261	77.7	99.96	75.6	99.81
262	77.6	99.76	75.7	99.84
263	77.7	99.86	75.7	99.93
264	77.5	99.76	75.6	99.82
265	77.6	99.87	75.6	99.81
266	77.6	99.84	75.6	99.77
267	77.6	99.87	75.7	99.96
268	77.5	99.7	75.5	99.81
269	77.6	99.93	75.6	99.93
270	77.6	99.91	75.6	99.81
271	77.5	99.72	75.6	99.88
272	77.5	99.86	75.6	99.8
273	77.5	99.88	75.6	99.84
274	77.5	99.79	75.6	99.91
275	77.5	99.91	75.5	99.87
276	77.5	99.82	75.5	99.82
277	77.5	99.79	75.4	99.84
278	77.5	99.87	75.4	99.9
279	77.5	99.84	75.4	99.83
280	77.5	99.93	75.4	99.81
281	77.5	99.72	75.4	99.97
282	77.6	99.94	75.4	99.76
283	77.5	99.75	75.5	100.01
284	77.5	99.82	75.5	99.76
285	77.6	99.95	75.4	99.92
286	77.4	99.67	75.5	99.88
287	77.1	99.72	75.5	99.84
288	77.3	100.08	75.5	99.84
289	77.6	99.95	75.4	99.83
290	77.8	99.97	75.5	99.96
291	77.8	99.89	75.4	99.86
292	77.9	99.88	75.4	99.77
293	77.9	99.73	75.4	99.78
294	77.8	99.87	75.2	99.83
295	77.6	99.75	75.1	99.8
296	77.7	99.86	75.3	100.07
297	77.8	99.82	75.6	100
298	77.8	99.93	75.7	99.95
299	77.8	99.8	75.8	99.93
300	77.9	99.97	75.8	99.83
301	77.8	99.74	75.8	99.79
302	77.9	99.92	75.7	99.84
303	77.9	99.74	75.6	99.81
304	78	100.01	75.6	99.89
305	77.9	99.74	75.6	99.99
306	78.1	99.91	75.8	99.94
307	78.1	99.85	75.7	99.79
308	78.1	99.86	75.8	99.94
309	78	99.8	75.8	99.73
310	78.1	99.87	75.7	99.89
311	78.1	99.77	75.9	100.01
312	78.2	99.95	75.9	99.88
313	78.2	99.88	75.9	99.92
314	78.3	99.8	75.9	99.81
315	78.3	99.91	76	99.84
316	78.2	99.71	75.9	99.96
317	78.3	99.86	76	99.84
318	78.5	99.99	76	99.8
319	78.6	99.96	75.9	99.85
320	78.6	99.79	76	99.92
321	78.7	99.86	76.2	99.96
322	78.7	99.83	76.3	99.96
323	78.6	99.73	76.1	99.64
324	78.5	99.79	76.2	100.03
325	78.6	99.79	76.2	99.82
326	78.5	99.82	76.2	99.82
327	78.6	99.95	76.2	99.92
328	78.5	99.68	76.3	99.93
329	78.5	99.9	76.5	99.88
330	78.7	99.91	76.5	99.86
331	78.5	99.73	76.5	99.88
332	78.6	99.77	76.5	99.86
333	78.6	99.91	76.4	99.78
334	78.4	99.72	76.4	99.8
335	78.5	99.81	76.4	99.95
336	78.5	99.89	76.5	99.9
337	78.3	99.72	76.4	99.72
338	78.4	99.91	76.5	99.89
339	78.4	99.75	76.4	99.88
340	78.4	99.82	76.4	99.86
341	78.4	99.82	76.4	99.85
342	78.4	99.94	76.5	99.86
343	78.2	99.63	76.4	99.85
344	78.2	99.9	76.4	99.81
345	78.1	99.78	76.3	99.75
346	78.2	99.89	76.3	99.86
347	78.1	99.74	76.3	99.87
348	78	99.8	76.2	99.83
349	78.1	99.98	76.3	99.91
350	78	99.73	76.1	99.72
351	78	99.87	76.1	99.87
352	77.9	99.81	76.1	99.85
353	77.9	99.79	76	99.88
354	77.8	99.8	76	99.76
355	77.9	99.87	76	99.82
356	77.7	99.74	75.9	99.96
357	77.8	99.94	75.9	99.76
358	77.6	99.72	75.9	99.88
359	77.6	99.89	75.8	99.81
360	77.6	99.84	75.9	99.87
361	77.4	99.74	75.8	99.88
362	77.4	99.91	75.8	99.89
363	77.4	99.78	75.6	99.72
364	77.3	99.82	75.6	99.92
365	77.3	99.93	75.6	99.82
366	77.1	99.73	75.6	99.86
367	77.2	99.86	75.6	99.95
368	77.2	99.98	75.4	99.72
369	77.2	99.77	75.4	99.9
370	77.1	99.84	75.3	99.8
371	77.1	99.95	75.4	99.9
372	77.1	99.82	75.2	99.85
373	77.1	99.8	75.2	99.76
374	77.1	99.96	75.2	99.85
375	77	99.85	75.1	99.95
376	77	99.9	75.2	99.85
377	77.2	99.95	75	99.88
378	77.5	100.05	75.1	99.88
379	77.4	99.85	75	99.88
380	77.6	99.95	75	99.82
381	77.6	99.83	74.9	99.91
382	77.5	99.81	74.9	99.83
383	77.6	99.94	75	99.96
384	77.5	99.87	75	99.84
385	77.5	99.9	74.8	99.83
386	77.5	99.73	74.8	99.99
387	77.5	99.89	75.1	100.06
388	77.4	99.81	75.2	99.95
389	77.4	99.92	75.4	99.97
390	77.5	99.83	75.5	100.01
391	77.5	99.88	75.4	99.84
392	77.4	99.81	75.4	99.85
393	77.4	99.81	75.3	99.83
394	77.3	99.91	75.5	99.99
395	77.3	99.77	75.4	99.89
396	77.1	99.81	75.3	99.77
397	77.2	100.04	75.4	99.88
398	77.1	99.7	75.3	99.89
399	77.1	99.9	75.4	99.87
400	77	99.84	75.4	99.92
401	77.1	99.9	75.3	99.82
402	77	99.83	75.2	99.96
403	77.1	99.96	75.3	99.86
404	77	99.81	75.2	99.84
405	77	99.89	75.2	99.91
406	77	99.93	75.1	99.92
407	76.9	99.81	75.2	99.85
408	77	99.86	75.1	99.89
409	76.9	99.88	75	99.74
410	77	99.93	75	99.87
411	76.9	99.85	75	100.07
412	76.9	99.85	75	99.74
413	76.9	99.88	75	99.95
414	76.7	99.8	75	99.9
415	76.8	99.9	74.9	99.81
416	76.7	99.87	74.9	99.9
417	76.8	99.93	74.8	99.81
418	76.7	99.91	74.8	99.9
419	76.7	99.86	74.9	99.98
420	76.8	99.94	74.9	99.89
421	76.7	99.9	74.7	99.78
422	76.7	99.76	74.7	99.9
423	76.5	99.82	74.8	99.91
424	76.6	99.95	74.7	99.83
425	76.5	99.84	74.7	99.97
426	76.5	99.87	74.6	99.8
427	76.7	99.92	74.7	99.94
428	76.6	99.87	74.7	99.99
429	76.6	99.97	74.7	99.94
430	76.6	99.87	74.7	99.87
431	76.6	99.84	74.6	99.88
432	76.7	100.01	74.5	99.8
433	76.6	99.77	74.5	99.95
434	76.6	100.05	74.6	99.99
435	76.7	99.9	74.5	99.8
436	76.6	99.81	74.6	99.85
437	76.5	99.87	74.7	100.09
438	76.4	99.8	74.4	99.69
439	76.3	99.83	74.6	100
440	76.3	99.88	74.5	99.86
441	76.1	99.77	74.5	99.87
442	76.1	99.89	74.5	99.96
443	76.2	99.92	74.5	99.85
444	76.3	100.04	74.4	99.98
445	76.3	99.91	74.5	99.91
446	76.1	99.8	74.5	99.9
447	76	99.84	74.5	99.95
448	76	99.84	74.5	99.79
449	76.1	99.95	74.5	99.98
450	76	99.89	74.4	99.81
451	76.2	100.05	74.1	99.67
452	76.2	99.88	74	99.87
453	76.2	99.92	74	99.98
454	76.2	99.9	74	99.87
455	76.3	100.03	74.1	100.03
456	76.4	99.89	74	99.75
457	76.3	99.91	74	99.99
458	76.6	100.04	74	99.89
459	76.7	99.98	74	99.93
460	76.6	99.72	74	99.99
461	76.4	99.86	73.9	99.77
462	76.4	99.93	73.9	99.96
463	76.4	99.85	74.1	99.99
464	76.4	99.93	74	99.95
465	76.4	99.82	74.1	99.88
466	76.4	99.96	74.1	99.94
467	76.4	99.9	74.1	99.91
468	76.3	99.84	74.2	100.13
469	76.4	99.94	74.1	99.78
470	76.5	99.99	74.4	100.13
471	76.5	99.93	74.6	100.04
472	76.4	99.81	74.7	99.86
473	76.5	99.91	74.4	99.82
474	76.6	99.99	74.2	99.74
475	76.4	99.78	74.3	100.06
476	76.5	99.92	74.4	99.87
477	76.5	99.97	74.3	99.92
478	76.4	99.87	74.3	99.89
479	76.5	99.87	74.3	99.95
480	76.5	99.93	74.4	99.92
481	76.5	99.85	74.3	99.9
482	76.5	99.91	74.3	99.91
483	76.5	99.93	74.3	99.95
484	76.5	99.83	74.3	99.92
485	76.6	100.03	74.4	99.95
486	76.5	99.86	74.4	99.92
487	76.6	99.92	74.5	99.97
488	76.6	99.99	74.4	99.87
489	76.6	99.8	74.3	99.84
490	76.5	99.89	74.4	99.96
491	76.5	99.9	74.4	99.96
492	76.4	99.79	74.3	99.84
493	76.4	100.01	74.4	99.92
494	76.3	99.81	74.3	99.91
495	76.3	99.83	74.3	99.88
496	76.2	99.88	74.4	99.95
497	76.2	99.92	74.4	99.87
498	76.2	99.85	74.3	99.89
499	76.1	99.91	74.2	99.93
500	76.2	99.9	74.4	99.97
501	76.1	99.85	74.2	99.86
502	76.2	99.98	74.3	99.94
503	76.3	100.02	74.3	99.84
504	76.5	100.04	74.2	99.94
505	76.6	100.01	74.2	99.93
506	76.7	99.9	74.2	99.91
507	76.7	99.9	74.1	99.81
508	76.8	99.95	74.2	100.02
509	76.9	100	74.1	99.78
510	76.9	99.86	74	99.84
511	76.9	99.87	74	99.98
512	76.8	99.78	74	99.89
513	76.6	99.88	73.9	99.87
514	76.3	99.65	73.9	99.87
515	76.3	99.93	73.9	99.94
516	76.2	99.82	73.9	100.02
517	76.2	99.94	73.9	99.92
518	76.1	99.79	74.2	100.12
519	76	99.9	74.4	100
520	76.1	99.96	74.4	99.96
521	76.1	99.89	74.5	99.91
522	76	99.9	74.6	99.94
523	75.9	99.77	74.5	99.93
524	75.9	99.88	74.6	99.88
525	75.9	99.97	74.6	99.98
526	75.8	99.86	74.4	99.75
527	75.7	99.83	74.2	99.83
528	75.7	99.89	74	99.8
529	75.8	100.02	74	99.93
530	75.8	99.91	73.9	99.85
531	75.9	99.95	73.9	99.87
532	75.8	99.9	73.8	99.87
533	75.8	99.86	73.7	99.87
534	75.8	99.9	73.7	99.96
535	75.6	99.83	73.8	99.98
536	75.8	100.1	73.7	99.86
537	75.6	99.7	73.6	99.78
538	75.6	99.99	73.7	100
539	75.8	100.08	73.6	99.91
540	76.2	100.14	73.5	99.8
541	76.3	99.91	73.4	99.9
542	76.4	100.02	73.5	100
543	76.4	99.92	73.5	99.89
544	76.5	99.94	73.5	99.92
545	76.4	99.88	73.5	99.94
546	76.5	99.97	73.6	99.92
547	76.5	99.91	73.5	99.94
548	76.5	99.91	73.5	99.98
549	76.4	99.8	73.4	99.8
550	76.5	100	73.4	99.99
551	76.4	99.89	73.4	99.83
552	76.4	99.93	73.4	99.96
553	76.4	99.82	73.3	99.89
554	76.3	99.89	73.7	100.18
555	76.4	99.98	73.8	100.05
556	76.3	99.84	74	100.05
557	76.2	99.84	74	99.98
558	76.2	99.93	74	99.84
559	76.2	99.9	74.1	100.06
560	76.2	99.85	74.1	99.93
561	76.2	99.91	74.1	99.95
562	76.1	99.93	74	99.76
563	76.1	99.85	74.1	100.04
564	76	99.93	74	99.81
565	76	99.81	74.1	99.94
566	76	99.91	74	99.98
567	76	99.97	74.1	99.93
568	76	99.88	74	99.84
569	75.9	99.82	73.9	99.88
570	75.9	99.97	74	100
571	75.8	99.86	73.9	99.8
572	75.8	99.95	74	99.96
573	75.8	99.9	74	99.92
574	75.9	99.93	73.8	99.81
575	75.8	99.93	73.9	99.95
576	75.8	99.82	73.8	99.86
577	75.8	99.91	73.8	99.92
578	75.8	99.94	73.7	99.87
579	75.9	100.02	73.7	99.92
580	75.8	99.82	73.7	99.99
581	75.6	99.84	73.6	99.84
582	75.7	99.95	73.6	99.84
583	75.6	99.84	73.6	99.95
584	75.7	99.96	73.5	99.92
585	75.7	99.92	73.5	99.87
586	75.5	99.86	73.4	99.89
587	75.6	100.01	73.5	99.99
588	75.6	99.87	73.4	99.93
589	75.5	99.82	73.5	100.01
590	75.5	99.97	73.4	99.9
591	75.3	99.82	73.4	99.85
592	75.4	100	73.3	99.87
593	75.4	99.96	73.3	99.9
594	75.3	99.81	73.3	99.96
595	75.2	99.85	73.3	99.95
596	75.3	100	73.3	99.87
597	75.2	99.85	73.2	99.87
598	75.1	99.89	73.3	100.05
599	75.1	99.91	73.2	99.76
600	74.8	99.63	73.1	99.95
601	74.2	99.59	73.1	99.9
602	73.9	99.7	73	99.87
603	73.7	99.86	73.1	99.9
604	73.7	99.96	73	99.95
605	73.5	99.79	73	99.94
606	73.4	99.9	72.9	99.9
607	73.3	99.76	72.9	99.86
608	73.3	100.07	72.9	100.02
609	73.9	100.27	72.9	99.81
610	74.1	100.13	72.8	99.89
611	74.1	99.92	72.7	99.9
612	74.2	100.06	72.7	99.89
613	74.2	99.87	72.7	100.03
614	73.8	99.61	72.6	99.82
615	73.3	99.63	72.7	99.98
616	73.1	99.81	72.6	99.94
617	72.9	99.87	72.2	99.61
618	73	99.95	71.7	99.63
619	73	100.01	71.6	99.86
620	73	99.95	71.4	99.83
621	72.9	99.92	71.2	99.8
622	72.9	99.94	71.2	99.91
623	72.9	99.91	71.1	99.82
624	73	100	71	99.96
625	73.1	100.05	71.1	100.12
626	73	99.89	71.4	100.12
627	73	100.01	71.6	99.95
628	73	99.9	71.7	100.09
629	73	99.9	71.8	100.02
630	72.9	100.01	71.7	99.91
631	73	99.99	71.4	99.71
632	73	99.88	71.2	99.78
633	73	99.94	70.8	99.71
634	73.2	100.11	70.6	99.76
635	73.2	99.98	70.5	99.98
636	73.1	99.84	70.7	100.02
637	73.2	100.12	70.7	99.98
638	73.3	99.96	70.7	99.96
639	73.2	99.89	70.7	99.93
640	73.1	99.88	70.6	99.86
641	73.1	100.02	70.7	100.14
642	73.1	99.89	70.7	99.84
643	73.2	99.93	70.6	100.01
644	73.2	99.99	70.6	99.98
645	73.1	99.9	70.7	99.97
646	73	99.88	70.7	99.92
647	73.1	100.02	70.6	99.98
648	73.2	100.01	70.7	99.98
649	73.1	100.01	70.6	99.93
650	73.2	99.97	70.6	99.95
651	73.2	99.92	70.7	99.97
652	73.1	99.87	70.8	100.14
653	73.2	99.97	70.7	99.91
654	73.2	99.94	70.8	100.06
655	73.2	100.05	70.9	99.92
656	73.1	99.84	70.8	99.91
657	73.1	99.96	71	100.18
658	73.2	100.05	70.9	99.8
659	73.1	99.86	70.8	99.98
660	73.2	99.97	70.9	99.99
661	73.1	99.94	70.9	99.9
662	73.2	99.98	70.8	99.91
663	73.1	99.9	70.8	99.96
664	73	99.86	70.8	99.97
665	73	100.03	70.7	99.87
666	72.9	99.84	70.9	100.19
667	73	100.1	70.9	99.86
668	73	99.84	70.9	100.02
669	73	99.92	70.9	99.93
670	73.1	100.1	71	99.97
671	73	99.88	70.8	99.89
672	73	99.98	70.8	99.98
673	73.1	99.98	70.7	99.87
674	73	99.95	70.8	100.02
675	73	99.84	70.8	99.93
676	72.9	99.92	70.8	100.03
677	73	100.04	71	99.98
678	73.1	99.97	70.9	99.92
679	72.8	99.83	70.7	99.87
680	72.9	100.03	70.8	100.02
681	73	99.95	70.8	99.89
682	72.9	99.96	70.7	99.9
683	72.9	99.95	70.9	100.08
684	72.8	99.82	70.7	99.87
685	72.9	100	70.8	99.97
686	72.7	99.89	70.7	99.93
687	72.8	99.97	70.7	99.92
688	72.7	99.96	70.6	99.93
689	72.8	99.98	70.7	100.02
690	72.8	100.03	70.7	100.01
691	72.8	99.86	70.8	99.96
692	72.8	100.04	70.7	99.88
693	73.3	100.31	70.6	99.91
694	73.5	99.93	70.7	99.96
695	73.2	99.79	70.5	99.94
696	73.1	99.86	70.7	100.11
697	73.1	100	70.6	99.88
698	72.9	99.81	70.5	99.86
699	72.9	99.97	70.5	99.96
700	73	99.96	70.6	99.98
701	72.8	99.92	70.5	99.93
702	73	100.13	70.6	100.06
703	73.4	100.23	70.6	99.97
704	73.9	100.27	70.5	99.86
705	74.3	100.2	70.4	99.91
706	74.3	99.96	70.5	100.04
707	74.6	100.16	70.4	99.95
708	74.8	100	70.4	99.97
709	74.8	99.96	70.5	100.01
710	74.8	99.93	70.3	99.84
711	74.9	99.99	70.4	99.92
712	74.9	99.96	70.4	100.08
713	75	100	70.9	100.25
714	74.9	99.85	71	99.96
715	74.9	99.95	70.7	99.77
716	75	100.01	70.6	99.96
717	75	99.92	70.4	99.81
718	75.1	100.08	70.5	99.99
719	75	99.74	70.5	99.89
720	75.1	100.02	70.4	99.88
721	75.1	99.96	70.3	100.01
722	75	99.89	70.4	100.1
723	75	99.91	70.9	100.29
724	75.1	100.05	71.3	100.19
725	75	99.81	71.4	100.01
726	75	99.92	71.6	100.15
727	75	99.92	71.9	100.15
728	75	100.03	72	99.95
729	75	99.8	71.9	99.83
730	75.1	100.04	71.9	100.02
731	75.1	99.95	72.1	100.05
732	75	99.9	72.1	99.9
733	75	99.97	72.1	99.93
734	75	99.89	72.1	99.94
735	75.1	99.95	72.1	99.96
736	75.1	99.96	72.2	99.99
737	75	99.86	72.1	99.82
738	75.1	100	72.1	100.01
739	75.1	99.92	72.2	99.91
740	75	99.92	72.1	99.87
741	75.1	99.9	72.1	99.96
742	75.1	100.05	72	99.9
743	75.2	100.01	72	99.96
744	75.1	99.79	72	99.97
745	75.1	99.9	72	99.94
746	75.1	99.9	72.1	99.95
747	75.2	100.09	72	99.9
748	75.2	99.91	72	99.9
749	75.2	99.88	71.9	99.9
750	75.1	99.89	72.1	100.03
751	75.1	100	71.9	99.82
752	75.2	99.95	71.9	99.99
753	75.1	99.84	72	99.99
754	75.2	99.94	71.9	99.89
755	75.2	99.91	71.9	99.83
756	74.9	99.59	72	100.04
757	74.2	99.59	71.9	99.84
758	73.8	99.84	71.9	99.92
759	73.7	99.79	71.9	100
760	73.5	99.81	71.9	99.93
761	73.6	99.9	71.9	99.98
762	73.6	100.03	71.9	99.91
763	73.5	99.9	71.9	99.92
764	73.7	100.05	71.9	99.84
765	73.7	99.94	71.9	99.93
766	73.7	99.93	71.8	99.92
767	73.8	100	71.8	99.96
768	73.9	100.02	71.9	99.93
769	73.7	99.86	71.8	99.9
770	73.7	99.91	71.9	100.03
771	73.7	100.02	71.7	99.81
772	73.9	99.95	71.9	100.01
773	73.8	99.96	71.9	99.97
774	74	100.11	71.8	99.82
775	74.1	99.94	71.9	99.93
776	74.1	99.97	72	100.13
777	74.2	99.94	71.9	99.87
778	74.3	100.15	71.8	99.77
779	74.4	99.98	71.3	99.56
780	74.3	99.87	70.9	99.77
781	74.5	100.04	70.8	99.8
782	74.4	99.83	70.6	99.84
783	74.5	100.09	70.4	99.84
784	74.5	99.86	70.5	99.97
785	74.5	99.92	70.5	99.93
786	74.5	100.07	70.5	100.01
787	74.5	99.89	70.5	99.94
788	74.5	99.9	70.4	99.89
789	74.5	100	70.6	100.16
790	74.5	99.91	70.5	99.78
791	74.6	100.03	70.4	99.86
792	74.7	99.95	70.4	99.96
793	74.6	99.94	70.6	100.08
794	75.1	100.34	70.5	99.91
795	75.2	99.86	70.4	99.95
796	75	99.83	70.7	100.05
797	75.3	100.16	70.6	99.95
798	75.6	100.05	70.7	100.01
799	75.8	100.08	70.7	99.91
800	75.8	100.04	70.9	100.07
801	75.7	99.67	70.9	99.94
802	75.3	99.66	70.9	99.99
803	75.1	99.95	71	99.99
804	75	99.68	71	99.98
805	74.9	99.92	71	99.93
806	74.9	99.93	71.1	100
807	74.9	99.98	71	99.99
808	74.8	99.91	71.1	99.97
809	74.9	100.02	71.1	99.96
810	74.8	99.89	71.1	99.84
811	74.8	99.93	71.1	99.98
812	74.9	99.97	71.2	100.05
813	74.6	99.74	71.2	99.95
814	74.7	100.01	71.1	99.91
815	74.9	99.99	71.2	100.11
816	74.9	100.02	71.2	99.87
817	74.9	99.84	71.2	99.89
818	75	100.03	71.4	100.1
819	74.9	99.9	71.7	100.13
820	74.9	99.92	71.6	99.83
821	75.1	100.15	71.5	99.97
822	74.9	99.68	71.9	100.11
823	74.7	99.82	72.2	100.23
824	74.7	99.91	72.1	99.81
825	74.5	99.87	72.2	99.89
826	74.6	99.95	71.9	99.84
827	74.8	100.17	71.6	99.79
828	75.3	100.26	71.6	99.88
829	75.7	100.11	71.3	99.8
830	74.9	99.27	71.3	99.89
831	74.1	99.47	71.4	100.03
832	73.9	99.83	71.3	99.82
833	73.8	99.91	71.3	99.97
834	73.8	99.9	71.4	100.01
835	73.9	100.11	71.4	99.91
836	73.9	99.93	71.3	99.93
837	74.1	100.1	71.3	99.91
838	74.1	99.92	71.3	99.9
839	74.1	99.89	71.3	99.92
840	74.1	99.97	71.3	99.92
841	74	99.91	71.3	99.93
842	74.1	100.04	71.2	99.89
843	74.1	99.92	71.3	100.11
844	74	99.76	71.2	99.79
845	74	99.97	71.3	100.03
846	74	99.97	71.3	99.87
847	73.9	99.87	71.4	99.99
848	73.9	99.98	71.2	99.78
849	74	100.02	71.1	99.9
850	74	99.83	71	99.91
851	74	100.06	70.9	99.84
852	74.1	100.02	70.9	99.95
853	74.1	99.93	71.2	100.19
854	74.1	99.91	71.6	100.17
855	74.1	99.89	71.7	99.97
856	74.2	100.03	71.6	99.79
857	74.1	99.99	71	99.73
858	74.1	99.95	70.8	99.79
859	74.2	99.95	70.6	99.81
860	74	99.87	70.6	99.97
861	74.1	99.89	70.5	99.81
862	73.9	99.82	70.5	99.92
863	74	100.03	70.4	99.92
864	73.9	99.87	70.6	100.04
865	74	100	70.5	99.88
866	73.9	99.91	70.4	99.92
867	73.8	99.9	70.4	99.88
868	74	99.99	70.3	99.9
869	73.9	99.95	70.4	100
870	73.9	99.88	70.3	99.86
871	73.9	100.01	70.3	99.9
872	73.9	99.97	70.4	100.13
873	73.9	99.91	70.2	99.77
874	73.9	99.95	70.3	99.99
875	74	99.96	70.3	99.9
876	73.9	99.89	70.2	99.88
877	73.9	100	70.2	100.02
878	74	99.97	70.3	100.01
879	73.9	99.95	70.3	99.94
880	73.9	99.91	70.4	100.02
881	73.9	99.83	70.3	99.88
882	73.9	100	70.4	99.96
883	73.9	99.98	70.4	99.99
884	73.8	99.88	70.4	99.99
885	73.9	99.98	70.3	99.88
886	73.9	99.99	70.3	99.86
887	73.9	99.96	70.2	100.02
888	73.8	99.82	70.2	99.9
889	73.9	100.04	70.1	99.85
890	73.8	99.87	70.1	99.92
891	73.9	99.97	70.1	100
892	73.9	99.99	70.1	99.9
893	73.8	99.89	70.2	100
894	73.8	100	70.1	99.95
895	73.8	99.97	70.1	99.91
896	73.8	99.95	70.1	99.93
897	73.8	99.84	70.1	100.01
898	73.9	99.98	70	99.8
899	73.8	99.86	70.1	100.03
900	73.7	100	70	99.89
901	73.9	99.99	70.1	99.96
902	73.9	99.95	70	99.9
903	73.8	99.96	70	99.99
904	73.8	99.92	70	100.03
905	73.8	99.89	70	99.92
906	73.7	99.92	70.1	99.87
907	73.8	99.99	69.9	99.91
908	73.7	99.91	70	99.94
909	73.7	100	69.9	99.97
910	73.7	99.88	69.9	99.91
911	73.8	100.05	70	100.05
912	73.7	99.81	69.9	99.86
913	73.7	99.97	69.9	99.91
914	73.8	100.07	69.9	99.99
915	73.8	99.91	69.9	99.92
916	74	100.08	69.9	100.02
917	74.1	100	69.9	99.86
918	74.2	100.07	69.8	99.91
919	74.3	99.99	69.9	99.97
920	74.3	99.94	69.8	99.93
921	74.4	100.04	69.8	99.98
922	74.4	99.88	69.7	99.91
923	74.3	99.9	69.7	99.93
924	74.4	99.99	69.8	99.98
925	74.4	99.99	69.8	99.94
926	74.4	99.93	69.7	99.88
927	74.6	100.05	69.8	100.06
928	74.6	99.91	69.8	99.89
929	74.7	100.01	69.7	99.93
930	74.9	100.1	69.8	100.05
931	74.8	99.81	69.7	99.85
932	74.8	99.96	69.7	99.84
933	74.8	99.94	69.7	100.11
934	74.9	99.91	69.7	99.91
935	74.9	100.06	69.7	99.94
936	75	99.95	69.6	99.82
937	75	100.01	69.7	100.03
938	75	99.97	69.6	99.97
939	75	99.86	69.6	99.96
940	75.1	100.09	69.6	99.96
941	75.2	99.92	69.7	99.96
942	75.1	99.89	69.7	99.9
943	75.3	100.08	69.6	99.84
944	75.3	99.86	69.6	100.1
945	75.3	99.91	69.7	99.99
946	75.4	99.99	69.6	99.82
947	75.4	99.95	69.7	100.06
948	75.3	99.84	69.9	100.03
949	75.3	100	69.8	99.9
950	75.3	99.9	69.9	99.94
951	75.5	100.08	69.9	99.97
952	75.5	99.9	70	99.98
953	75.5	99.9	70	100.04
954	75.5	99.98	70	99.86
955	75.6	99.99	70	99.92
956	75.7	100.04	69.9	99.97
957	75.7	99.84	70	99.98
958	75.7	100	70	99.98
959	75.8	100.03	70	99.93
960	75.8	99.86	70.1	99.99
961	75.9	99.99	70.2	99.99
962	75.9	99.9	70.3	99.96
963	75.9	100.02	70.3	99.93
964	75.9	99.86	70.3	100.01
965	75.9	99.89	70.2	99.8
966	75.9	99.91	70.3	99.98
967	75.9	99.98	70.3	99.96
968	75.9	99.88	70.3	99.94
969	76	100	70.3	99.91
970	76	99.93	70.4	100.03
971	76	99.88	70.4	99.88
972	76.1	100.01	70.4	99.9
973	76	99.83	70.3	99.97
974	75.8	99.82	70.4	99.92
975	75.8	99.83	70.5	100.04
976	75.8	99.94	70.4	99.93
977	75.8	99.95	70.4	99.91
978	75.8	100	70.5	99.98
979	75.8	99.86	70.4	99.88
980	75.8	99.96	70.5	99.92
981	75.8	99.94	70.5	99.97
982	75.8	99.91	70.6	100
983	75.7	99.88	70.5	99.83
984	75.8	99.97	70.5	100.01
985	75.7	99.9	70.5	99.88
986	75.6	99.81	70.6	99.99
987	75.7	100.01	70.6	99.9
988	75.6	99.85	70.6	99.98
989	75.7	99.96	70.6	99.94
990	75.6	99.92	70.6	99.87
991	75.6	99.92	70.6	100.01
992	75.6	99.87	70.6	99.84
993	75.5	99.89	70.6	99.95
994	75.5	99.91	70.6	99.93
995	75.5	99.87	70.7	100.04
996	75.4	99.89	70.8	99.87
997	75.5	100	70.8	99.9
998	75.6	100.04	70.7	99.92
999	75.5	99.83	70.7	100
1000	75.5	99.96	70.6	99.83
1001	75.6	99.89	70.7	99.93
1002	75.6	100.03	70.8	100.06
1003	75.7	99.91	70.7	99.85
1004	75.7	99.92	70.7	99.95
1005	75.7	99.97	70.8	99.91
1006	75.6	99.89	70.8	99.9
1007	75.5	99.87	70.7	99.98
1008	75.5	99.87	70.7	99.92
1009	75.5	99.95	70.7	99.85
1010	75.6	100.01	70.6	99.87
1011	75.5	99.82	70.6	100.07
1012	75.4	99.88	70.5	99.78
1013	75.4	99.91	70.5	99.88
1014	75.3	99.84	70.6	100.03
1015	75.3	99.99	70.5	99.83
1016	75.2	99.81	70.6	100.09
1017	75.2	99.98	70.5	99.82
1018	75.2	99.9	70.5	99.87
1019	75.2	99.9	70.5	100.01
1020	75.4	100.13	70.4	99.8
1021	75.7	100.2	70.3	99.92
1022	76	100.11	70.4	99.99
1023	76.3	100	70.4	99.88
1024	76.3	99.97	70.4	99.94
1025	76.3	99.93	70.3	99.84
1026	76.5	100.01	70.2	99.94
1027	76.6	100	70.2	99.88
1028	76.4	99.84	70.2	99.97
1029	76.6	100.05	70.2	99.88
1030	76.6	99.88	70.2	99.86
1031	76.7	99.94	70.2	99.96
1032	76.6	99.91	70.1	99.82
1033	76.7	99.91	70.2	100.09
1034	76.8	99.97	70.1	99.92
1035	76.8	99.94	70.2	99.99
1036	76.7	99.81	70.2	99.83
1037	76.7	99.96	70.1	99.94
1038	76.6	99.85	70.1	99.92
1039	76.6	99.91	70.1	99.8
1040	76.7	99.91	70.1	99.91
1041	76.7	99.9	70	99.97
1042	76.6	99.88	70	99.89
1043	76.7	100.03	70	99.85
1044	76.7	99.87	70	99.98
1045	76.7	99.96	69.9	99.85
1046	76.7	99.89	69.9	99.98
1047	76.6	99.8	70	99.95
1048	76.8	100.04	69.9	99.88
1049	76.6	99.81	69.8	99.87
1050	76.7	99.99	69.8	99.93
1051	76.7	99.91	69.7	99.85
1052	76.7	99.85	69.7	99.91
1053	76.6	99.85	69.8	99.95
1054	76.6	99.93	69.7	99.99
1055	76.7	100.03	69.7	99.84
1056	76.6	99.87	69.7	99.97
1057	76.6	99.92	69.6	99.89
1058	76.6	99.82	69.7	100.01
1059	76.5	99.84	69.9	99.96
1060	76.6	99.95	69.9	99.95
1061	76.6	99.92	70.2	100.03
1062	76.6	99.98	70.2	99.82
1063	76.6	99.92	70.2	100.01
1064	76.4	99.79	70.2	99.87
1065	76.6	100	70.2	99.91
1066	76.5	99.83	70.2	99.9
1067	76.5	99.92	70.3	99.91
1068	76.6	100.02	70.3	99.97
1069	76.5	99.79	70.3	100
1070	76.5	99.91	70.3	99.93
1071	76.5	99.93	70.4	99.9
1072	76.5	99.95	70.3	99.87
1073	76.6	99.95	70.2	99.84
1074	76.6	99.94	70.3	100
1075	76.6	99.94	70.3	99.88
1076	76.6	99.83	70.3	99.94
1077	76.5	99.87	70.3	99.86
1078	76.6	99.95	70.2	99.88
1079	76.6	99.93	70.1	99.83
1080	76.6	99.93	70.1	99.89
1081	76.6	99.91	70.3	100
1082	76.7	99.94	70.1	99.85
1083	76.7	99.93	70.2	99.95
1084	76.6	99.74	70.1	99.86
1085	75.8	99.41	70.2	99.94
1086	75.7	100.01	70.1	99.9
1087	75.7	99.85	70.1	99.79
1088	75.7	99.98	70	99.98
1089	75.6	99.83	69.9	99.81
1090	75.7	99.88	70.1	100.02
1091	75.7	100.02	70.1	99.95
1092	75.7	99.84	70	99.85
1093	75.7	100	70	99.8
1094	75.6	99.89	69.9	99.94
1095	75.8	100.03	69.9	99.89
1096	75.9	100.01	69.9	99.95
1097	76.2	100.17	69.9	99.84
1098	76	99.68	69.8	99.91
1099	75.8	99.78	69.9	99.89
1100	75.8	99.94	69.9	100.03
1101	75.7	99.87	69.8	99.88
1102	75.7	100.03	69.8	99.83
1103	75.8	99.92	69.8	99.84
1104	75.8	99.85	69.8	99.97
1105	75.7	99.94	69.7	99.86
1106	75.7	99.95	69.8	100.01
1107	75.7	99.94	69.7	99.82
1108	75.6	99.82	69.7	99.95
1109	75.7	99.97	69.6	99.87
1110	75.6	99.89	69.7	99.98
1111	75.9	100.18	69.6	99.84
1112	76.3	100.15	69.6	99.96
1113	76.6	100.13	69.8	99.93
1114	76.7	100.04	69.7	99.93
1115	76.7	99.87	69.6	99.86
1116	76.9	100.02	69.7	99.91
1117	76.9	99.93	69.5	99.82
1118	77	99.98	69.6	99.9
1119	77	99.96	69.6	99.98
1120	77	99.85	69.5	99.81
1121	77	99.92	69.6	100.03
1122	77.1	99.91	69.6	99.9
1123	76.5	99.56	69.6	99.88
1124	76.3	99.85	69.5	99.84
1125	76.6	100.08	69.7	100.04
1126	76.9	100.13	69.6	99.88
1127	77	99.95	69.6	99.85
1128	76.5	99.43	69.5	99.89
1129	76	99.61	69.3	99.8
1130	75.8	99.88	69	99.93
1131	75.8	99.9	69	99.94
1132	75.9	100.06	68.9	99.87
1133	75.7	99.79	68.9	99.93
1134	75.7	99.87	69	99.95
1135	75.7	100	68.9	99.89
1136	75.6	99.83	68.8	99.85
1137	75.7	99.9	68.9	99.88
1138	75.6	99.94	68.9	99.97
1139	75.6	99.88	68.9	99.85
1140	75.5	99.93	68.9	99.98
1141	75.4	99.81	68.9	99.94
1142	75.3	99.87	69.2	100.06
1143	75.3	99.91	69.1	99.84
1144	75.4	100.04	69	99.84
1145	75.4	99.9	68.9	99.98
1146	75.5	99.98	68.9	99.9
1147	75.3	99.8	68.9	99.89
1148	75.3	99.97	68.8	99.92
1149	75.2	99.91	68.7	99.8
1150	75.1	99.78	68.7	99.99
1151	75.1	99.95	68.6	99.85
1152	75.1	99.95	68.7	100.01
1153	75	99.92	68.6	99.82
1154	74.9	99.77	68.6	99.86
1155	74.9	100	68.6	99.96
1156	75	99.93	68.6	99.98
1157	75	99.96	68.5	99.81
1158	75.1	99.99	68.7	100.09
1159	75.1	99.92	68.8	99.95
1160	75.2	100.01	69	100
1161	75.1	99.83	69.1	99.82
1162	75.1	99.91	69.2	100
1163	74.9	99.93	69.1	99.88
1164	74.9	99.83	69.2	99.93
1165	74.8	99.97	69.2	99.92
1166	74.7	99.79	69.3	99.97
1167	74.7	99.89	69.2	99.88
1168	74.8	100.09	69.3	99.95
1169	74.7	99.92	69.2	99.91
1170	74.7	99.98	69.3	99.92
1171	74.9	100	69.2	99.85
1172	75.2	100.08	68.9	99.92
1173	75.3	100.05	68.9	99.86
1174	75.5	100.12	69	99.96
1175	75.8	100.02	69.1	99.92
1176	76	100.07	69.2	99.97
1177	75.9	99.86	69.1	99.93
1178	76	100	68.7	99.78
1179	76	100	68.7	99.92
1180	76.1	99.97	68.5	99.78
1181	75.9	99.71	68.6	100.01
1182	75.3	99.54	68.6	99.93
1183	74.8	99.66	68.5	99.88
1184	74.7	99.83	68.4	99.87
1185	74.8	100.11	68.5	99.96
1186	75.2	100.15	68.5	100.01
1187	75.4	99.99	68.4	99.86
1188	75.6	100.08	68.3	99.87
1189	75.7	99.94	68.3	99.93
1190	75.8	100.04	68.5	100.04
1191	75.8	100.01	68.3	99.77
1192	75.8	99.87	68.2	99.94
1193	75.9	100.03	68.2	99.94
1194	75.8	99.83	68.1	99.85
1195	75.9	100.07	68.2	99.97
1196	75.9	99.91	68.1	99.86
1197	76	99.93	68.2	99.9
1198	75.9	99.85	68.1	99.99
1199	75.9	99.97	68	99.82
1200	75.8	99.81	68	99.91
1201	75.8	99.95	68	99.91
1202	75.8	99.95	67.9	99.95
1203	75.8	99.91	67.8	99.85
1204	75.8	99.94	67.9	99.9
1205	75.8	99.95	67.8	99.89
1206	75.8	99.85	67.8	100
1207	75.8	99.97	67.8	99.93
1208	75.7	99.84	67.7	99.79
1209	75.7	99.98	67.7	99.98
1210	75.7	99.89	67.8	99.96
1211	75.7	99.87	67.8	99.9
1212	75.7	99.95	67.8	99.96
1213	75.6	99.84	67.7	99.91
1214	75.6	100.03	67.7	99.92
1215	75.6	99.85	67.6	99.82
1216	75.6	99.98	67.5	99.85
1217	75.6	99.88	67.5	99.9
1218	75.6	100.01	67.4	100.05
1219	75.5	99.84	67.4	99.8
1220	75.5	99.83	67.3	99.88
1221	75.5	99.98	67.3	100.01
1222	75.5	99.99	67.4	99.99
1223	75.5	99.88	67.3	99.81
1224	75.5	99.91	67.3	99.89
1225	75.4	99.88	67.4	100.08
1226	75.5	100.01	67.5	99.87
1227	75.4	99.81	67.6	99.97
1228	75.5	100.02	67.6	99.87
1229	75.4	99.82	67.6	99.87
1230	75.5	100.1	67.6	99.93
1231	75.4	99.9	67.7	99.98
1232	75.6	99.95	67.7	99.99
1233	75.5	99.83	67.8	99.86
1234	75.6	100.12	67.7	99.88
1235	75.6	99.85	67.7	99.93
1236	75.7	99.95	67.5	99.81
1237	75.4	99.73	67.2	99.82
1238	75.1	99.66	67	99.92
1239	74.8	99.89	66.9	99.88
1240	74.7	99.83	67	99.96
1241	74.6	99.85	67.1	99.97
1242	74.6	99.99	67.2	99.98
1243	74.6	99.9	67.4	100.05
1244	74.7	100.13	67.3	99.86
1245	74.9	99.95	67.4	99.92
1246	74.9	99.91	67.3	99.8
1247	74.9	100.03	67.4	100.02
1248	74.9	99.95	67.4	99.97
1249	74.9	99.91	67.4	99.95
1250	74.9	99.95	67.4	99.86
1251	74.9	99.97	67.3	99.83
1252	74.9	99.92	67.4	100.02
1253	74.9	99.91	67.3	99.8
1254	75.1	100.04	67.4	99.99
1255	75.1	99.93	67.2	99.85
1256	75.1	100.03	67.3	99.95
1257	75.2	99.95	67.3	99.9
1258	75.1	99.89	67.2	99.93
1259	75.2	99.99	67.2	99.9
1260	75.2	99.88	67.2	99.88
1261	75.3	100	67.2	99.98
1262	75.2	99.93	67.2	99.85
1263	75.3	99.96	67.2	99.99
1264	75.2	99.91	67.1	99.82
1265	75.2	99.93	67.2	100.08
1266	75.5	100.14	67.1	99.86
1267	75.5	99.97	67.1	99.9
1268	75.6	99.96	67	99.88
1269	75.6	99.81	67.1	99.97
1270	75.5	99.97	67.1	100.01
1271	75.5	99.91	67	99.8
1272	75.6	100.08	66.9	99.85
1273	75.7	99.95	67	100.06
1274	75.9	100.07	66.9	99.9
1275	75.8	99.87	66.9	99.85
1276	75.9	100.05	66.9	99.92
1277	75.8	99.74	67	99.98
1278	75.8	100.01	67	99.98
1279	76	100.03	66.9	99.87
1280	76	99.85	66.8	99.8
1281	76	100.01	66.8	99.96
1282	75.9	99.9	66.8	99.89
1283	75.9	99.96	66.8	99.94
1284	75.9	99.88	66.8	100.01
1285	76	99.92	66.7	99.8
1286	76	99.98	66.8	100.01
1287	76	99.9	66.7	99.89
1288	76	99.99	66.7	99.93
1289	76.1	99.96	66.8	100.01
1290	76	99.84	66.8	99.9
1291	76	99.97	66.7	99.83
1292	76	99.91	66.6	99.92
1293	76	99.95	66.7	99.93
1294	75.9	99.83	66.6	99.84
1295	75.9	99.95	66.6	99.96
1296	75.9	99.82	66.7	100.05
1297	75.8	99.93	66.6	99.79
1298	75.7	99.88	66.5	99.91
1299	75.7	99.92	66.6	99.97
1300	75.7	99.85	66.4	99.81
1301	75.6	99.89	66.2	99.91
1302	75.6	99.94	66.3	100.05
1303	75.5	99.81	66.2	99.91
1304	75.5	100	66.1	99.87
1305	75.3	99.72	66.1	99.94
1306	75.2	99.93	66.2	99.88
1307	75.1	99.83	66.2	100
1308	75.1	99.99	66.1	99.88
1309	75.1	99.84	66.2	99.98
1310	75.1	99.91	66.2	99.97
1311	75.1	100.02	66.1	99.78
1312	75.1	99.87	66.3	100.03
1313	75.1	99.95	66.1	99.83
1314	75	99.89	66.2	99.99
1315	74.8	99.81	66.1	99.87
1316	74.9	99.98	66.1	100
1317	75	100.16	66.1	99.83
1318	75.1	99.9	66	99.94
1319	75	99.76	66.1	99.99
1320	74.9	100	66.1	99.86
1321	74.9	99.89	66.1	99.87
1322	75	100.02	66.1	100.08
1323	75.3	100.12	66	99.78
1324	75.3	99.94	66.1	100.05
1325	75	99.59	66.1	99.8
1326	74.8	99.99	66.2	100.02
1327	74.7	99.88	66.1	99.86
1328	74.6	99.88	66.1	99.94
1329	74.7	99.91	66	99.93
1330	74.6	99.89	66.1	99.87
1331	74.7	99.99	66.1	99.93
1332	74.7	99.92	66	99.86
1333	74.6	99.96	66	99.98
1334	74.5	99.85	66.1	99.96
1335	74.5	99.96	66	99.8
1336	74.5	99.99	66	99.9
1337	74.5	99.93	66.1	100
1338	74.4	99.84	66	99.85
1339	74.4	99.9	66	100.01
1340	74.5	100.04	66.1	99.87
1341	74.4	99.91	66.1	99.9
1342	74.4	99.94	66.1	99.93
1343	74.3	99.8	66.1	99.95
1344	74.3	100	66	99.84
1345	74.2	99.88	66	99.95
1346	74.2	99.89	65.9	99.86
1347	74.3	100.01	66	100.06
1348	74.3	99.87	66	99.88
1349	74.3	100.12	66.1	99.98
1350	74.3	99.92	65.9	99.77
1351	74.2	99.9	65.9	100.02
1352	74.3	99.95	65.8	99.79
1353	74.2	99.83	65.9	99.91
1354	74.2	99.97	66	100
1355	74.2	100	65.8	99.81
1356	74.1	99.87	65.9	99.91
1357	74.1	99.9	65.9	99.93
1358	74.1	99.91	65.9	100.01
1359	74.1	99.88	65.8	99.83
1360	74	100.03	65.8	99.97
1361	74.1	99.98	65.8	99.92
1362	74	99.91	65.8	99.82
1363	74	99.96	65.7	99.94
1364	74	99.88	65.8	100.01
1365	74	99.96	65.7	99.89
1366	74	99.92	65.7	99.89
1367	74	100.01	65.6	99.92
1368	74	99.93	65.5	99.83
1369	73.8	99.9	65.6	99.95
1370	73.9	99.98	65.5	99.88
1371	73.9	99.95	65.5	100.01
1372	73.8	99.92	65.5	99.94
1373	73.8	99.81	65.5	99.86
1374	73.8	99.99	65.4	99.83
1375	73.7	99.91	65.4	100.03
1376	73.7	99.9	65.3	99.81
1377	73.6	99.92	65.3	99.95
1378	73.8	100.07	65.2	99.92
1379	73.8	99.96	65.2	99.99
1380	73.7	99.94	65.1	99.85
1381	73.7	99.95	65.1	99.87
1382	73.7	99.98	65.2	99.97
1383	73.6	99.83	65	99.89
1384	73.6	99.98	65.1	99.87
1385	73.5	99.81	65.1	100.05
1386	73.5	99.96	65.1	99.83
1387	73.7	100.02	64.9	99.91
1388	73.6	99.91	64.9	99.98
1389	73.7	100.05	64.9	100.03
1390	73.7	99.97	64.9	99.85
1391	73.7	99.99	65	99.93
1392	73.8	99.99	65	99.77
1393	73.8	100.03	64.9	100.05
1394	73.9	99.92	64.8	99.87
1395	73.9	99.98	64.8	99.93
1396	74.1	100.07	64.8	99.85
1397	74.2	99.99	64.8	100.04
1398	74.1	99.89	64.8	99.87
1399	74.1	100.01	64.9	99.85
1400	74.2	99.97	64.7	99.88
1401	74.2	99.9	64.6	99.95
1402	74.3	100.13	64.6	99.9
1403	74.4	99.96	64.6	99.95
1404	74.5	100.03	64.6	99.98
1405	74.6	99.96	64.5	99.88
1406	74.6	99.99	64.5	99.94
1407	74.6	99.96	64.4	99.96
1408	74.7	100	64.5	99.89
1409	74.8	100.02	64.5	99.98
1410	74.8	99.93	64.4	99.86
1411	75	100.06	64.3	99.93
1412	74.9	99.85	64.3	99.92
1413	75.1	100.09	64.3	99.98
1414	75.1	99.96	64.2	99.83
1415	75.3	100.15	64.3	99.98
1416	75.3	99.91	64.2	99.82
1417	75.4	99.89	64.2	100.03
1418	75.5	100.01	64.3	100
1419	75.5	100.05	64.2	99.92
1420	75.6	99.96	64.2	99.84
1421	75.5	99.82	64.1	99.91
1422	75.6	100.02	64.1	99.92
1423	75.5	99.91	64.1	99.91
1424	75.5	99.9	64.1	99.95
1425	75.7	99.96	64	99.86
1426	75.6	99.94	64.1	99.97
1427	75.6	99.98	64	99.97
1428	75.6	99.83	63.9	99.86
1429	75.5	99.98	64	100
1430	75.4	99.87	63.9	99.95
1431	75.6	100.01	63.9	99.93
1432	75.6	99.94	63.9	99.93
1433	75.6	99.94	63.9	99.84
1434	75.7	99.97	63.8	99.88
1435	75.7	99.99	63.8	100
1436	75.9	100.03	63.7	99.94
1437	75.9	99.88	63.8	100
1438	76	100.01	63.7	99.91
1439	76	99.96	63.7	99.93
1440	76	99.9	63.6	99.9
1441	76	99.96	63.7	99.96
1442	76	99.84	63.6	99.89
1443	75.9	99.93	63.7	100.06
1444	75.9	99.96	63.7	99.93
1445	75.9	99.96	63.6	99.76
1446	75.9	99.86	63.5	99.99
1447	75.7	99.8	63.5	99.86
1448	75.7	99.89	63.5	100.02
1449	75.7	99.95	63.5	99.85
1450	75.8	100.01	63.6	100.04
1451	76	100.04	63.4	99.82
1452	75.8	99.84	63.4	100.06
1453	75.9	99.95	63.4	99.86
1454	75.8	99.85	63.5	100.05
1455	75.6	99.78	63.3	99.76
1456	75.5	99.88	63.4	100.02
1457	75.6	99.96	63.4	99.89
1458	75.5	99.98	63.2	99.85
1459	75.6	99.85	63.3	100.08
1460	75.5	99.87	63.2	99.79
1461	75.4	99.88	63.3	100.07
1462	75.5	100.02	63.2	99.8
1463	75.5	99.96	63.1	99.95
1464	75.4	99.81	63.2	100.08
1465	75.5	100.01	63.1	99.88
1466	75.5	99.92	63.1	99.92
1467	75.6	99.99	63.1	99.97
1468	75.5	99.89	63.1	99.84
1469	75.5	99.92	63.2	100.08
1470	75.7	100.02	63.1	99.86
1471	75.6	99.83	63	99.88
1472	75.6	99.95	63	99.96
1473	75.6	100.05	63	99.91
1474	75.5	99.85	63	99.91
1475	75.6	99.94	62.9	99.91
1476	75.6	99.87	63	100.06
1477	75.5	99.98	63.1	99.91
1478	75.6	99.99	62.9	99.8
1479	75.6	99.9	63	100.08
1480	75.5	99.85	63.1	99.93
1481	75.4	99.89	63.1	99.97
1482	75.5	99.98	63.1	99.86
1483	75.5	99.87	63	99.92
1484	75.5	100.02	63.1	99.93
1485	75.6	99.95	63.1	99.96
1486	75.5	99.92	63	99.87
1487	75.4	99.86	63.1	100.07
1488	75.5	99.96	63	99.81
1489	75.4	99.94	63	99.93
1490	75.4	99.83	63	99.92
1491	75.3	99.9	63.1	99.94
1492	75.2	99.82	63.1	100.01
1493	75.2	99.96	63.1	99.94
1494	75.2	100.02	63.1	99.98
1495	75.2	99.88	63.1	99.82
1496	75.1	99.89	63.1	99.98
1497	75.1	99.91	63.2	99.98
1498	75.1	99.89	63.2	99.9
1499	74.9	99.8	63.3	100.05
1500	74.9	100.01	63.2	99.79
1501	74.9	99.84	63.2	99.94
1502	74.9	99.92	63.3	100.04
1503	74.9	100.01	63.3	100.01
1504	74.8	99.85	63.4	99.93
1505	74.9	99.94	63.3	99.89
1506	75	100.04	63.4	99.97
1507	75.4	100.29	63.4	99.96
1508	75.7	100.09	63.5	99.88
1509	76	100.18	63.4	99.93
1510	76.2	99.96	63.5	99.95
1511	76.2	99.96	63.3	99.82
1512	76.4	100.05	63.5	100.04
1513	76.4	99.86	63.4	99.79
1514	76.4	99.99	63.3	99.93
1515	76.4	99.94	63.3	99.88
1516	76.4	99.96	63.3	99.94
1517	76.5	99.96	63.3	99.89
1518	76.5	99.9	63.4	100.07
1519	76.5	99.89	63.3	99.82
1520	76.5	99.98	63.3	99.9
1521	76.6	99.95	63.3	99.93
1522	76.5	99.84	63.3	99.88
1523	76.5	99.99	63.3	99.91
1524	76.5	99.95	63.3	100.03
1525	76.6	99.94	63.3	99.86
1526	76.5	99.82	63.3	99.93
1527	76.5	99.89	63.3	99.91
1528	76.6	99.99	63.3	99.98
1529	76.6	99.92	63.3	99.91
1530	76.5	99.82	63.4	99.96
1531	76.4	99.87	63.4	99.92
1532	76.5	100	63.3	99.86
1533	76.5	99.96	63.4	100.03
1534	76.5	99.88	63.4	99.94
1535	76.4	99.89	63.4	99.81
1536	76.3	99.88	63.3	99.94
1537	76.4	99.99	63.3	100.01
1538	76.3	99.82	63.4	99.98
1539	76.3	99.91	63.3	99.85
1540	76.4	100.04	63.3	99.86
1541	76.4	99.84	63.2	99.99
1542	76.3	99.88	63.2	99.98
1543	76.3	99.91	63.2	99.91
1544	76.3	99.96	63.1	99.82
1545	76.3	99.96	63.2	99.95
1546	76.3	99.8	63.2	99.92
1547	76.3	99.87	63.2	99.94
1548	76.3	100.06	63.2	100.03
1549	76.3	99.83	63.2	99.81
1550	76.3	99.94	63.2	99.99
1551	76.3	100	63.1	99.83
1552	76.4	99.91	63.2	100.01
1553	76.3	99.96	63.2	99.94
1554	76.3	99.84	62.9	99.84
1555	76.1	99.67	63	100
1556	75.4	99.62	63	99.93
1557	75	99.6	63	99.98
1558	74.9	99.95	62.9	99.8
1559	74.9	99.89	63	99.97
1560	74.9	99.94	63	100
1561	75	99.98	62.9	99.93
1562	75	99.93	62.9	99.88
1563	75	99.89	62.9	99.89
1564	75	99.98	62.9	100.04
1565	75.1	99.98	62.9	99.95
1566	75.1	99.95	63	99.93
1567	75.2	99.92	63	99.93
1568	75.1	99.91	63	99.97
1569	75.2	100.01	63	99.86
1570	75.3	99.99	63	99.99
1571	75.2	99.86	62.9	99.94
1572	75.2	100.01	63	99.96
1573	75.3	99.93	62.9	99.9
1574	75.4	100.03	63	99.94
1575	75.5	100	63	99.99
1576	75.5	99.9	62.9	99.82
1577	75.5	99.99	63	100.01
1578	75.5	99.95	62.9	99.85
1579	75.5	99.91	62.9	100
1580	75.6	99.98	62.9	99.95
1581	75.7	99.97	63	99.97
1582	75.8	100.04	62.9	99.82
1583	75.8	99.97	62.9	99.89
1584	75.6	99.79	62.9	99.96
1585	75.8	100.01	62.9	100.02
1586	75.7	99.86	63	99.98
1587	75.7	99.93	62.8	99.86
1588	75.6	99.98	62.9	100.03
1589	75.7	99.91	62.8	99.79
1590	75.8	100	62.9	99.95
1591	75.8	99.85	62.9	100.01
1592	75.8	100.02	62.9	99.97
1593	75.7	99.81	62.8	99.9
1594	75.8	99.98	62.8	99.98
1595	75.7	99.93	62.8	99.89
1596	75.8	99.92	62.8	99.96
1597	75.8	100.02	62.7	99.89
1598	75.8	99.83	62.8	99.94
1599	75.8	100.03	62.6	99.87
1600	75.8	99.89	62.7	99.95
1601	75.8	99.9	62.6	99.89
1602	75.8	99.95	62.6	99.95
1603	76.1	100.08	62.6	99.92
1604	76	99.95	62.6	100.02
1605	76.1	99.97	62.7	100.04
1606	76	99.93	62.6	99.83
1607	76	99.85	62.5	99.93
1608	76.1	99.96	62.5	99.88
1609	76.1	99.95	62.5	100.01
1610	76.2	100	62.5	99.96
1611	76	99.81	62.5	99.89
1612	76.2	99.98	62.5	100.02
1613	76.1	99.93	62.5	99.84
1614	76.1	99.92	62.5	100.03
1615	76	99.86	62.6	99.91
1616	76	99.92	62.8	99.91
1617	76.1	99.88	62.8	99.93
1618	75.9	99.91	62.8	99.99
1619	76	100.01	62.9	99.97
1620	76	99.89	63	100.02
1621	76	99.9	63	99.88
1622	75.9	99.93	63	99.97
1623	75.8	99.85	63	99.88
1624	75.7	99.86	63.1	99.98
1625	75.5	99.79	63.1	99.99
1626	75.4	99.88	63	99.96
1627	75.3	99.88	63.1	99.94
1628	75.3	99.9	63.1	100.04
1629	75.3	99.9	63.1	99.9
1630	75.2	99.85	63.1	99.88
1631	75.3	100	63.2	100.07
1632	75.3	99.95	63.1	99.86
1633	75.1	99.81	63.2	99.88
1634	75.1	99.88	63.2	100.08
1635	75.2	100.06	63.3	99.97
1636	75.2	99.85	63.1	99.84
1637	75.1	99.91	63.2	100.02
1638	75.1	99.99	63.2	99.94
1639	75.1	99.81	63.2	99.96
1640	74.9	99.94	63.2	99.88
1641	75	99.86	63.2	99.94
1642	74.9	99.95	63.2	100.06
1643	74.9	99.97	63.3	99.96
1644	74.8	99.88	63.2	99.88
1645	74.9	99.94	63.3	100.02
1646	74.8	99.88	63.2	99.93
1647	74.7	99.89	63.3	100.01
1648	74.7	99.98	63.2	99.98
1649	74.7	99.88	63.3	99.93
1650	74.6	99.95	63.3	99.95
1651	74.7	99.97	63.2	99.93
1652	74.8	99.95	63.3	99.98
1653	74.6	99.82	63.3	99.87
1654	74.6	99.92	63.3	99.98
1655	74.6	100.06	63.2	99.9
1656	74.5	99.83	63.3	100.04
1657	74.6	100.12	63.3	99.92
1658	74.9	100.11	63.2	99.85
1659	75.3	100.16	63.3	99.99
1660	75.4	99.99	63.2	99.92
1661	75.6	100.04	63.4	100.04
1662	75.6	99.97	63.4	99.98
1663	75.8	100.08	63.3	99.9
1664	75.7	99.8	63.3	99.9
1665	75.9	100.1	63.2	99.89
1666	75.9	99.88	63.3	100.04
1667	75.9	99.94	63.4	99.93
1668	75.9	99.93	63.4	100.01
1669	75.8	99.9	63.3	99.91
1670	75.9	100.07	63.3	99.98
1671	75.8	99.78	63.3	99.87
1672	75.8	100.05	63.4	100.02
1673	75.8	99.86	63.2	99.83
1674	75.9	100.01	63.1	100.03
1675	75.9	99.85	62.9	99.79
1676	75.8	99.9	62.8	99.9
1677	75.8	99.96	62.8	99.98
1678	75.8	99.9	62.7	99.9
1679	75.9	99.93	62.8	100.04
1680	75.8	99.97	62.8	99.93
1681	75.8	99.82	62.8	99.96
1682	75.8	100.04	62.8	99.9
1683	75.8	99.81	62.8	99.97
1684	75.8	99.93	62.9	99.93
1685	75.7	99.97	62.8	99.99
1686	75.7	99.85	62.9	99.87
1687	75.7	99.91	62.9	99.98
1688	75.8	100.01	62.8	99.91
1689	75.8	100.01	62.9	99.93
1690	75.8	99.94	62.9	99.93
1691	75.7	99.76	62.8	99.89
1692	75.7	100.04	62.9	100.11
1693	75.7	99.93	63	99.98
1694	75.6	99.89	63	99.98
1695	75.6	99.89	63	99.87
1696	75.7	100.01	63	100.05
1697	75.7	99.85	63.1	99.97
1698	75.6	99.92	63.1	99.93
1699	75.6	99.89	63	99.88
1700	75.5	99.9	63.1	100.03
1701	75.6	99.94	63.1	100.02
1702	75.5	99.89	63	99.83
1703	75.5	99.93	63.2	100.04
1704	75.5	100.02	63.1	99.89
1705	75.5	99.84	63.1	99.91
1706	75.6	99.96	63.2	100.04
1707	75.5	100.01	63.2	100.03
1708	75.5	99.88	63.2	99.87
1709	75.5	99.9	63.2	99.93
1710	75.5	99.94	63.2	100.03
1711	75.6	99.98	63.1	99.85
1712	75.5	99.86	63.2	100.04
1713	75.6	100.04	63.1	99.86
1714	75.6	99.94	63.2	99.95
1715	75.7	99.99	63.2	99.92
1716	75.7	99.96	63.2	99.99
1717	75.6	99.83	63.3	100.07
1718	75.7	100.01	63.3	99.94
1719	75.7	99.95	63.4	100.03
1720	75.7	99.95	63.4	99.96
1721	75.5	99.74	63.3	99.83
1722	75.6	100.09	63.2	99.94
1723	75.6	99.9	63.4	100.11
1724	75.9	100.08	63.4	99.99
1725	75.7	99.84	63.3	99.82
1726	76	100.06	63.3	100.04
1727	76	100.01	63.4	99.95
1728	76.1	99.93	63.4	99.95
1729	76.2	100.05	63.4	100.02
1730	76.3	99.95	63.5	99.94
1731	76.4	100.01	63.5	100.02
1732	76.5	99.91	63.5	99.95
1733	76.6	100.03	63.6	99.96
1734	76.6	100.01	63.6	100.03
1735	76.7	99.96	63.6	99.96
1736	76.7	99.91	63.7	100.01
1737	76.8	99.93	63.6	99.9
1738	76.8	99.97	63.7	100.03
1739	76.9	100	63.8	100.02
1740	77	99.94	63.7	99.94
1741	76.9	99.85	63.7	99.89
1742	77.1	100.03	63.8	100
1743	77	99.75	63.8	99.97
1744	76.6	99.66	63.9	100.05
1745	76.3	99.76	63.8	99.99
1746	76.2	99.98	63.8	99.88
1747	76.2	99.86	63.8	100.02
1748	76.3	99.97	63.8	100
1749	76.3	99.86	63.9	99.93
1750	76.3	100.01	63.8	99.94
1751	76.3	99.85	63.9	99.96
1752	76.3	99.94	63.8	99.97
1753	76.4	100	63.9	100.02
1754	76.4	99.9	63.9	99.98
1755	76.5	100.01	63.8	99.89
1756	76.5	100.02	63.8	100
1757	76.5	99.79	63.7	99.86
1758	76.6	99.98	63.7	99.97
1759	76.6	99.93	63.7	100.03
1760	76.5	99.95	63.7	99.92
1761	76.5	99.81	63.6	99.96
1762	76.4	99.91	63.7	100
1763	76.5	100.05	63.6	99.85
1764	76.5	99.83	63.6	99.98
1765	76.5	99.89	63.6	99.92
1766	76.4	99.85	63.6	99.99
1767	76.5	100.02	63.5	99.97
1768	76.5	99.91	63.5	99.84
1769	76.4	99.87	63.5	99.94
1770	76.4	99.92	63.6	100.03
1771	76.3	99.84	63.6	100.02
1772	76.4	99.93	63.6	99.99
1773	76.4	100.03	63.5	99.83
1774	76.2	99.72	63.6	100.03
1775	76.3	100.01	63.4	99.83
1776	76.2	99.83	63.5	100.06
1777	76.1	99.8	63.4	99.89
1778	76.2	100.03	63.3	99.86
1779	76.1	99.83	63.4	99.94
1780	76	99.85	63.3	99.96
1781	76	99.95	63.4	100.04
1782	75.9	99.88	63.4	99.98
1783	75.8	99.93	63.3	99.83
1784	75.7	99.72	63.3	99.93
1785	75.6	99.92	63.4	100.04
1786	75.5	99.93	63.3	99.96
1787	75.3	99.77	63.3	99.88
1788	75.3	100	63.3	99.93
1789	75.3	99.82	63.3	100.03
1790	75.3	99.96	63.2	99.82
1791	75.3	99.93	63.1	99.88
1792	75.2	99.85	63.2	100.01
1793	75.2	100.01	63.1	99.89
1794	75.2	99.84	63.1	99.97
1795	75.3	100.02	63.2	99.98
1796	75.2	99.91	63.5	100.13
1797	75.5	100.12	63.7	100.08
1798	75.4	99.92	63.7	99.86
1799	75.3	99.82	63.6	100
1800	75.2	99.93	63.7	99.99
1801	75.1	99.75	63.9	100.15
1802	75	99.87	63.8	99.82
1803	74.9	99.85	64	100.07
1804	74.8	99.89	63.9	99.94
1805	74.8	99.89	63.8	99.99
1806	74.8	99.94	63.9	100.05
1807	74.8	100.02	64.1	100.1
1808	74.7	99.85	64	99.87
1809	74.9	100.14	64	99.99
1810	75.4	100.18	64.1	100.12
1811	75.7	100.21	64.1	99.88
1812	75.8	100	64.2	100.11
1813	76	100.08	64.2	100
1814	76.2	99.96	64.3	99.92
1815	76.1	99.97	64.2	99.9
1816	76.1	99.93	64.2	100.05
1817	76.2	99.97	64.3	99.94
1818	76.2	99.86	64.3	99.97
1819	76.3	100.05	64.3	100.02
1820	76.2	99.89	64.4	100.12
1821	76.3	99.99	64.4	99.87
1822	76.2	99.79	64.5	100.1
1823	76.2	99.92	64.3	99.87
1824	76.2	99.98	64.4	100
1825	76.2	99.89	64.5	100.05
1826	76.1	99.85	64.4	100
1827	76.2	99.94	64.5	99.99
1828	76.3	100.01	64.5	99.98
1829	76.1	99.83	64.6	100.01
1830	76.2	99.96	64.7	100.05
1831	76.1	99.86	64.6	99.94
1832	76.1	99.92	64.6	99.89
1833	76.2	100.01	64.7	100.03
1834	76.1	99.78	64.7	100.05
1835	76.1	100	64.6	99.91
1836	76	99.83	64.6	99.94
1837	76.1	100	64.6	99.99
1838	76	99.87	64.8	100.11
1839	76.2	99.99	64.7	100.03
1840	76.2	99.9	64.8	99.9
1841	76.1	99.88	64.8	100.06
1842	76	99.92	64.7	99.84
1843	76	99.95	64.8	100.13
1844	76.1	100.02	64.7	99.9
1845	76.2	99.95	64.8	99.92
1846	76.1	99.87	64.8	100.13
1847	76.1	99.94	64.9	100
1848	76.1	99.89	64.9	100
1849	76	99.93	64.8	99.95
1850	76.1	99.89	64.9	100.05
1851	75.9	99.9	64.9	99.86
1852	76	99.91	64.9	100.06
1853	76	99.91	64.9	99.98
1854	76	99.95	65	100.01
1855	75.9	99.86	65	99.9
1856	75.9	99.92	64.9	99.89
1857	75.8	99.84	64.9	100.07
1858	75.8	99.95	64.9	99.98
1859	75.9	99.92	65	99.92
1860	75.9	99.9	65	99.91
1861	75.7	99.88	65.1	100.13
1862	75.8	100.05	65.1	100.05
1863	75.9	99.93	65.1	99.89
1864	75.8	99.9	65.1	99.91
1865	75.8	100	65.1	99.92
1866	75.8	99.88	65.1	100
1867	75.7	99.82	65.2	100
1868	75.8	99.97	65.3	100.07
1869	75.7	99.95	65.1	99.88
1870	75.7	99.95	65.1	99.94
1871	75.7	99.89	65.3	100
1872	75.7	99.91	65.4	100.06
1873	75.6	99.91	65.4	99.93
1874	75.8	100.07	65.5	100.03
1875	75.6	99.68	65.4	100.06
1876	75.5	99.96	65.5	99.87
1877	75.6	99.96	65.5	99.92
1878	75.7	100.03	65.5	99.98
1879	75.2	99.57	65.6	100.1
1880	74.9	99.81	65.7	100.03
1881	74.9	99.87	65.7	99.9
1882	74.8	99.85	65.7	99.97
1883	74.8	99.98	65.9	99.98
1884	75	100.05	65.8	99.94
1885	74.9	99.92	65.8	99.99
1886	74.9	99.93	65.9	100.05
1887	75	99.99	65.9	99.92
1888	75.1	100.01	66	99.96
1889	75.2	99.92	66.1	100.08
1890	75.2	99.95	66.2	99.99
1891	75.3	100.03	66.1	99.94
1892	75.5	100.07	66.2	99.99
1893	75.6	100.06	66.2	99.98
1894	75.6	99.91	66.3	99.95
1895	75.7	100.03	66.2	99.95
1896	75.8	99.98	66.1	99.88
1897	75.9	99.94	66	99.96
1898	75.9	100.07	65.9	99.91
1899	75.9	99.81	65.9	100.04
1900	76	100.04	66	100
1901	76	99.89	66.1	99.99
1902	76	99.89	66	99.92
1903	76	100.05	66	99.91
1904	76.2	99.92	66.2	100.09
1905	76.3	100.12	66.1	99.96
1906	76.3	99.85	66.1	99.85
1907	76.3	99.88	66.1	99.98
1908	76.5	100.13	66.1	99.94
1909	76.4	99.85	66.3	100.03
1910	76.6	100.02	66.4	100.03
1911	76.5	99.83	66.3	99.86
1912	76.5	99.92	66.3	99.97
1913	76.5	99.98	66.3	99.99
1914	76.6	99.97	66.3	99.9
1915	76.7	99.97	66.4	100.06
1916	76.6	99.89	66.4	99.95
1917	76.7	99.95	66.4	99.89
1918	76.7	99.89	66.3	99.99
1919	76.8	99.97	66.3	99.9
1920	76.8	99.97	66.4	100.04
1921	76.8	99.86	66.3	99.87
1922	76.8	100.01	66.4	100.02
1923	76.7	99.81	66.3	99.89
1924	76.7	99.85	66.4	99.9
1925	76.8	100.04	66.4	99.98
1926	76.7	99.81	66.3	99.98
1927	76.7	99.96	66.2	99.86
1928	76.7	99.89	66.4	100.06
1929	76.7	99.83	66.3	99.95
1930	76.6	99.88	66.3	99.86
1931	76.5	99.93	66.3	99.97
1932	76.3	99.8	66.4	100.03
1933	76.3	99.89	66.2	99.81
1934	76.1	99.82	66.3	100
1935	76	99.89	66.1	99.9
1936	75.9	99.82	66.2	99.98
1937	75.8	99.84	66.2	100.01
1938	75.8	99.95	66.1	99.86
1939	75.6	99.78	66.1	99.91
1940	75.7	99.92	66.2	100.09
1941	75.6	99.93	66.1	99.92
1942	75.6	99.82	66	99.94
1943	75.6	100.01	65.9	99.83
1944	75.4	99.81	65.9	99.98
1945	75.4	99.96	65.9	99.93
1946	75.4	99.97	65.9	99.94
1947	75.5	99.93	65.8	99.84
1948	75.5	99.95	65.8	99.97
1949	75.5	99.95	65.8	99.98
1950	75.5	99.87	65.7	99.87
1951	75.5	99.96	65.8	99.99
1952	75.4	99.92	65.8	99.96
1953	75.4	99.86	65.8	100.05
1954	75.4	99.87	65.7	99.86
1955	75.5	100.06	65.8	100.03
1956	75.4	99.86	65.8	99.9
1957	75.2	99.81	65.8	99.91
1958	75.2	99.93	65.8	99.98
1959	75.2	99.94	65.8	99.9
1960	75	99.81	65.8	100.02
1961	75	99.94	65.8	99.9
1962	74.9	99.8	65.6	99.86
1963	74.8	99.95	65.7	99.94
1964	74.9	99.97	65.6	99.98
1965	74.8	99.86	65.6	100.02
1966	74.6	99.86	65.5	99.84
1967	74.6	99.9	65.5	99.98
1968	74.6	99.9	65.4	99.93
1969	74.6	99.97	65.5	99.93
1970	74.5	99.8	65.4	100.01
1971	74.4	99.88	65.5	99.9
1972	74.5	100.06	65.7	100.01
1973	74.3	99.75	65.8	100
1974	74.4	99.99	65.9	99.98
1975	74.3	99.94	66	99.95
1976	74.2	99.86	66	99.98
1977	74.2	99.9	66.2	100.07
1978	74.5	100.22	66.1	99.88
1979	74.7	100.07	66.1	99.95
1980	75	100.09	66.1	99.94
1981	75.1	100.05	66.3	100.04
1982	75	99.91	66.1	99.87
1983	75.1	99.92	66.2	100.02
1984	75.1	100	66.1	99.91
1985	75.1	99.89	66.2	99.9
1986	75	100	66.2	99.97
1987	75	99.8	66.2	100
1988	75.1	99.94	66.2	99.92
1989	75.2	100.06	66.2	99.92
1990	75.1	99.91	66.2	100.04
1991	75	99.95	66.1	99.9
1992	75	99.85	66.1	99.86
1993	75	100	66.2	99.99
1994	75	99.94	66.1	100.03
1995	74.8	99.77	66.2	99.98
1996	75	99.98	66.1	99.79
[truncated: 7,004 more rows]

## Sheet: Fig.7b
GCD curves of Zn-AC full cells with bilayer SEI
1st		1000th		2000th		3000th		4000th
Specific capacity/mAh/g	Voltage/V	Specific capacity/mAh/g	Voltage/V	Specific capacity/mAh/g	Voltage/V	Specific capacity/mAh/g	Voltage/V	Specific capacity/mAh/g	Voltage/V
0	0.3184	0	0.2985	0	0.3127	0	0.3607	0	0.3824
0.57692	0.3435	0.5	0.3189	0.53846	0.3347	0.53846	0.3869	0.46154	0.406
1.19231	0.3677	1.03846	0.3395	1.11538	0.355	1.15385	0.4083	1.03846	0.4277
1.84615	0.3878	1.73077	0.3618	1.80769	0.3773	1.84615	0.4294	1.73077	0.4489
2.57692	0.4089	2.46154	0.3838	2.53846	0.3978	2.57692	0.4508	2.53846	0.4705
3.34615	0.4291	3.23077	0.4044	3.42308	0.4215	3.34615	0.4715	3.38462	0.4925
4.15385	0.4498	4.03846	0.4252	4.30769	0.4444	4.19231	0.4934	4.26923	0.5143
5	0.4705	4.92308	0.4478	5.15385	0.4649	5.03846	0.5137	5.11538	0.5348
5.88462	0.4906	5.84615	0.4698	6.03846	0.4863	5.96154	0.536	6.03846	0.5563
6.80769	0.5123	6.76923	0.4923	6.96154	0.5072	6.88462	0.5577	7.03846	0.5788
7.84615	0.5356	7.76923	0.5148	7.96154	0.5301	7.88462	0.58	7.96154	0.5991
8.76923	0.5559	8.69231	0.5349	8.96154	0.5515	8.84615	0.6016	8.96154	0.6208
9.69231	0.5762	9.69231	0.557	9.92308	0.5726	9.80769	0.6233	9.96154	0.6421
10.6923	0.5979	10.6923	0.5785	10.9615	0.5938	10.8461	0.6455	10.9615	0.6636
11.7308	0.6194	11.6923	0.5994	11.9231	0.6145	11.7692	0.6658	12	0.685
12.7692	0.6413	12.7308	0.6211	12.9615	0.6354	12.7308	0.6859	12.9615	0.7051
13.8461	0.6641	13.8461	0.643	14.1154	0.6583	13.7692	0.7076	13.9615	0.7259
14.9231	0.6861	14.8846	0.6645	15.2308	0.681	14.7308	0.7279	15.0385	0.7475
16	0.7086	15.9615	0.6856	16.3846	0.7031	15.7308	0.7484	16.1154	0.7692
17.0769	0.7306	17	0.7058	17.5385	0.7262	16.7692	0.7693	17.1538	0.7906
18.1538	0.7529	18.0385	0.7262	18.6923	0.7481	17.8077	0.7906	18.2692	0.8119
19.1923	0.7744	19.1538	0.7485	19.8077	0.7693	18.8462	0.8107	19.3846	0.8343
20.1923	0.7947	20.3077	0.7707	20.9231	0.791	19.8846	0.8319	20.5769	0.8575
21.3077	0.8169	21.5	0.7932	22.0769	0.8126	20.9231	0.8526	21.7308	0.8797
22.3462	0.8383	22.6538	0.815	23.1923	0.8333	22.0385	0.8744	22.8462	0.9017
23.3846	0.8588	23.8077	0.8369	24.3846	0.8555	23.1154	0.8956	24	0.9232
24.4615	0.8806	24.9231	0.8578	25.5	0.8763	24.2308	0.9172	25.0769	0.9439
25.6154	0.9031	26.0769	0.8795	26.6538	0.8972	25.3462	0.9384	26.2308	0.9648
26.6923	0.9243	27.2308	0.9009	27.7692	0.9175	26.5	0.9598	27.3462	0.9856
27.8077	0.9454	28.4231	0.9225	29	0.9394	27.6154	0.9809	28.5385	1.0068
28.9231	0.9666	29.5769	0.9432	30.2692	0.9611	28.7692	1.002	29.7692	1.0288
30.0769	0.9882	30.7308	0.9637	31.4615	0.9817	29.8846	1.0224	31	1.0503
31.2692	1.01	32	0.9852	32.6923	1.0026	31	1.0426	32.1538	1.0707
32.3846	1.0307	33.2308	1.0066	33.9615	1.0235	32.1923	1.0637	33.3846	1.093
33.5769	1.0519	34.5385	1.029	35.2308	1.0446	33.3462	1.0841	34.5769	1.1144
34.7692	1.0734	35.8462	1.0503	36.5	1.0655	34.4615	1.1046	35.7308	1.1348
35.8846	1.0936	37.0769	1.0711	37.8462	1.0872	35.6154	1.1258	36.9231	1.1564
37.0385	1.1142	38.4231	1.0936	39.1154	1.1086	36.8462	1.148	38.0769	1.1782
38.1923	1.1348	39.7308	1.1159	40.3462	1.1288	38.0385	1.17	39.2692	1.2004
39.3462	1.1564	41.0385	1.1378	41.5769	1.1499	39.1538	1.1914	40.4615	1.2224
40.5385	1.1779	42.2692	1.1587	42.8846	1.1709	40.2692	1.2122	41.5	1.2435
41.6923	1.1998	43.5769	1.1809	44.1154	1.1923	41.3846	1.234	42.5769	1.2652
42.8077	1.221	44.8846	1.2035	45.3077	1.2128	42.5385	1.2565	43.6154	1.2874
43.8846	1.2421	46.1538	1.2261	46.4615	1.2334	43.6154	1.2793	44.5769	1.3084
44.8846	1.2627	47.3462	1.248	47.6154	1.2542	44.6154	1.3007	45.4615	1.3289
45.8462	1.2833	48.4615	1.2694	48.7692	1.2767	45.5769	1.3215	46.3846	1.3501
46.8846	1.3053	49.6154	1.2926	49.7692	1.2968	46.5	1.3438	47.2692	1.3717
47.7692	1.3264	50.6154	1.3134	50.8077	1.3184	47.4231	1.3659	48.1538	1.3934
48.6154	1.347	51.6154	1.3351	51.8077	1.3394	48.2692	1.3869	48.9615	1.4138
49.5	1.3694	52.6154	1.3577	52.7308	1.3605	49.1923	1.41	49.8462	1.4365
50.3077	1.3898	53.6538	1.3807	53.7308	1.3828	50.0385	1.432	50.7308	1.4583
51.2308	1.4129	54.5769	1.4028	54.7692	1.4063	50.9231	1.4549	51.6154	1.4811
52.0769	1.434	55.5769	1.4258	55.7692	1.4292	51.7692	1.4763	52.5	1.5033
52.9231	1.4543	56.5769	1.4489	56.7692	1.4526	52.6154	1.4979	53.3462	1.5251
53.8077	1.4758	57.6154	1.4718	57.8077	1.4758	53.4231	1.5189	54.1923	1.5459
54.8077	1.4986	58.5	1.492	58.7692	1.4977	54.2308	1.5391	55.0385	1.567
55.7692	1.5199	59.5385	1.5149	59.6538	1.5179	55.1538	1.5619	55.9615	1.5889
56.7692	1.5406	60.5385	1.5357	60.6538	1.5394	56.0769	1.5845	56.8077	1.6101
57.8846	1.5633	61.5385	1.5571	61.6538	1.5606	56.9615	1.6057	57.8462	1.6335
59	1.5842	62.5769	1.578	62.6538	1.5817	57.8462	1.6262	58.8462	1.6571
60.1923	1.6062	63.6923	1.6005	63.6538	1.6025	58.7692	1.6481	59.8846	1.6797
61.5	1.6285	64.8077	1.6225	64.7692	1.6251	59.6923	1.6685	60.9615	1.7025
62.8077	1.6502	65.9615	1.644	65.8461	1.647	60.6154	1.6891	61.9615	1.7237
64.1539	1.6718	67.1539	1.6664	67	1.6695	61.6154	1.7108	62.9615	1.744
65.6154	1.6936	68.2692	1.6871	68.1539	1.6919	62.6538	1.7318	64.1539	1.7665
67	1.7132	69.4231	1.7073	69.3077	1.7133	63.6923	1.7525	65.4615	1.7887
68.4615	1.7322	70.6539	1.7288	70.4615	1.7341	64.8077	1.7735	66.3077	1.8003
69.8461	1.7491	71.9615	1.7507	71.6923	1.7542	66.1154	1.7956	66.3077	1.8003
71.2692	1.7653	73.3077	1.7708	73	1.7752	66.4615	1.8001	--
72.6539	1.7789	74.7308	1.7902	74.5	1.7959	66.4615	1.8001	0	1.7161
74.0769	1.7916	75.5769	1.8001	74.9615	1.8003	--		0.61538	1.6895
75.1923	1.8	75.5769	1.8001	74.9615	1.8003	0	1.7112	1.03846	1.6681
75.1923	1.8	--		--		0.46154	1.6884	1.53846	1.6453
--		0	1.7277	0	1.7236	0.96154	1.6642	2.11538	1.62
0	1.7051	0.57692	1.7025	0.61538	1.6997	1.42308	1.6402	2.69231	1.5933
0.46154	1.6783	1	1.6814	1.03846	1.6791	1.88462	1.6195	3.26923	1.5682
0.84615	1.6557	1.57692	1.6563	1.5	1.6586	2.30769	1.5991	3.84615	1.5431
1.30769	1.6299	2.15385	1.6307	2.07692	1.633	2.73077	1.5789	4.34615	1.5225
1.80769	1.6051	2.73077	1.6047	2.65385	1.6088	3.26923	1.5547	4.92308	1.4982
2.26923	1.5828	3.26923	1.5816	3.19231	1.5859	3.76923	1.534	5.46154	1.4754
2.69231	1.5625	3.84615	1.5578	3.73077	1.5636	4.26923	1.5113	6	1.4528
3.23077	1.5354	4.38462	1.5346	4.30769	1.5396	4.73077	1.4907	6.57692	1.429
3.69231	1.5152	4.96154	1.5095	4.84615	1.5155	5.23077	1.4693	7.19231	1.4052
4.23077	1.4898	5.53846	1.4852	5.5	1.4895	5.69231	1.449	7.73077	1.3824
4.69231	1.4681	6.11538	1.4622	6.03846	1.4667	6.15385	1.4286	8.34615	1.3599
5.15385	1.447	6.73077	1.4365	6.61538	1.4439	6.69231	1.4061	8.88462	1.3396
5.73077	1.4202	7.30769	1.4123	7.15385	1.4213	7.23077	1.3839	9.46154	1.3173
6.30769	1.3951	7.88462	1.389	7.73077	1.3994	7.76923	1.3635	10.0769	1.296
6.80769	1.374	8.46154	1.3664	8.26923	1.378	8.34615	1.3407	10.7692	1.2729
7.34615	1.3525	9.03846	1.3449	8.84615	1.3562	8.92308	1.3191	11.4231	1.2522
7.88462	1.3311	9.61538	1.3225	9.42308	1.3348	9.53846	1.2962	12.1154	1.23
8.5	1.3084	10.3077	1.2977	10.0385	1.3139	10.1539	1.275	12.8077	1.2091
9.07692	1.2878	11.0769	1.2723	10.6154	1.2926	10.8077	1.2523	13.5769	1.1875
9.65385	1.2671	11.8077	1.2484	11.4231	1.2669	11.5769	1.2283	14.3461	1.1672
10.3077	1.2463	12.5	1.2261	12.1539	1.2433	12.2692	1.2072	15.2308	1.144
11.0769	1.2221	13.2692	1.2044	12.8846	1.2216	13.0385	1.1851	16.0769	1.123
11.8461	1.2002	14.1154	1.1809	13.5769	1.2015	13.8077	1.1637	17.0769	1.0995
12.6539	1.1781	14.9615	1.1589	14.4231	1.1779	14.6539	1.141	18	1.0792
13.5	1.1561	15.8077	1.137	15.3077	1.1547	15.5769	1.1181	18.9615	1.0579
14.3846	1.1342	16.6923	1.1162	16.1538	1.1341	16.5385	1.0958	19.9615	1.0367
15.2692	1.1125	17.5769	1.0958	17	1.1139	17.4615	1.0739	21.0385	1.0144
16.2308	1.0914	18.5769	1.0734	18	1.0914	18.3846	1.0531	22.1923	0.9914
17.1538	1.0713	19.5385	1.0524	18.9615	1.0702	19.3846	1.031	23.3462	0.9699
18.1538	1.0505	20.6923	1.029	19.9231	1.0497	20.3846	1.0105	24.4615	0.9487
19.2308	1.029	21.6923	1.0079	20.8846	1.0296	21.3846	0.9897	25.6923	0.9265
20.2308	1.0085	22.8077	0.9857	22	1.0076	22.4231	0.969	26.8846	0.9053
21.4231	0.9859	23.9615	0.9643	23.0385	0.9868	23.5	0.9471	28.1538	0.8836
22.5385	0.9646	25.1154	0.9425	24.1538	0.9652	24.5769	0.9268	29.4615	0.8622
23.7692	0.9425	26.3077	0.9214	25.3077	0.9437	25.6923	0.9062	30.6923	0.8417
25	0.92	27.5385	0.8998	26.4231	0.9235	26.8846	0.8843	31.9231	0.8211
26.1923	0.8995	28.8462	0.8778	27.5769	0.9034	28.0769	0.8642	33.1923	0.7999
27.4231	0.8788	30.1154	0.8566	28.8846	0.8815	29.2308	0.8436	34.5	0.778
28.6538	0.8564	31.4231	0.8349	30.1923	0.8598	30.4615	0.8226	35.8077	0.7564
29.9231	0.8347	32.6923	0.814	31.4615	0.8389	31.6923	0.8019	37.1923	0.7337
31.1923	0.8136	34	0.7924	32.7308	0.818	32.9615	0.7797	38.5	0.712
32.4615	0.7918	35.2692	0.7713	34.0385	0.7969	34.2308	0.7583	39.8077	0.6903
33.6923	0.7709	36.5769	0.749	35.3846	0.7746	35.5	0.7366	41.1154	0.6686
34.8462	0.7506	37.8462	0.7278	36.6154	0.7541	36.6538	0.7163	42.4231	0.6473
36.0769	0.7296	39.1154	0.7067	37.8846	0.7334	37.9231	0.6951	43.6923	0.6267
37.3462	0.7082	40.4231	0.6853	39.1923	0.7123	39.1154	0.6749	44.9231	0.6064
38.5385	0.6875	41.6923	0.6644	40.5	0.6906	40.3846	0.6529	46.2692	0.5845
39.8077	0.6661	42.9231	0.6434	41.7692	0.6703	41.6154	0.6323	47.5769	0.5633
41	0.6456	44.2308	0.6222	43.0769	0.6487	42.8846	0.6107	48.8846	0.5419
42.3077	0.6239	45.5385	0.6011	44.3846	0.6273	44.1923	0.5892	50.1923	0.5211
43.5769	0.6021	46.8077	0.5802	45.6923	0.6066	45.5	0.5675	51.5	0.5001
44.8462	0.5811	48.0769	0.5601	46.9615	0.5862	46.6923	0.547	52.9615	0.4774
46.1923	0.5591	49.4615	0.538	48.2692	0.5653	47.9615	0.5263	54.3077	0.4565
47.4615	0.5388	50.7692	0.5173	49.5769	0.5447	49.1923	0.5061	55.6538	0.4362
48.8077	0.5168	52.1154	0.4965	50.8462	0.5244	50.5385	0.4843	57	0.4157
50.1923	0.4949	53.4615	0.4757	52.2692	0.5032	51.8462	0.463	58.3462	0.3954
51.5385	0.4739	54.8846	0.4543	53.5769	0.483	53.1154	0.4426	59.7308	0.3742
53	0.4519	56.3462	0.4333	54.9231	0.4627	54.4615	0.4218	61.1154	0.3539
54.4231	0.4312	57.8077	0.4122	56.3846	0.4415	55.8077	0.4007	62.4231	0.3336
55.8462	0.4105	59.2308	0.3926	57.7692	0.4216	57.1154	0.3804	63.6538	0.312
57.2692	0.3912	60.6538	0.3728	59.2308	0.4007	58.5385	0.359	64.5385	0.2905
58.7308	0.3712	62.1154	0.3537	60.6154	0.3815	59.9231	0.3371	65.1539	0.2686
60.1154	0.3533	63.5385	0.3351	62.0769	0.3615	61.2308	0.3167	65.5769	0.2471
61.5769	0.3347	64.8846	0.3179	63.5	0.3426	62.5	0.2961	65.8846	0.2257
63.0769	0.3165	66.3846	0.2996	64.9231	0.3238	63.5769	0.2751	66.1539	0.2032
64.5	0.2995	67.8077	0.2826	66.3077	0.3058	64.5	0.2539	66.3077	0.1989
66	0.2832	69.2308	0.2662	67.7308	0.2877	65.2308	0.2336
67.3846	0.2685	70.6923	0.2497	69.1539	0.2699	65.9231	0.2119
68.8461	0.2534	72.0769	0.235	70.6154	0.2516	66.3846	0.1998
70.3077	0.2393	73.5	0.2198	72.0385	0.2334
71.6923	0.2263	74.8846	0.206	73.4615	0.2162
73.0769	0.2139	75.6154	0.2	74.9615	0.1998
74.5385	0.2014
74.7308	0.2

## Sheet: Fig.7c
Long-term stability of Zn-I2 full cells
	Bilayer SEI		No SEI
Cycle number	Specific capacity/mAh/g	CE/%	Specific capacity/mAh/g	CE/%
1	209	99.84	193.5	92.32
2	209.1	99.92	180.9	93.96
3	208.9	99.85	172.5	95.31
4	209.3	99.93	165.9	96.04
5	209	99.88	160.4	96.41
6	209.1	99.88	155.9	96.83
7	209.1	99.83	151.8	97.01
8	209.2	99.92	148.4	97.28
9	209	99.81	145	97.29
10	209.3	100	142	97.53
11	209.1	99.79	139.3	97.82
12	209.2	99.89	136.7	97.87
13	208.9	99.9	134.2	97.82
14	209	99.89	132.3	97.99
15	208.9	99.83	130.1	97.94
16	208.9	99.88	128	97.97
17	208.9	99.94	126.3	98.08
18	208.7	99.89	124.6	98.25
19	208.2	99.76	122.5	97.98
20	208.2	99.89	121.2	98.27
21	208.2	99.91	119.4	98.08
22	207.9	99.87	118	98.35
23	207.7	99.86	116.4	98.19
24	207.8	99.96	115	98.23
25	207.9	99.87	113.7	98.37
26	207.7	99.86	112.4	98.31
27	207.7	99.97	111.4	98.45
28	207.2	99.83	109.9	98.23
29	207.2	99.87	108.9	98.52
30	207.3	99.98	107.6	98.33
31	207.5	99.91	106.6	98.35
32	207.7	99.92	105.6	98.63
33	207.3	99.91	104.6	98.46
34	207.6	99.92	103.7	98.44
35	208	99.98	102.7	98.52
36	207.8	99.86	101.8	98.65
37	208	99.95	100.9	98.44
38	208	99.94	100.1	98.64
39	208.1	99.92	99.2	98.47
40	207.8	99.82	98.5	98.62
41	206.2	99.68	97.6	98.6
42	206.8	100.05	97	98.8
43	207.3	100	96.2	98.66
44	207.5	99.91	95.4	98.63
45	207.6	99.95	94.7	98.58
46	207.9	99.96	94.2	98.84
47	207.9	99.92	93.5	98.65
48	207.8	99.88	92.8	98.74
49	207.7	99.91	92.1	98.69
50	207.7	99.87	91.4	98.67
51	207.6	99.89	91	98.94
52	207.9	99.98	90.3	98.72
53	207.8	99.88	89.6	98.66
54	207.9	100	89.3	98.97
55	207.8	99.88	88.4	98.71
56	207.8	99.91	87.9	98.89
57	207.9	99.87	87.5	98.87
58	207.8	99.94	86.9	98.68
59	207.7	99.85	86.5	98.97
60	207.9	99.94	85.9	98.79
61	207.7	99.9	85.3	98.72
62	208	100.01	84.7	98.77
63	207.8	99.83	84.3	98.82
64	207.8	99.88	83.7	99
65	207.8	99.95	83.1	98.72
66	207.7	99.9	82.7	98.84
67	207.8	99.93	82.4	99.02
68	207.8	99.93	82.1	98.96
69	207.7	99.91	81.3	98.72
70	207.8	99.88	81.1	99.01
71	207.7	99.88	80.5	98.76
72	207.7	99.94	80.2	98.9
73	207.7	99.94	79.5	98.88
74	207.6	99.88	79.3	98.97
75	207.6	99.88	78.9	99.07
76	207.6	99.93	78.4	98.76
77	207.5	99.91	78	98.94
78	207.6	99.94	77.8	99.05
79	207.6	99.92	77.3	98.89
80	207.8	99.96	76.9	99.03
81	207.5	99.84	76.5	98.98
82	207.4	99.91	76.2	99.03
83	207.7	99.96	75.8	98.84
84	207.4	99.83	75.5	98.98
85	207.3	99.91	75	98.86
86	207.3	99.9	74.8	99.09
87	207.4	99.99	74.3	98.99
88	207.3	99.87	74.1	98.98
89	207.2	99.89	73.7	99.1
90	207	99.9	73.3	98.99
91	207.2	99.97	73	99.01
92	207.1	99.92	72.7	98.94
93	207	99.86	72.1	98.84
94	206.3	99.77	72.1	99.14
95	205.7	99.83	71.6	98.85
96	205.8	99.97	71.4	99.02
97	205.9	99.86	71	99.04
98	205.4	99.93	70.7	99.19
99	205.7	99.98	70.2	98.88
100	206.1	100.02
101	206.5	99.98
102	206.6	99.96
103	206.6	99.96
104	206.7	99.9
105	206.8	99.94
106	206.9	99.9
107	206.8	99.92
108	206.8	99.92
109	206.9	99.95
110	207.1	99.96
111	207	99.92
112	207	99.91
113	206.9	99.9
114	207.1	99.97
115	207	99.92
116	207	99.92
117	207.1	99.94
118	207	99.91
119	206.9	99.9
120	207	99.95
121	207.2	99.92
122	207.2	99.92
123	206.8	99.77
124	206.3	99.96
125	205.4	99.7
126	205.2	99.96
127	205.8	100
128	205.9	99.85
129	205.1	99.88
130	205.9	100.08
131	206.4	100.03
132	206.6	100
133	206.8	99.9
134	206.8	99.93
135	207	99.94
136	207.1	99.97
137	207.1	99.93
138	207.2	99.89
139	207.2	99.92
140	207.3	99.96
141	207.4	99.95
142	207.4	99.94
143	207.4	99.94
144	207.6	99.92
145	207.4	99.9
146	207.4	99.91
147	207.4	99.9
148	207.3	99.92
149	207.1	99.84
150	207.2	99.93
151	205.9	99.67
152	204.8	99.72
153	204.3	99.88
154	204.1	99.88
155	204.8	100.01
156	205.6	100.12
157	205.9	99.95
158	206.1	100.03
159	206.2	99.9
160	206.4	100.01
161	206.1	99.78
162	205.7	99.89
163	205.6	99.83
164	205	99.88
165	205.5	100
166	205.9	100
167	205.9	99.95
168	206.2	100
169	206	99.87
170	206.2	100.01
171	206.2	99.94
172	206.1	99.9
173	206.2	99.87
174	206	99.91
175	206.2	99.94
176	206.1	99.93
177	206.2	99.94
178	206.4	100.01
179	206.2	99.91
180	206.3	99.91
181	206.1	99.85
182	206.2	99.98
183	206.3	99.88
184	206.1	99.92
185	206.3	99.97
186	206.2	99.96
187	206.3	99.9
188	206.2	99.87
189	206.1	99.92
190	206.1	99.94
191	206.2	99.9
192	206.1	99.93
193	206.3	100.01
194	206.2	99.88
195	206.2	99.93
196	206.1	99.89
197	206.1	99.93
198	206.2	99.96
199	206.1	99.91
200	206	99.91
201	206.1	99.87
202	205.9	99.93
203	206.1	99.97
204	206	99.87
205	206.1	99.95
206	206	99.91
207	205.7	99.88
208	205.7	99.93
209	205.7	99.9
210	205.5	99.88
211	205.4	99.92
212	205.3	99.9
213	205.4	99.93
214	205.7	100.02
215	205.5	99.91
216	205.2	99.75
217	204	99.86
218	204.7	100.03
219	204.9	99.94
220	205	99.94
221	205	99.9
222	204.9	99.97
223	205	99.99
224	205.1	99.9
225	205.3	100
226	205.7	100.04
227	205.6	99.87
228	205.6	99.92
229	205.6	99.93
230	205.4	99.9
231	205.5	99.95
232	205.4	99.9
233	205.4	99.98
234	205.2	99.87
235	205.3	99.97
236	205.2	99.88
237	205.2	99.97
238	205.3	99.96
239	205.4	99.93
240	205.3	99.91
241	205.3	99.93
242	205.5	100
243	205.6	99.9
244	205.4	99.9
245	205.6	99.99
246	205.5	99.94
247	205.6	99.94
248	205.5	99.9
249	205.4	99.93
250	205.6	99.94
251	205.3	99.92
252	205.2	99.87
253	205.1	99.92
254	205	99.91
255	205.1	99.94
256	205	99.89
257	205	99.97
258	204.9	99.91
259	204.8	99.92
260	204.9	99.94
261	204.7	99.88
262	204.8	99.95
263	205	99.93
264	205	99.96
265	204.8	99.89
266	204.8	99.92
267	205.1	100.05
268	205	99.92
269	205.2	99.93
270	205	99.93
271	204.9	99.93
272	204.8	99.94
273	204.8	99.87
274	205	100
275	204.8	99.92
276	204.7	99.92
277	204.6	99.9
278	204.3	99.85
279	203.9	99.9
280	203.5	99.87
281	203.3	99.89
282	202.6	99.76
283	202.2	99.92
284	202.7	99.99
285	202.9	99.93
286	203.1	100
287	203.4	100
288	203	99.85
289	202.7	99.92
290	202.9	99.97
291	203.4	100.01
292	203.6	100.04
293	203.8	100.01
294	203.6	99.91
295	203.6	99.91
296	203.7	100.01
297	203.9	99.97
298	203.7	99.96
299	203.9	99.95
300	203.9	99.91
301	204.2	99.91
302	203.8	99.96
303	203.7	99.94
304	203.9	100
305	203.8	99.93
306	203.9	99.98
307	203.7	99.89
308	204	100.02
309	203.9	99.91
310	204	99.97
311	203.9	99.91
312	204.1	100.03
313	203.9	99.89
314	204.1	99.97
315	204.2	99.99
316	204	99.92
317	204.1	99.91
318	204	99.93
319	204	99.95
320	204.1	99.95
321	204.2	100.01
322	204.1	99.91
323	204	99.93
324	204	99.92
325	204.1	99.95
326	203.9	99.91
327	204.1	99.97
328	204	99.93
329	204	99.94
330	204	99.96
331	204	99.95
332	204	99.95
333	203.9	99.93
334	204	100
335	204	99.99
336	203.7	99.84
337	203.8	99.99
338	203.8	99.94
339	203.8	99.89
340	203.4	99.89
341	203.5	99.98
342	203.6	99.96
343	203.6	99.97
344	203.8	99.92
345	203.6	99.89
346	203.2	99.95
347	203.3	99.94
348	203.6	99.98
349	203.6	99.96
350	203.4	99.97
351	203.5	99.9
352	203.6	100.03
353	203.6	99.94
354	203.8	99.99
355	203.8	99.95
356	204.1	99.96
357	204.1	99.95
358	204.2	99.97
359	204.3	99.98
360	204.2	99.97
361	204.3	99.98
362	204.4	99.94
363	204.4	99.91
364	204.5	100
365	204.6	99.96
366	204.4	99.94
367	204.8	100.03
368	204.7	99.93
369	204.8	99.92
370	204.8	99.93
371	204.8	100
372	204.8	99.93
373	204.7	99.97
374	204.6	99.89
375	204.8	99.97
376	205	100.01
377	204.7	99.86
378	204.5	99.94
379	204.6	99.95
380	204.5	99.98
381	204.6	99.95
382	204.4	99.87
383	204.2	99.88
384	203.1	99.82
385	203.1	99.94
386	203.3	99.92
387	203.4	99.97
388	203.8	100.01
389	204	99.99
390	204.3	99.98
391	204.4	99.98
392	204.3	99.86
393	202.6	99.77
394	202.9	99.97
395	203.8	100.08
396	203.8	99.97
397	204	99.97
398	204.1	100.02
399	204.4	99.96
400	204.5	100.03
401	204.5	99.91
402	204.6	99.97
403	204.8	100.03
404	204.7	99.88
405	204.8	99.99
406	204.8	100
407	204.8	99.94
408	204.2	99.81
409	204.1	99.95
410	204.3	99.95
411	204.3	99.91
412	204.3	99.98
413	204.4	99.98
414	204.3	99.92
415	204.5	100.01
416	204.6	100.04
417	204.6	99.92
418	204.4	99.86
419	204.5	99.96
420	204.4	99.96
421	204.5	99.96
422	204.4	99.95
423	204.2	99.89
424	204.1	99.94
425	204.1	99.96
426	204	99.93
427	204.1	99.96
428	204	99.92
429	203.8	99.89
430	204.1	99.99
431	204	99.98
432	204.1	99.97
433	204.2	99.97
434	204.1	99.94
435	204.1	99.92
436	204.1	100
437	203.9	99.89
438	204.2	99.96
439	204.1	99.95
440	204.2	99.98
441	204	99.9
442	204.2	99.97
443	204	99.95
444	204.1	99.95
445	204	99.98
446	204	99.9
447	204	99.99
448	204.1	99.96
449	204.2	100
450	203.9	99.87
451	204	99.97
452	203.9	99.92
453	203.7	99.9
454	203.7	100
455	203.7	99.92
456	203.7	99.92
457	203.7	100.01
458	203.6	99.94
459	203.7	99.95
460	203.4	99.87
461	203.4	99.93
462	203.3	99.99
463	203.5	99.97
464	203.7	100.04
465	203.5	99.86
466	203.6	100
467	203.5	99.9
468	203.4	99.96
469	203.4	99.97
470	203.7	100
471	202.4	99.72
472	202	99.9
473	202.7	100.06
474	202.9	99.92
475	203.3	100.08
476	203.4	100
477	203.6	99.96
478	203.4	99.92
479	203.6	100.04
480	203.6	99.93
481	203.8	100
482	203.6	99.91
483	203.7	99.95
484	203.7	100.02
485	203.7	99.91
486	203.7	99.92
487	203.4	99.96
488	203.5	99.94
489	203.6	99.99
490	203.8	100.01
491	203.7	99.93
492	203.8	99.96
493	203.6	99.95
494	203.7	99.98
495	203.7	99.93
496	203.9	99.98
497	203.8	100.01
498	203.8	99.93
499	203.7	99.88
500	203.5	99.95
501	202.9	99.87
502	203.1	100.01
503	203.2	99.93
504	202.9	99.87
505	202.7	99.93
506	202.8	99.93
507	202.9	100.03
508	202.9	99.95
509	203.1	99.98
510	203.1	99.97
511	203.1	99.92
512	203.1	99.98
513	203	99.94
514	203	99.96
515	203.2	100.01
516	203.2	99.96
517	203.3	100.01
518	203.3	99.94
519	203.3	99.95
520	203.2	99.95
521	203.1	99.96
522	203.1	99.96
523	202.9	99.9
524	203.2	100.06
525	203.2	99.89
526	203.1	99.94
527	203	99.96
528	203	99.98
529	203.1	99.97
530	202.7	99.86
531	202.5	99.92
532	202.4	99.95
533	201.9	99.85
534	202	99.96
535	201.7	99.92
536	201.7	99.9
537	201.5	99.96
538	201.4	99.92
539	201.4	99.94
540	201.4	99.96
541	201.5	99.97
542	201.7	99.99
543	201.6	99.99
544	201.8	100.01
545	201.8	99.95
546	201.8	99.97
547	201.9	99.96
548	201.9	99.99
549	201.8	99.92
550	201.8	99.97
551	201.8	99.95
552	201.9	99.99
553	201.7	99.94
554	201.9	100
555	201.8	99.96
556	202.1	100
557	201.9	99.91
558	202	100.01
559	201.9	99.94
560	201.9	99.95
561	202	99.98
562	202	99.97
563	202.1	100.04
564	202.1	99.94
565	202	99.96
566	201.8	99.89
567	202	100
568	202	99.93
569	202.1	100.02
570	202.1	99.98
571	201.9	99.9
572	201.8	99.94
573	202	100.04
574	201.9	99.93
575	201.9	99.94
576	201.9	100
577	201.8	99.98
578	201.6	99.89
579	201.6	99.97
580	201.5	99.92
581	201.7	99.99
582	201.5	99.96
583	201.5	99.95
584	201.3	99.92
585	201.4	100
586	201.4	99.92
587	201.3	99.97
588	201.5	100.01
589	201.3	99.92
590	201.3	99.93
591	201.2	99.97
592	201.4	99.97
593	201.3	99.95
594	201.3	99.97
595	201.5	100.05
596	201.4	99.94
597	201.5	100.03
598	201.4	99.91
599	201.3	99.92
600	201.3	100.01
601	201.4	99.96
602	201.4	99.95
603	201.3	99.93
604	201.4	100
605	201.3	99.95
606	201.4	99.99
607	201.3	99.93
608	201.2	99.97
609	201	99.93
610	201.1	99.94
611	201	99.96
612	200.9	99.95
613	200.9	100.01
614	201.1	100
615	201	99.94
616	201.1	99.98
617	201.4	99.99
618	201.4	99.98
619	201.3	99.97
620	201.4	100.01
621	200.7	99.79
622	200.3	99.94
623	200.6	99.98
624	200.9	100.02
625	200.9	99.96
626	200.7	99.96
627	200.7	99.95
628	200.6	99.93
629	200.9	99.96
630	200.7	99.99
631	200.6	99.96
632	200.3	99.92
633	200.6	100.01
634	200.5	99.95
635	200.6	99.98
636	200.8	99.97
637	201	100.05
638	201.2	100.03
639	201.2	99.96
640	201.2	99.99
641	201.2	99.96
642	201.3	100
643	201.4	99.97
644	201.2	99.94
645	201.3	99.95
646	201.4	100.02
647	201.3	99.94
648	201.3	99.98
649	201.4	99.99
650	201.5	99.99
651	201.5	99.96
652	201.3	99.94
653	201.4	100.02
654	201.4	99.98
655	201.5	100.02
656	201.4	99.95
657	201.6	99.94
658	201.6	100
659	201.5	99.96
660	201.5	99.93
661	201.5	100.02
662	201.4	99.92
663	201.3	99.95
664	201	99.93
665	201	99.94
666	200.9	99.93
667	200.9	99.94
668	200.9	99.94
669	200.7	99.96
670	200.8	99.98
671	200.7	99.95
672	200.8	100
673	200.7	99.99
674	200.8	99.94
675	200.6	99.92
676	200.7	99.98
677	200.8	100
678	200.7	99.94
679	201	100.06
680	201.1	99.95
681	201.1	99.97
682	201.2	100.02
683	201.2	99.97
684	201.2	99.94
685	201.3	99.98
686	201.4	99.98
687	201.3	99.96
688	201.4	100.02
689	201.4	99.99
690	201.4	99.95
691	201.6	100.02
692	201.4	99.94
693	201.4	99.98
694	201.4	99.99
695	201.5	99.92
696	201.3	99.95
697	201.3	99.98
698	201.5	100.02
699	201.3	99.93
700	201.5	99.99
701	201.4	99.99
702	201.3	99.92
703	201.4	99.99
704	201.4	99.95
705	201.4	99.98
706	201.5	99.98
707	201.3	99.94
708	201.2	99.95
709	201.1	99.92
710	201.1	99.97
711	201.2	99.99
712	201.1	99.95
713	201	99.98
714	201	99.95
715	200.5	99.86
716	199.7	99.85
717	199.3	99.83
718	199.4	99.91
719	199.2	99.94
720	199.4	99.99
721	199.3	99.93
722	199.1	99.92
723	199	99.97
724	199	99.97
725	199.4	100.03
726	199.3	99.93
727	199.3	99.96
728	199.3	99.99
729	199.5	99.97
730	199.4	99.99
731	199.5	99.98
732	199.6	99.98
733	199.8	100.01
734	200.1	100.03
735	200.1	100.01
736	200.3	100.07
737	200.2	99.95
738	200.4	99.98
739	200.6	100.02
740	200.7	99.99
741	200.7	99.97
742	200.6	99.97
743	200.7	100.04
744	200.5	99.89
745	200.5	100.01
746	200.8	100.01
747	200.6	99.97
748	200.6	99.99
749	200.7	99.91
750	200.7	100
751	200.6	99.97
752	200.7	99.97
753	200.5	99.93
754	200.4	99.95
755	200.5	100
756	200.7	100.04
757	200.8	99.97
758	200.9	99.98
759	201	100.02
760	201	99.96
761	201.1	100
762	201.3	100.03
763	201.1	99.95
764	201.3	99.99
765	201.3	99.96
766	201.2	100
767	201.2	99.95
768	201.4	100.03
769	201.2	99.93
770	201.3	99.95
771	201.4	99.97
772	201.6	100.08
773	201.5	99.96
774	201.2	99.89
775	201.1	99.92
776	200.9	99.96
777	201	99.94
778	201.2	100
779	201	99.97
780	201.2	100.02
781	201.4	100
782	201.7	100.03
783	201.6	99.99
784	201.8	99.98
785	201.7	100
786	201.7	99.94
787	201.8	100.04
788	201.7	99.94
789	201.7	99.95
790	201.8	100
791	201.8	99.99
792	201.6	99.91
793	201.8	99.99
794	201.5	99.92
795	201.7	100.04
796	201.6	99.97
797	201.6	99.93
798	201.6	99.97
799	201.5	99.97
800	201.8	100.02
801	201.5	99.88
802	201.8	100.04
803	201.6	99.95
804	201.6	99.94
805	201.5	99.96
806	201.6	99.98
807	201.7	99.95
808	201.6	99.95
809	201.7	100.01
810	201.6	99.95
811	201.7	100
812	201.6	99.95
813	201.6	99.94
814	201.5	99.96
815	201.6	99.97
816	201.7	100.03
817	201.7	99.91
818	201.8	100.01
819	201.5	99.9
820	201.8	100.08
821	201.6	99.95
822	201.7	99.97
823	201.7	99.99
824	201.7	99.94
825	201.7	99.94
826	201.6	99.94
827	201.5	99.97
828	201.5	99.99
829	201.5	99.92
830	201.5	99.98
831	201.3	99.92
832	201.4	100.03
833	201.3	99.89
834	201.3	99.99
835	201.2	99.96
836	201.3	100
837	201.3	99.91
838	201.4	99.99
839	201.2	99.96
840	201.4	100.03
841	201.6	100
842	201.5	99.92
843	201.6	99.97
844	201.6	99.98
845	201.9	100.03
846	201.7	99.95
847	201.7	100.03
848	201.6	99.92
849	201.7	100.04
850	201.7	99.9
851	201.8	99.97
852	202	99.98
853	202.1	100.04
854	202.2	99.98
855	202.3	100.02
856	202.3	99.97
857	202.3	100.02
858	202.3	99.91
859	202.4	100.02
860	202.4	99.99
861	202.5	99.99
862	202.3	99.88
863	202.2	100
864	202.3	99.99
865	202.3	99.92
866	202.2	99.97
867	202.4	100.06
868	202.4	99.9
869	202.5	99.99
870	202.6	100.04
871	202.4	99.91
872	202.5	100
873	202.6	99.92
874	202	99.93
875	201.6	99.89
876	201.9	100.01
877	202.5	100.03
878	202.3	99.9
879	202.3	99.99
880	202.2	99.95
881	201.9	99.94
882	201.8	99.93
883	201.6	99.94
884	201.6	99.96
885	201.4	99.89
886	201.6	99.97
887	201.8	100.05
888	202.2	100.05
889	202.4	99.99
890	202.7	100.05
891	202.9	100.03
892	202.9	100
893	202.8	99.91
894	202.5	99.95
895	202.7	100
896	202.5	99.95
897	201.7	99.84
898	201.4	99.86
899	201	99.85
900	200.9	99.95
901	201.2	99.97
902	201.6	100.04
903	202	100.1
904	202.5	100.03
905	202.5	100
906	202.5	99.98
907	202.3	99.84
908	200.7	99.8
909	201.2	100.03
910	201.9	100.01
911	202.2	100.08
912	202.3	99.99
913	202.6	100.02
914	202.6	99.98
915	202.5	99.95
916	202.7	100.02
917	202.8	100.01
918	203	100.02
919	202.9	99.93
920	202.8	99.96
921	202.8	99.99
922	203	100.02
923	202.7	99.89
924	202.9	100.05
925	202.9	99.93
926	202.9	99.93
927	202.7	99.99
928	202.8	99.92
929	202.8	100.04
930	202.8	99.96
931	202.9	99.97
932	202.9	100.02
933	202.7	99.9
934	202.8	99.94
935	202.7	99.95
936	202.6	99.95
937	202.7	100
938	202.6	99.93
939	202.7	99.98
940	202.6	99.96
941	202.8	100.01
942	202.5	99.94
943	202.5	99.95
944	202.6	99.9
945	202.5	99.99
946	202.5	99.94
947	202.5	99.98
948	202.4	99.92
949	202.3	99.96
950	202.3	99.98
951	202.3	99.94
952	202.5	100.03
953	202.3	99.9
954	202.5	100.03
955	202.5	99.97
956	202.6	99.99
957	202.5	99.9
958	202.5	100
959	202.4	99.93
960	202.5	100.02
961	202.4	99.91
962	202.4	99.98
963	202.3	99.96
964	202.5	99.97
965	202	99.88
966	201.5	99.87
967	201.3	99.89
968	201.4	100
969	201.3	99.94
970	201.7	99.98
971	202	100.07
972	202.2	100
973	202.1	99.95
974	202.3	100
975	202.4	100.01
976	202.4	99.99
977	202.4	99.99
978	202.3	99.93
979	202.4	100.01
980	202.5	99.94
981	202.8	100.07
982	202.2	99.88
983	202.2	99.97
984	202.4	99.99
985	202.1	99.89
986	202.2	99.95
987	202.3	100.04
988	202.3	99.91
989	202.5	100.01
990	202.9	100.01
991	202.6	99.98
992	203	100
993	203	100.03
994	203.2	99.99
995	203.5	100.05
996	203.6	99.99
997	203.3	99.92
998	203.4	100.03
999	203.6	100
1000	203.4	99.89
1001	203.1	99.94
1002	203.1	99.93
1003	203.5	100.07
1004	203	99.89
1005	202.9	99.95
1006	203.1	100
1007	203.2	99.97
1008	203.6	100.02
1009	203.5	99.97
1010	203.7	100.04
1011	203.7	99.98
1012	203.8	99.95
1013	203.6	99.97
1014	203.3	99.93
1015	203.3	99.91
1016	203.6	100.02
1017	203.2	99.88
1018	203.4	100.01
1019	203.3	99.94
1020	203.5	100.01
1021	203.6	99.97
1022	203	99.92
1023	202.4	99.83
1024	202.6	99.98
1025	202.8	99.98
1026	202.8	99.93
1027	203.3	100.07
1028	203.2	99.99
1029	202.5	99.83
1030	202.9	100.05
1031	203.3	100.02
1032	203.3	99.96
1033	203.7	100.05
1034	203.8	99.94
1035	203.9	100.01
1036	203.9	100.04
1037	203.8	99.89
1038	203.9	100.01
1039	203.8	99.99
1040	203.8	99.98
1041	203.6	99.89
1042	203.8	100.03
1043	203.7	99.95
1044	203.6	99.94
1045	203.5	99.95
1046	203.4	99.88
1047	203.2	99.95
1048	203.2	99.97
1049	203.2	99.97
1050	203.1	99.95
1051	202.9	99.88
1052	202.9	99.96
1053	203	99.94
1054	203	99.97
1055	202.8	99.97
1056	202.9	99.98
1057	202.7	99.92
1058	202.8	100.01
1059	202.6	99.87
1060	202.6	99.94
1061	202.6	99.95
1062	202.5	99.99
1063	202.5	99.96
1064	202.6	99.98
1065	202.4	99.92
1066	202.5	100
1067	202.4	99.97
1068	202.2	99.87
1069	202.2	100
1070	202.2	99.91
1071	202.2	99.95
1072	202	99.95
1073	202	99.9
1074	201.9	99.95
1075	201.9	99.97
1076	201.9	99.95
1077	201.8	99.96
1078	201.9	99.97
1079	201.7	99.92
1080	201.7	99.99
1081	201.8	99.97
1082	201.7	99.86
1083	201.7	100.02
1084	201.7	99.97
1085	201.7	99.97
1086	201.6	99.9
1087	201.6	99.99
1088	201.6	99.97
1089	201.6	99.91
1090	201.6	99.98
1091	201.5	99.95
1092	202	100.08
1093	201.8	99.96
1094	201.7	99.96
1095	201.9	100.03
1096	202.2	100.01
1097	202.5	100.04
1098	202.3	99.89
1099	202.3	100
1100	202.6	100.05
1101	202.5	99.92
1102	202.8	100.06
1103	203.1	100.01
1104	203.3	100.01
1105	203.4	100.06
1106	203.4	99.93
1107	203.5	100.01
1108	203.6	99.99
1109	203.6	99.97
1110	204	100.08
1111	204	99.95
1112	204.1	100.05
1113	204.1	99.9
1114	204	99.99
1115	204.2	100.02
1116	204.4	100.02
1117	204.3	99.95
1118	204.4	100
1119	204.4	99.95
1120	204.8	100.07
1121	204.8	99.97
1122	204.9	100.05
1123	204.9	99.94
1124	204.9	99.95
1125	204.9	100.03
1126	205.1	99.97
1127	205	99.96
1128	204.4	99.89
1129	204.6	99.99
1130	204.6	99.99
1131	204.9	99.97
1132	204.7	99.96
1133	204.2	99.83
1134	204.4	100.04
1135	204.7	99.98
1136	204.8	100.01
1137	204.8	99.96
1138	204.8	100.01
1139	205	99.97
1140	204.9	99.96
1141	205.1	100
1142	204.7	99.88
1143	204.2	99.85
1144	204.1	99.94
1145	203.8	99.88
1146	203.2	99.88
1147	203.6	99.99
1148	204.2	100.01
1149	204.6	100.1
1150	204.8	99.97
1151	205.1	100.07
1152	205.2	100.01
1153	205.5	100.05
1154	204.9	99.82
1155	204.1	99.9
1156	203.8	99.85
1157	204.1	99.97
1158	204.5	100.05
1159	204.6	100
1160	204.9	100.05
1161	205.1	99.99
1162	205	99.93
1163	205.1	99.97
1164	205.4	100.09
1165	205.2	99.93
1166	205.5	100.03
1167	205.5	99.96
1168	205.4	99.93
1169	205.5	100.01
1170	205.6	99.96
1171	205.5	99.96
1172	205.5	100
1173	205.5	99.96
1174	205.5	99.99
1175	205.5	99.91
1176	205.5	100.03
1177	205.6	99.99
1178	205.5	99.9
1179	205.5	99.93
1180	205.7	100.06
1181	205.5	99.94
1182	205.7	100
1183	205.7	99.94
1184	205.6	99.93
1185	205.6	99.98
1186	205.4	99.91
1187	205.4	99.97
1188	205.4	99.92
1189	205.3	99.95
1190	205.7	100.02
1191	205.4	99.91
1192	205.5	100.01
1193	205.6	100
1194	205.4	99.94
1195	205.4	99.98
1196	205.4	99.91
1197	205.3	99.96
1198	205.4	100.04
1199	205.3	99.88
1200	205.3	99.98
1201	205.5	100.01
1202	205.3	99.95
1203	205.4	99.95
1204	205.3	99.9
1205	205.3	100.01
1206	205.3	99.91
1207	205.2	99.99
1208	205.5	100.01
1209	205.3	99.88
1210	205.3	99.96
1211	205.4	100.03
1212	205.4	99.98
1213	205.5	99.97
1214	205.4	99.96
1215	205.3	99.94
1216	205.6	100.04
1217	205.6	99.92
1218	205.4	99.94
1219	205.4	99.96
1220	205.7	100
1221	205.5	99.92
1222	205.6	100.04
1223	205.6	99.96
1224	205.7	100.01
1225	205.8	99.92
1226	206	100.03
1227	205.8	99.92
1228	205.8	99.93
1229	205.7	99.97
1230	206	100.04
1231	206	99.95
1232	205.8	99.93
1233	205.9	99.98
1234	205.9	99.96
1235	206	99.99
1236	206	99.96
1237	206.1	100.03
1238	205.9	99.87
1239	205.8	100
1240	205.9	99.96
1241	205.9	100.01
1242	206	100
1243	205.7	99.89
1244	205.5	99.93
1245	205.9	99.98
1246	206.1	99.99
1247	206.1	100.01
1248	206.1	99.93
1249	206.2	100.01
1250	206.1	99.94
1251	206	99.99
1252	206.1	99.99
1253	206.2	99.94
1254	206.2	99.92
1255	205.9	99.99
1256	206.1	100
1257	206	99.95
1258	206.3	100.03
1259	206.4	99.95
1260	206.4	100.02
1261	206.6	99.94
1262	206.4	99.99
1263	206.6	100
1264	206.3	99.87
1265	206.5	100.03
1266	205.6	99.85
1267	205.7	99.94
1268	205.8	99.91
1269	206.1	100.03
1270	206.1	99.99
1271	206.1	99.95
1272	206.3	100
1273	206.2	99.9
1274	205.9	99.97
1275	206.1	99.97
1276	205.9	99.92
1277	206.2	100
1278	206.1	99.95
1279	206.1	99.95
1280	205.1	99.78
1281	203.6	99.7
1282	203.2	99.92
1283	203.9	100.01
1284	204.3	99.99
1285	205	100.08
1286	205.4	100.02
1287	205.3	99.96
1288	205.4	100.06
1289	205.5	99.99
1290	205.4	99.94
1291	205.3	99.94
1292	205.2	99.98
1293	205.3	99.95
1294	205.3	99.98
1295	205.3	99.98
1296	205.3	100
1297	205.1	99.9
1298	205	99.95
1299	205.2	99.97
1300	204.9	99.92
1301	205.2	100.05
1302	205.2	99.95
1303	204.9	99.88
1304	205	99.97
1305	204.9	99.95
1306	205	100
1307	205	99.97
1308	205.1	99.98
1309	204.7	99.91
1310	204.7	99.91
1311	204.6	100.02
1312	204.7	99.92
1313	204.9	100.03
1314	204.6	99.87
1315	204.6	99.97
1316	204.6	99.95
1317	204.8	100.05
1318	204.7	99.98
1319	204.5	99.91
1320	204.6	99.99
1321	204.6	99.93
1322	204.3	99.91
1323	204.6	100.07
1324	204.6	99.94
1325	204.5	99.96
1326	204.5	100.01
1327	204.5	99.96
1328	204.5	99.94
1329	204.6	99.96
1330	204.6	99.98
1331	204.6	100.04
1332	204.6	99.95
1333	204.8	99.92
1334	204.8	99.99
1335	204.7	99.95
1336	205	100.07
1337	204.4	99.83
1338	204.3	99.99
1339	204.4	99.96
1340	204.5	99.97
1341	204.7	99.98
1342	204	99.87
1343	203.7	99.84
1344	203.3	99.94
1345	203.1	99.92
1346	202.9	99.89
1347	203.5	100.07
1348	203.9	100.07
1349	204.1	99.97
1350	203.8	99.93
1351	204.4	100.05
1352	204.8	100.11
1353	205.1	100.03
1354	205.4	100.06
1355	205.4	100.01
1356	205.6	99.94
1357	205.9	100.1
1358	206	100
1359	206	100
1360	206.2	99.94
1361	206.1	99.99
1362	206.1	99.95
1363	206.3	100.05
1364	206.1	99.9
1365	205.9	99.93
1366	205.5	99.94
1367	205.7	100.03
1368	205.5	99.93
1369	205.2	99.87
1370	204.7	99.9
1371	204.9	99.94
1372	204.6	99.93
1373	204.9	100.01
1374	205.5	100.05
1375	205.3	99.93
1376	205	100.01
1377	204.6	99.81
1378	204.8	100.03
1379	205.1	100.03
1380	205.5	100
1381	206	100.06
1382	206.1	99.99
1383	206.2	100.05
1384	206.2	99.97
1385	206.1	99.89
1386	205	99.85
1387	204.3	99.86
1388	204.1	99.86
1389	203.8	99.89
1390	203.6	99.88
1391	203.5	99.94
1392	203.8	100
1393	204.2	100.12
1394	204.6	100.02
1395	204.8	99.97
1396	205.1	100.05
1397	204.2	99.81
1398	203.9	99.93
1399	204.4	100.06
1400	204.9	100.08
1401	204.9	99.88
1402	204.7	100.03
1403	205	100
1404	204.2	99.87
1405	204.7	100.03
1406	204.9	100.01
1407	204.9	99.97
1408	205	99.99
1409	205	99.95
1410	205.2	100.04
1411	205.2	99.97
1412	205	99.95
1413	205.1	99.96
1414	205.2	99.98
1415	205.3	100.01
1416	205.1	99.93
1417	205.2	99.98
1418	205	99.93
1419	205.1	100.02
1420	205.1	99.9
1421	205.1	100.02
1422	204.9	99.93
1423	205	100
1424	204.9	99.98
1425	204.8	99.96
1426	204.8	99.93
1427	205	100.02
1428	204.7	99.87
1429	204.8	99.98
1430	204.8	99.97
1431	204.8	100.01
1432	204.5	99.91
1433	204.6	99.94
1434	204.6	100.04
1435	204.6	99.93
1436	204.5	99.93
1437	204.6	100.02
1438	204.5	99.96
1439	204.6	99.95
1440	204.6	100.03
1441	204.4	99.9
1442	204.5	100
1443	204.4	99.97
1444	204.3	99.95
1445	204.4	99.97
1446	204.3	99.98
1447	204.3	99.96
1448	204.3	99.95
1449	204.1	99.97
1450	204.3	100.01
1451	204.1	99.87
1452	204.2	99.99
1453	204.3	100.02
1454	204.4	99.94
1455	204.6	100.04
1456	204.6	100.02
1457	204.5	99.93
1458	204.5	100
1459	204.9	100.05
1460	204.7	99.9
1461	204.1	99.83
1462	204.1	100.02
1463	204.5	99.98
1464	204.4	99.93
1465	203.7	99.91
1466	204.2	100.06
1467	204.3	99.95
1468	204.7	100
1469	204.9	100
1470	205.1	100.06
1471	205.2	99.99
1472	205.3	99.99
1473	205.4	100.07
1474	205.2	99.96
1475	205.3	99.95
1476	205.7	100.05
1477	205.8	100.01
1478	206	100.01
1479	206.1	99.96
1480	206.2	100.01
1481	206.4	100.05
1482	206.5	100.02
1483	206.4	99.9
1484	206.8	100.09
1485	206.7	99.9
1486	206.9	100.03
1487	207	100.02
1488	206.9	99.97
1489	207.1	99.96
1490	207	99.97
1491	207.3	100.02
1492	206.9	99.95
1493	206.4	99.88
1494	206.4	99.96
1495	206.3	99.94
1496	206.8	99.99
1497	207.2	100.08
1498	207.4	100.03
1499	207.5	99.97
1500	207.9	100.07
1501	208	100
1502	208.1	100.02
1503	208	99.94
1504	208.2	99.98
1505	208.3	100.04
1506	208.3	99.96
1507	208.3	99.93
1508	208.5	100.01
1509	208.2	99.93
1510	207.9	99.92
1511	208.1	100.02
1512	208.5	100.02
1513	208.4	99.94
1514	208.5	99.97
1515	208.9	100.07
1516	208.4	99.87
1517	208	99.96
1518	208.2	99.93
1519	208.2	100.01
1520	208.1	99.97
1521	208	99.92
1522	208.2	100.01
1523	207.8	99.9
1524	207	99.85
1525	207.2	99.98
1526	207.6	100
1527	207.6	99.93
1528	207.3	99.95
1529	207.6	100.02
1530	207.8	100.02
1531	207.9	99.96
1532	208.1	100.04
1533	208	99.95
1534	208.1	100
1535	208.1	99.93
1536	208.1	99.97
1537	208.2	100.02
1538	208.1	99.95
1539	208	99.93
1540	208.2	100.06
1541	208.2	99.93
1542	208	99.94
1543	208.1	99.99
1544	208.2	99.99
1545	207.9	99.87
1546	208	99.99
1547	208.1	100.04
1548	207.9	99.86
1549	208	100.02
1550	207.9	99.96
1551	207.9	100.01
1552	207.8	99.92
1553	207.9	99.94
1554	207.8	99.99
1555	207.9	99.99
1556	207.8	99.96
1557	207.8	99.93
1558	207.8	99.97
1559	207.7	99.92
1560	207.9	100.03
1561	207.7	99.93
1562	207.7	99.98
1563	207.8	100
1564	207.6	99.88
1565	207.5	99.97
1566	207.7	100.05
1567	207.5	99.87
1568	207.6	99.95
1569	207.7	100.01
1570	207.7	99.95
1571	207.7	99.96
1572	207.6	99.98
1573	207.8	100.04
1574	207.6	99.93
1575	207.7	99.93
1576	207.6	99.97
1577	207.6	99.97
1578	207.6	99.97
1579	207.8	100
1580	207.9	100.01
1581	207.9	99.97
1582	207.9	99.95
1583	208	99.95
1584	207.9	99.99
1585	208.1	100
1586	207.9	99.92
1587	207.9	99.97
1588	208.1	100.05
1589	207.5	99.84
1590	207.2	99.87
1591	207.5	100.06
1592	207.2	99.87
1593	207.4	100.02
1594	207.9	100.04
1595	208.3	100.06
1596	208.4	99.95
1597	208.6	100.03
1598	208.9	100.02
1599	209	100.03
1600	209.1	99.99
1601	209	99.95
1602	209.2	100.01
1603	209.2	99.97
1604	209.5	100.04
1605	209.6	99.95
1606	209.6	99.99
1607	209.7	99.99
1608	209.8	99.99
1609	209.6	99.9
1610	209.4	99.91
1611	209	99.93
1612	208.7	99.89
1613	208.8	100
1614	209.2	100.04
1615	209.3	99.94
1616	208.6	99.85
1617	208.9	100.07
1618	209.1	99.97
1619	209.5	100
1620	209.7	100.05
1621	209.8	99.93
1622	209.9	100.03
1623	210	100.01
1624	210.2	99.96
1625	210.3	100
1626	210.2	99.92
1627	210.1	99.95
1628	210.3	100.04
1629	210.5	99.97
1630	210.4	99.94
1631	210.3	99.93
1632	210.4	100.02
1633	210.5	99.94
1634	210.5	99.95
1635	210.4	99.99
1636	210.5	99.97
1637	210.6	100.02
1638	210.5	99.92
1639	210.7	99.98
1640	210.5	99.95
1641	210.6	99.97
1642	210.5	99.95
1643	210.7	100
1644	210.5	99.92
1645	210.5	99.98
1646	210.6	99.94
1647	210.7	100.02
1648	210.7	99.95
1649	210.7	99.92
1650	210.5	99.96
1651	210.6	100
1652	210.5	99.96
1653	210.6	99.98
1654	210.6	99.97
1655	210.6	99.89
1656	210.6	100.03
1657	210.6	99.94
1658	210.7	100
1659	210.6	99.95
1660	210.6	99.95
1661	210.5	99.92
1662	210.6	100.01
1663	210.6	99.95
1664	210.4	99.9
1665	210.6	99.96
1666	210.7	99.99
1667	210.8	100.02
1668	210.7	99.91
1669	210.6	99.98
1670	210.6	99.95
1671	210.7	99.96
1672	210.6	99.96
1673	210.5	99.96
1674	210.5	99.91
1675	210.5	99.95
1676	210.3	99.95
1677	210.7	100.06
1678	210.5	99.95
1679	210.5	99.99
1680	210.5	99.96
1681	210.5	99.95
1682	210.5	99.96
1683	210.6	99.95
1684	210.5	99.94
1685	210.4	99.93
1686	210.5	99.99
1687	210.4	99.93
1688	210.6	100.02
1689	210.4	99.9
1690	210.3	99.98
1691	210.4	99.96
1692	210.4	99.96
1693	210.3	99.94
1694	210.3	99.99
1695	210.4	99.97
1696	210.2	99.91
1697	210.2	99.98
1698	210.1	99.94
1699	210	99.93
1700	210.1	100.02
1701	210.1	99.96
1702	210.1	99.96
1703	210.1	99.99
1704	209.6	99.87
1705	209.7	99.99
1706	209.9	99.99
1707	209.9	99.96
1708	209.6	99.92
1709	209.7	100
1710	209.8	99.96
1711	209.6	99.93
1712	209.7	99.99
1713	209.4	99.91
1714	209.7	100.06
1715	209.6	99.93
1716	209	99.81
1717	207.8	99.91
1718	208.2	99.94
1719	208.9	100.09
1720	209.3	100.07
1721	209.6	99.95
1722	209.9	100.05
1723	209.7	99.89
1724	209.8	99.96
1725	209.9	100.03
1726	210	100
1727	210	99.95
1728	210.1	99.96
1729	210	99.92
1730	210	100.01
1731	209.6	99.92
1732	209.2	99.89
1733	208.3	99.81
1734	207.9	99.96
1735	208.6	100.04
1736	208.9	100
1737	209.4	100.09
1738	209.2	99.95
1739	209.6	100.03
1740	209.7	99.94
1741	209.5	99.9
1742	209.7	100.06
1743	209.7	99.97
1744	209.7	99.97
1745	209.6	99.96
1746	209.7	99.95
1747	209.4	99.96
1748	209.1	99.86
1749	209.2	100
1750	209.3	99.94
1751	209.1	99.96
1752	209.2	99.98
1753	209.6	100.04
1754	209.4	99.94
1755	209.7	99.99
1756	210	100.09
1757	210.1	99.94
1758	210	99.92
1759	209.9	100
1760	209.9	99.89
1761	209.6	99.88
1762	208.7	99.98
1763	208.8	99.92
1764	208.8	99.96
1765	209.5	100.09
1766	209.4	99.9
1767	209.6	100.01
1768	210	100.06
1769	210.1	99.98
1770	210	99.9
1771	210.1	99.99
1772	209.6	99.91
1773	209.6	100.02
1774	209.9	99.96
1775	209.2	99.81
1776	208	99.86
1777	208.9	100.15
1778	209.3	99.94
1779	209.7	100.09
1780	209.6	99.91
1781	210	100.04
1782	210	99.94
1783	210	99.96
1784	210	99.98
1785	210.4	100.05
1786	210.3	99.93
1787	210.1	99.94
1788	210.4	100
1789	210.1	99.91
1790	210.3	100
1791	210.4	99.97
1792	210.2	100
1793	210.2	99.93
1794	210.4	100
1795	210.5	100
1796	210.4	99.91
1797	210.7	100.07
1798	210.8	99.96
1799	210.5	99.92
1800	210.6	99.98
1801	210.7	99.99
1802	210.8	99.98
1803	210.8	99.93
1804	210.9	99.99
1805	210.8	99.98
1806	210.7	99.94
1807	210.9	99.98
1808	210.8	99.96
1809	210.8	99.96
1810	210.9	99.96
1811	210.7	99.95
1812	210.8	100.01
1813	210.8	99.97
1814	210.8	99.94
1815	210.7	99.96
1816	210.6	99.95
1817	210.7	99.92
1818	210.7	99.99
1819	210.4	99.89
1820	210.5	99.98
1821	210.4	99.98
1822	210.6	99.97
1823	210.7	100.02
1824	210.7	100
1825	210.7	99.96
1826	210.9	99.95
1827	210.7	99.89
1828	210.9	100.01
1829	210.8	99.95
1830	210.7	99.93
1831	210.9	100.01
1832	210.9	100.02
1833	210.4	99.81
1834	209.5	99.86
1835	209.5	99.98
1836	209.9	100.03
1837	210.1	100.03
1838	210.2	99.91
1839	210.5	100.03
1840	210.4	99.93
1841	210.5	99.98
1842	210.6	100.03
1843	210.6	99.93
1844	210.5	99.96
1845	210.3	99.9
1846	208.8	99.79
1847	208.1	99.89
1848	207.6	99.85
1849	207.5	99.98
1850	207.2	99.89
1851	207.2	99.99
1852	207.5	100.1
1853	207.9	99.96
1854	208.9	100.13
1855	209.2	99.99
1856	209.5	100.05
1857	209.3	99.97
1858	209.4	99.91
1859	209.3	99.98
1860	209.6	100
1861	209.9	100.04
1862	210.3	100.04
1863	210.2	99.97
1864	210.4	100.02
1865	210.4	99.93
1866	210.3	99.9
1867	210.6	100.05
1868	210.5	99.96
1869	210.4	99.97
1870	210.3	99.92
1871	210.2	99.95
1872	210.2	100.01
1873	210	99.89
1874	210	100
1875	210.1	99.95
1876	209.9	99.91
1877	209.8	100
1878	209.9	99.94
1879	210.1	100.05
1880	209.8	99.92
1881	209.2	99.86
1882	208.5	99.87
1883	208.8	100.04
1884	209	99.99
1885	209.1	99.96
1886	209.2	99.98
1887	209.4	100.03
1888	209.5	100.02
1889	209.4	99.89
1890	209.5	100.05
1891	209.3	99.9
1892	209.4	100.01
1893	209.4	99.99
1894	209	99.92
1895	209.1	99.92
1896	209	99.99
1897	209	99.97
1898	209	99.99
1899	209	99.96
1900	209.1	99.99
1901	209	99.94
1902	209	99.96
1903	208.7	99.92
1904	208.9	100.01
1905	208.7	99.91
1906	208.6	100
1907	208.4	99.92
1908	208.5	99.99
1909	208.5	99.96
1910	208.4	99.96
1911	208.6	100.02
1912	208.6	99.98
1913	208.7	99.98
1914	208.7	99.96
1915	208.6	99.98
1916	208.7	99.96
1917	208.8	100.03
1918	208.6	99.92
1919	208.7	100.04
1920	208.8	99.97
1921	208.7	99.96
1922	208.7	99.95
1923	209	100.01
1924	208.6	99.93
1925	208.8	99.98
1926	208.6	99.96
1927	208.8	99.99
1928	208.8	100
1929	208.7	99.92
1930	208.7	99.99
1931	208.6	99.92
1932	208.5	99.99
1933	208.3	99.95
1934	208.5	100.03
1935	208.3	99.91
1936	208.6	100.07
1937	208.6	99.94
1938	208.3	99.91
1939	208.3	99.94
1940	208.2	99.97
1941	208.3	100.01
1942	208.4	99.97
1943	208.2	100.01
1944	208	99.88
1945	208.1	100.04
1946	208	99.9
1947	204.7	99.46
1948	204.1	99.95
1949	204.6	100.03
1950	205.7	100.2
1951	206.3	100.06
1952	206.5	99.97
1953	205.5	99.74
1954	204.3	99.92
1955	204.2	99.89
1956	204.4	100.02
1957	204.3	100.02
1958	204.8	100.06
1959	205.9	100.17
1960	206.3	100
1961	206.9	100.09
1962	207.3	100.08
1963	207.3	99.92
1964	207.6	100.06
1965	207.8	100.01
1966	207.9	99.96
1967	208	100.05
1968	208	99.9
1969	208.2	100.06
1970	208.3	99.93
1971	208.1	100
1972	207.4	99.79
1973	206.5	99.89
1974	206	99.93
1975	206	99.96
1976	206.9	100.15
1977	207.4	100.07
1978	207.5	99.95
1979	206.9	99.85
1980	206.7	100.02
1981	207.4	100.1
1982	207.9	100.01
1983	208.2	100.06
1984	208.1	99.87
1985	207.7	99.94
1986	207.8	100.05
1987	208.2	100
1988	208.3	99.99
1989	208.4	99.96
1990	206	99.61
1991	205.2	99.89
1992	205	99.93
1993	205.5	100.08
1994	206.5	100.12
1995	207.2	100.11
1996	207.9	100.11
1997	208	100
[truncated: 3,003 more rows]

## Sheet: Fig.7d
GCD curves of Zn-I2 full cells with bilayer SEI
1st		2000th		3000th		4000th		5000th
Specific capacity/mAh/g	Voltage/V	Specific capacity/mAh/g	Voltage/V	Specific capacity/mAh/g	Voltage/V	Specific capacity/mAh/g	Voltage/V	Specific capacity/mAh/g	Voltage/V
0	0.6527	0	0.6484	0	0.6444	0	0.6465	0	0.649
1.5625	0.6731	1.875	0.6704	2.03125	0.6655	2.03125	0.6689	1.71875	0.6706
4.0625	0.6946	4.375	0.6912	4.6875	0.687	4.84375	0.6904	4.21875	0.6915
6.71875	0.7152	7.1875	0.7115	7.5	0.7078	7.65625	0.7115	7.03125	0.7117
9.53125	0.7363	10.1562	0.7329	10.625	0.729	10.7812	0.7335	9.84375	0.7318
12.5	0.7574	13.125	0.7532	13.75	0.7504	13.75	0.7533	12.6562	0.7523
15.4688	0.778	16.25	0.774	16.7188	0.771	16.7188	0.7741	15.625	0.7723
18.4375	0.7986	19.0625	0.7938	19.6875	0.7906	19.6875	0.794	18.5938	0.7921
21.4062	0.8191	22.0312	0.8136	22.8125	0.811	22.6562	0.8136	21.5625	0.813
24.5312	0.8395	25.1562	0.8346	25.625	0.8305	25.625	0.8333	24.5312	0.8332
27.3438	0.8592	28.125	0.8546	28.75	0.8502	28.5938	0.853	27.5	0.8524
30.3125	0.8792	31.0938	0.8743	31.7188	0.8699	31.5625	0.8722	30.4688	0.8719
33.2812	0.8986	34.0625	0.8936	34.8438	0.8898	34.5312	0.8913	33.4375	0.8916
36.4062	0.9186	37.0312	0.9121	37.9688	0.9098	37.5	0.9101	36.4062	0.9105
39.2188	0.9372	40.1562	0.9318	41.0938	0.929	40.4688	0.9291	39.375	0.9291
42.1875	0.9564	43.125	0.9505	44.0625	0.948	43.4375	0.9476	42.1875	0.9474
45.1562	0.9747	46.0938	0.969	47.1875	0.9665	46.4062	0.9652	45.3125	0.9663
48.2812	0.9939	49.0625	0.9874	50.1562	0.9848	49.2188	0.9829	48.2812	0.9845
51.0938	1.0121	52.0312	1.0063	53.2812	1.0035	52.1875	1.0004	51.0938	1.002
54.2188	1.0314	55	1.0246	56.0938	1.0211	55.1562	1.0192	54.0625	1.0201
57.0312	1.05	57.9688	1.0434	59.2188	1.0395	58.2812	1.0379	57.0312	1.0387
60.1562	1.0696	61.0938	1.0624	62.1875	1.0589	61.0938	1.0561	60	1.057
63.125	1.0883	64.0625	1.082	65.1562	1.0769	64.0625	1.075	62.8125	1.0755
65.9375	1.1074	67.1875	1.1015	68.125	1.0961	67.0312	1.0934	65.7812	1.0941
68.9062	1.1263	70.1562	1.1204	71.0938	1.1144	70.1562	1.1125	68.9062	1.1136
71.875	1.1437	73.125	1.1381	74.2188	1.1336	72.9688	1.1311	71.7188	1.1322
75	1.1599	75.9375	1.1547	77.1875	1.1509	75.9375	1.1489	74.6875	1.1494
77.9688	1.1733	79.0625	1.1695	80.3125	1.1664	78.9062	1.1644	77.6562	1.1654
80.9375	1.1838	82.0312	1.1818	83.2812	1.1795	81.875	1.1781	80.625	1.1793
83.9062	1.1925	85.1562	1.192	86.4062	1.19	84.8438	1.1886	83.5938	1.1903
86.875	1.1998	88.125	1.1999	89.5312	1.1992	87.8125	1.1978	86.5625	1.1993
89.6875	1.2063	90.9375	1.2071	92.6562	1.2068	90.7812	1.2055	89.375	1.2071
92.6562	1.212	93.9062	1.2131	95.7812	1.2134	93.75	1.2123	92.5	1.2139
95.625	1.2173	96.7188	1.2185	98.9062	1.2196	96.7188	1.2184	95.4688	1.2202
98.4375	1.2223	99.6875	1.224	101.719	1.2249	99.6875	1.2241	98.4375	1.2258
101.406	1.2267	102.656	1.2289	104.844	1.2303	102.656	1.2292	101.25	1.2308
104.375	1.2314	105.625	1.2339	107.969	1.2354	105.625	1.2345	104.219	1.2359
107.344	1.2359	108.594	1.2384	110.938	1.2402	108.438	1.2391	107.188	1.241
110.312	1.2402	111.562	1.243	113.75	1.2449	111.562	1.2443	110.156	1.2458
113.125	1.2446	114.531	1.2477	116.875	1.25	114.531	1.2492	112.969	1.2506
116.25	1.2492	117.5	1.2523	120	1.255	117.5	1.2542	116.094	1.2556
119.219	1.2539	120.469	1.257	122.969	1.2601	120.469	1.2593	119.062	1.2607
122.188	1.2585	123.438	1.2616	126.094	1.2652	123.438	1.2644	122.031	1.2657
125	1.263	126.406	1.2666	129.219	1.2706	126.406	1.2697	125	1.2714
128.125	1.2681	129.375	1.2715	132.188	1.2765	129.531	1.2754	128.125	1.2771
131.094	1.2736	132.344	1.2771	135.312	1.2826	132.344	1.2815	131.094	1.2832
134.062	1.279	135.312	1.283	138.438	1.2889	135.469	1.2878	134.062	1.2892
137.031	1.2849	138.281	1.2888	141.406	1.2956	138.438	1.2946	137.031	1.2962
140	1.2909	141.25	1.2954	144.531	1.303	141.562	1.3021	140	1.3035
142.812	1.2974	144.219	1.3024	147.656	1.3108	144.531	1.3098	142.969	1.3112
145.781	1.3044	147.188	1.3097	150.625	1.3194	147.5	1.3179	145.938	1.3198
148.594	1.3118	150.312	1.3176	153.75	1.3286	150.469	1.3272	148.75	1.3286
151.562	1.3204	153.281	1.3264	156.875	1.3388	153.438	1.337	151.875	1.3388
154.688	1.3298	156.25	1.3359	160	1.35	156.406	1.348	154.844	1.35
157.656	1.3401	159.219	1.3467	162.969	1.3622	159.531	1.3605	157.812	1.3621
160.625	1.3506	162.188	1.3579	166.094	1.3756	162.5	1.3735	160.625	1.3751
163.594	1.3625	165.156	1.37	169.219	1.3892	165.469	1.388	163.594	1.3892
166.719	1.3763	168.125	1.3833	172.188	1.4044	168.438	1.4027	166.562	1.4045
169.844	1.3909	171.094	1.398	175.312	1.4199	171.562	1.419	169.531	1.4204
172.812	1.4058	174.219	1.4134	178.438	1.4363	174.531	1.4352	172.5	1.4365
175.938	1.4218	177.188	1.4289	181.562	1.4528	177.5	1.4524	175.469	1.4535
178.906	1.4376	180.156	1.445	184.531	1.4692	180.469	1.4692	178.438	1.4706
181.719	1.4535	183.125	1.4614	187.656	1.4856	183.438	1.4862	181.406	1.4879
184.688	1.4701	186.25	1.4789	190.469	1.5017	186.562	1.5034	184.219	1.5053
187.656	1.4859	189.219	1.496	193.594	1.5186	189.531	1.5206	187.188	1.5225
190.625	1.5025	192.188	1.5123	196.719	1.5352	192.5	1.5377	190.156	1.5399
193.594	1.5183	195.312	1.5293	199.688	1.5515	195.469	1.5544	193.281	1.5572
196.406	1.5343	198.125	1.5454	202.656	1.5673	198.438	1.5715	196.25	1.5743
199.375	1.5503	201.094	1.5617	205.469	1.5825	201.406	1.5879	199.062	1.5906
202.344	1.5658	204.062	1.5775	208.594	1.5986	203.594	1.6	200.938	1.6002
205.312	1.5806	206.875	1.5933	208.906	1.6	203.594	1.6	200.938	1.6002
208.281	1.5958	208.281	1.6	208.906	1.6	--		--
209.375	1.6002	208.281	1.6	--		0	1.5605	0	1.5606
209.375	1.6002	--		0	1.5599	1.5625	1.5392	1.5625	1.5403
--		0	1.5582	1.5625	1.5392	3.125	1.5188	3.125	1.5188
0	1.5611	1.5625	1.5365	3.4375	1.5155	5	1.4972	5	1.4979
1.5625	1.5402	3.28125	1.5144	5.15625	1.4951	6.875	1.4762	6.875	1.4772
3.4375	1.5183	5.15625	1.4932	7.34375	1.472	9.0625	1.4535	8.75	1.4569
5.3125	1.4974	7.1875	1.4718	9.375	1.4503	11.0938	1.4329	10.7812	1.4354
7.34375	1.4755	9.0625	1.451	11.4062	1.43	13.125	1.4125	12.8125	1.4152
9.375	1.4546	11.0938	1.4309	13.75	1.4083	15.3125	1.3914	15	1.3948
11.4062	1.4343	13.2812	1.41	16.0938	1.3866	17.8125	1.3704	17.1875	1.3746
13.75	1.4123	15.625	1.3892	18.5938	1.3649	20.3125	1.3497	19.6875	1.3543
16.0938	1.3917	18.125	1.3678	21.4062	1.3435	23.4375	1.3281	22.6562	1.3329
18.75	1.3709	20.7812	1.3464	24.5312	1.323	26.4062	1.31	25.4688	1.3142
21.4062	1.35	23.75	1.3267	27.5	1.3056	29.375	1.2939	28.5938	1.2971
24.375	1.3306	26.5625	1.3092	30.4688	1.2911	32.3438	1.2808	31.4062	1.2836
27.1875	1.3131	29.5312	1.2939	33.4375	1.2781	35.3125	1.2692	34.5312	1.2714
30.3125	1.297	32.5	1.2805	36.5625	1.2666	38.2812	1.259	37.5	1.2607
33.2812	1.2843	35.4688	1.2689	39.5312	1.257	41.4062	1.2498	40.4688	1.2516
36.0938	1.2729	38.4375	1.259	42.5	1.2486	44.2188	1.2419	43.4375	1.2433
39.0625	1.263	41.4062	1.2505	45.625	1.241	47.3438	1.235	46.4062	1.2359
42.0312	1.2543	44.375	1.2426	48.5938	1.2342	50.3125	1.2283	49.2188	1.2294
45	1.2463	47.1875	1.2357	51.5625	1.2278	53.2812	1.2224	52.3438	1.2232
47.8125	1.2393	50.1562	1.2292	54.5312	1.2224	56.0938	1.217	55.1562	1.2173
50.7812	1.2331	53.2812	1.223	57.6562	1.2167	59.2188	1.2116	58.125	1.212
53.75	1.2269	56.25	1.2174	60.4688	1.2117	62.1875	1.2066	61.0938	1.2072
56.7188	1.2213	59.2188	1.2122	63.4375	1.2071	65.1562	1.2019	64.0625	1.2021
59.6875	1.2162	62.3438	1.2075	66.5625	1.2024	68.125	1.1973	67.0312	1.1975
62.6562	1.2114	65.3125	1.2027	69.375	1.1981	71.0938	1.1928	69.8438	1.193
65.625	1.2068	68.4375	1.1982	72.5	1.1937	74.2188	1.1883	72.8125	1.1886
68.5938	1.2026	71.25	1.194	75.4688	1.1895	77.0312	1.1843	75.9375	1.1841
71.4062	1.1984	74.2188	1.1897	78.5938	1.1854	80	1.1801	78.75	1.1798
74.5312	1.194	77.3438	1.1857	81.4062	1.1813	83.125	1.1754	81.7188	1.1754
77.3438	1.19	80.3125	1.1818	84.5312	1.1771	86.0938	1.1709	84.6875	1.1709
80.4688	1.186	83.2812	1.1776	87.5	1.1728	88.9062	1.1664	87.6562	1.1663
83.2812	1.1821	86.0938	1.1736	90.625	1.1683	91.875	1.1618	90.4688	1.1618
86.4062	1.1781	89.2188	1.1694	93.75	1.1637	94.8438	1.1568	93.4375	1.1567
89.375	1.1737	92.0312	1.1654	96.875	1.1589	97.9688	1.1511	96.25	1.1514
92.5	1.1695	95.1562	1.1609	99.8438	1.1536	100.938	1.1447	99.375	1.1451
95.4688	1.1651	98.125	1.1561	102.969	1.148	103.906	1.1379	102.188	1.1385
98.5938	1.1607	101.25	1.1509	106.094	1.1413	106.875	1.1299	105.156	1.1305
101.406	1.1559	104.062	1.1455	109.219	1.1337	109.844	1.1201	108.125	1.1212
104.375	1.1509	107.031	1.1395	112.188	1.1249	112.812	1.1086	111.25	1.1094
107.344	1.1451	110.156	1.1325	115.156	1.1144	115.625	1.0945	114.062	1.0955
110.312	1.1387	113.125	1.1241	118.281	1.1012	118.594	1.0776	117.031	1.0789
113.125	1.1317	116.094	1.1141	121.25	1.0858	121.562	1.0592	120.156	1.06
116.094	1.123	119.219	1.1017	124.219	1.0679	124.531	1.0398	123.125	1.0406
118.906	1.1127	122.188	1.0866	127.344	1.0485	127.656	1.0207	126.094	1.0217
121.875	1.1	125.312	1.0691	130.312	1.0297	130.469	1.0023	129.062	1.0028
124.844	1.0852	128.281	1.0505	133.438	1.0099	133.594	0.9835	132.031	0.9846
127.812	1.0669	131.25	1.0307	136.406	0.9907	136.562	0.9649	135	0.966
130.781	1.0483	134.219	1.0119	139.375	0.973	139.531	0.9471	137.812	0.9484
133.75	1.0293	137.188	0.9938	142.344	0.955	142.344	0.9301	140.781	0.9305
136.562	1.0104	140.156	0.9752	145.625	0.9363	145.469	0.9121	143.75	0.9135
139.531	0.9914	143.125	0.9572	148.594	0.9189	148.438	0.895	146.719	0.8964
142.5	0.973	146.094	0.9387	151.562	0.9017	151.406	0.8789	149.688	0.8798
145.469	0.9549	149.219	0.9208	154.688	0.885	154.375	0.8619	152.656	0.8631
148.594	0.9363	152.188	0.9037	157.812	0.8674	157.344	0.8454	155.469	0.8467
151.562	0.9177	155.156	0.8862	160.781	0.8513	160.469	0.8295	158.594	0.8301
154.531	0.9008	158.125	0.8696	163.906	0.8349	163.281	0.8133	161.406	0.8141
157.5	0.8839	161.094	0.8532	167.031	0.8178	166.25	0.7974	164.375	0.798
160.312	0.867	164.062	0.8367	170.156	0.8016	169.219	0.7813	167.344	0.7819
163.125	0.851	167.031	0.8205	173.125	0.7856	172.344	0.7647	170.312	0.7653
166.094	0.8346	170	0.8042	176.25	0.7685	175.156	0.7487	173.438	0.7481
169.062	0.8178	172.969	0.7879	179.375	0.7523	178.281	0.732	176.406	0.7321
172.031	0.8014	175.781	0.7719	182.344	0.7361	181.406	0.7154	179.375	0.7157
175	0.7845	178.906	0.7552	185.469	0.7191	184.375	0.6996	182.344	0.6991
177.969	0.7676	181.875	0.7383	188.438	0.703	187.344	0.6836	185.312	0.6827
180.938	0.7512	184.844	0.7222	191.562	0.6867	190.156	0.6678	188.281	0.6662
183.75	0.7354	187.812	0.7062	194.688	0.6703	193.125	0.6527	191.406	0.65
186.719	0.7188	190.781	0.6903	197.656	0.6543	196.25	0.6369	194.219	0.6346
189.688	0.7023	193.906	0.6735	200.625	0.6391	199.219	0.6216	197.188	0.619
192.656	0.6859	196.719	0.6579	203.594	0.6245	202.188	0.6069	200	0.6038
195.625	0.6693	199.688	0.6421	206.719	0.6093	203.594	0.6	200.781	0.6
198.594	0.6538	202.656	0.6269	208.75	0.5999
201.562	0.6377	205.469	0.6118
204.531	0.6219	207.969	0.6
207.656	0.6066
208.906	0.5999

## Sheet: Fig.7e
GCD curve of Zn-Br pouch cell with bilayer SEI
Capacity/mAh	Voltage/V
0	1.8094
0.04	1.8852
0.07	1.8998
0.08	1.8998
0.09	1.8998
0.1	1.8998
0.11	1.8998
0.12	1.8996
0.13	1.8998
0.14	1.8998
0.15	1.8998
0.15	1.9
0.16	1.8998
0.17	1.8998
0.18	1.8998
0.19	1.8998
0.21	1.8998
0.24	1.8996
0.25	1.8996
0.26	1.8996
0.27	1.8996
0.27	1.8996
0.28	1.8996
0.29	1.8996
0.3	1.8996
0.3	1.8996
0.31	1.8996
0.32	1.8996
0.33	1.8996
0.33	1.8996
0.34	1.8996
0.35	1.8996
0.35	1.8996
0.36	1.8996
0.37	1.8996
0.38	1.8996
0.4	1.8996
0.41	1.8996
0.42	1.8996
0.44	1.8996
0.46	1.8996
0.47	1.8995
0.48	1.8995
0.51	1.8996
0.55	1.8996
0.56	1.8996
0.58	1.8996
0.59	1.8995
0.6	1.8995
0.61	1.8995
0.63	1.8995
0.65	1.8995
0.67	1.8995
0.72	1.8996
0.75	1.8995
0.78	1.8996
0.78	1.8995
0.79	1.8995
0.86	1.8996
0.87	1.8996
0.89	1.8996
0.93	1.8996
0.96	1.8996
0.97	1.8996
0.98	1.8996
0.99	1.8996
1.07	1.8996
1.08	1.8996
1.09	1.8996
1.1	1.8996
1.11	1.8996
1.12	1.8995
1.12	1.8995
1.17	1.8995
1.18	1.8995
1.22	1.8996
1.25	1.8996
1.29	1.8996
1.3	1.8996
1.32	1.8996
1.34	1.8996
1.37	1.8996
1.4	1.8996
1.41	1.8996
1.42	1.8996
1.45	1.8996
1.49	1.8996
1.5	1.8995
1.51	1.8995
1.52	1.8995
1.56	1.8996
1.58	1.8995
1.59	1.8995
1.6	1.8995
1.63	1.8995
1.67	1.8995
1.68	1.8995
1.7	1.8995
1.71	1.8995
1.71	1.8995
1.74	1.8995
1.76	1.8995
1.8	1.8995
1.87	1.8995
1.88	1.8995
1.92	1.8996
1.95	1.8996
1.96	1.8995
1.97	1.8995
1.99	1.8995
2.04	1.8995
2.11	1.8995
2.12	1.8995
2.14	1.8995
2.16	1.8995
2.23	1.8996
2.25	1.8995
2.25	1.8995
2.28	1.8995
2.37	1.8996
2.41	1.8996
2.42	1.8996
2.43	1.8995
2.52	1.8996
2.55	1.8996
2.56	1.8995
2.57	1.8995
2.59	1.8995
2.62	1.8995
2.62	1.8995
2.64	1.8995
2.68	1.8995
2.73	1.8995
2.74	1.8993
2.74	1.8993
2.75	1.8993
2.85	1.8995
2.89	1.8995
2.93	1.8995
2.93	1.8995
2.98	1.8995
3.07	1.8995
3.09	1.8995
3.15	1.8995
3.18	1.8995
3.19	1.8995
3.2	1.8995
3.25	1.8995
3.25	1.8995
3.28	1.8995
3.37	1.8995
3.47	1.8995
3.47	1.8995
3.53	1.8995
3.6	1.8995
3.61	1.8995
3.64	1.8995
3.66	1.8995
3.75	1.8995
3.84	1.8995
3.85	1.8995
3.86	1.8995
3.87	1.8995
3.92	1.8993
3.93	1.8993
3.94	1.8993
3.96	1.8993
4.01	1.8993
4.1	1.8993
4.19	1.8993
4.24	1.8993
4.24	1.8993
4.29	1.8993
4.38	1.8993
4.48	1.8993
4.57	1.8993
4.66	1.8995
4.7	1.8995
4.71	1.8993
4.79	1.8993
4.87	1.8993
4.89	1.8993
4.96	1.8993
5.01	1.8993
5.02	1.8993
5.09	1.8993
5.16	1.8993
5.25	1.8993
5.34	1.8993
5.43	1.8993
5.53	1.8993
5.56	1.8993
5.65	1.8993
5.74	1.8993
5.83	1.8993
5.92	1.8993
6.02	1.8993
6.11	1.8993
6.2	1.8992
6.29	1.8992
6.38	1.8992
6.47	1.8992
6.57	1.8992
6.66	1.8992
6.75	1.8992
6.84	1.8992
6.93	1.8992
7	1.8992
7.1	1.8992
7.19	1.8992
7.25	1.8992
7.26	1.8992
7.35	1.8992
7.45	1.8992
7.54	1.8992
7.63	1.8992
7.73	1.8992
7.82	1.8992
7.91	1.8992
8.01	1.8992
8.1	1.8992
8.19	1.8992
8.28	1.8992
8.37	1.8992
8.47	1.8992
8.56	1.8992
8.65	1.8992
8.74	1.8992
8.84	1.8992
8.93	1.8992
9.02	1.8992
9.11	1.8992
9.2	1.8992
9.3	1.8992
9.39	1.8992
9.48	1.8992
9.57	1.8992
9.66	1.8992
9.75	1.8992
9.85	1.8992
9.94	1.8993
10.03	1.8993
10.12	1.8993
10.21	1.8993
10.31	1.8993
10.4	1.8993
10.49	1.8993
10.58	1.8993
10.61	1.8992
10.7	1.8993
10.79	1.8993
10.88	1.8993
10.97	1.8993
11.06	1.8993
11.15	1.8993
11.24	1.8993
11.34	1.8993
11.42	1.8993
11.51	1.8993
11.57	1.8993
11.65	1.8993
11.72	1.8993
11.74	1.8993
11.83	1.8993
11.91	1.8993
12	1.8993
12.05	1.8993
12.05	1.8993
12.15	1.8993
12.24	1.8993
12.32	1.8993
12.4	1.8992
12.41	1.8993
12.5	1.8993
12.6	1.8993
12.68	1.8993
12.73	1.8993
12.79	1.8993
12.83	1.8993
12.84	1.8993
12.93	1.8993
13.02	1.8993
13.09	1.8993
13.17	1.8993
13.23	1.8993
13.24	1.8993
13.32	1.8993
13.36	1.8993
13.42	1.8993
13.51	1.8993
13.52	1.8993
13.58	1.8993
13.61	1.8993
13.62	1.8992
13.63	1.8992
13.71	1.8993
13.8	1.8993
13.89	1.8993
13.93	1.8993
13.94	1.8993
14.02	1.8993
14.08	1.8993
14.17	1.8993
14.21	1.8993
14.29	1.8993
14.3	1.8993
14.3	1.8993
14.37	1.8993
14.42	1.8993
14.48	1.8993
14.54	1.8993
14.59	1.8993
14.68	1.8995
14.77	1.8995
14.85	1.8995
14.95	1.8995
14.95	1.8995
14.99	1.8995
15.07	1.8995
15.16	1.8995
15.17	1.8995
15.2	1.8995
15.29	1.8995
15.38	1.8996
15.45	1.8995
15.46	1.8995
15.48	1.8995
15.52	1.8995
15.56	1.8995
15.57	1.8995
15.57	1.8995
15.61	1.8995
15.63	1.8995
15.64	1.8995
15.66	1.8995
15.7	1.8995
15.72	1.8995
15.75	1.8995
15.75	1.8995
15.84	1.8995
15.93	1.8995
16	1.8995
16.01	1.8995
16.09	1.8996
16.18	1.8996
16.19	1.8995
16.2	1.8996
16.25	1.8996
16.34	1.8996
16.36	1.8995
16.36	1.8995
16.4	1.8995
16.45	1.8995
16.46	1.8995
16.5	1.8995
16.59	1.8993
16.59	1.8995
16.65	1.8995
16.73	1.8993
16.74	1.8993
16.83	1.8995
16.91	1.8995
16.92	1.8995
16.94	1.8995
17.03	1.8995
17.05	1.8995
17.05	1.8995
17.11	1.8995
17.14	1.8995
17.18	1.8993
17.18	1.8993
17.23	1.8993
17.26	1.8993
17.33	1.8995
17.41	1.8995
17.5	1.8995
17.52	1.8995
17.59	1.8995
17.6	1.8995
17.69	1.8996
17.74	1.8996
17.74	1.8996
17.75	1.8996
17.81	1.8995
17.82	1.8995
17.82	1.8995
17.91	1.8995
17.93	1.8993
17.94	1.8993
18.02	1.8995
18.04	1.8995
18.05	1.8993
18.06	1.8993
18.07	1.8993
18.15	1.8993
18.15	1.8993
18.17	1.8993
18.26	1.8993
18.31	1.8993
18.38	1.8993
18.39	1.8993
18.39	1.8993
18.48	1.8993
18.56	1.8995
18.65	1.8995
18.73	1.8995
18.81	1.8996
18.85	1.8996
18.87	1.8996
18.93	1.8995
18.93	1.8995
19.02	1.8996
19.1	1.8995
19.11	1.8995
19.15	1.8995
19.23	1.8996
19.25	1.8996
19.28	1.8996
19.31	1.8996
19.33	1.8995
19.33	1.8995
19.34	1.8995
19.42	1.8995
19.47	1.8995
19.52	1.8996
19.54	1.8996
19.59	1.8996
19.63	1.8996
19.72	1.8996
19.77	1.8996
19.78	1.8996
19.79	1.8995
19.8	1.8995
19.84	1.8995
19.88	1.8995
19.88	1.8995
19.92	1.8995
19.98	1.8995
19.99	1.8995
20	1.8995
20	1.8995
0	1.6161
0.06	1.6116
0.12	1.609
0.17	1.607
0.23	1.6053
0.28	1.6037
0.34	1.6023
0.4	1.6009
0.45	1.5995
0.51	1.5982
0.57	1.5969
0.62	1.5958
0.68	1.5946
0.74	1.5933
0.8	1.5921
0.85	1.5909
0.91	1.5896
0.97	1.5885
1.02	1.5875
1.08	1.5865
1.14	1.5856
1.2	1.5847
1.25	1.5839
1.31	1.5831
1.36	1.5823
1.42	1.5817
1.48	1.5809
1.53	1.5805
1.59	1.5799
1.65	1.5792
1.71	1.5785
1.76	1.5778
1.82	1.5774
1.88	1.5768
1.94	1.5761
2	1.5757
2.05	1.5751
2.11	1.5746
2.17	1.574
2.23	1.5735
2.28	1.573
2.34	1.5726
2.4	1.5721
2.45	1.5716
2.51	1.5712
2.57	1.5707
2.63	1.5703
2.68	1.5699
2.74	1.5695
2.8	1.5692
2.86	1.5687
2.91	1.5684
2.97	1.5679
3.03	1.5676
3.08	1.5673
3.14	1.5668
3.2	1.5665
3.25	1.5662
3.31	1.5659
3.37	1.5656
3.43	1.5653
3.48	1.565
3.54	1.5647
3.6	1.5644
3.65	1.5641
3.71	1.5637
3.77	1.5634
3.83	1.5631
3.88	1.5628
3.94	1.5625
4	1.5622
4.06	1.562
4.12	1.5617
4.17	1.5614
4.23	1.5613
4.29	1.5609
4.34	1.5606
4.4	1.5605
4.46	1.5603
4.51	1.56
4.57	1.5597
4.63	1.5596
4.69	1.5594
4.74	1.5591
4.8	1.5589
4.86	1.5586
4.91	1.5585
4.97	1.5583
5.02	1.5582
5.08	1.5578
5.14	1.5577
5.2	1.5575
5.25	1.5574
5.31	1.5572
5.37	1.5571
5.42	1.5569
5.48	1.5568
5.54	1.5568
5.59	1.5566
5.65	1.5563
5.71	1.5561
5.76	1.5561
5.82	1.556
5.88	1.5558
5.93	1.5557
5.99	1.5555
6.05	1.5554
6.1	1.5552
6.16	1.5552
6.22	1.5549
6.28	1.5549
6.33	1.5547
6.39	1.5546
6.45	1.5544
6.51	1.5543
6.56	1.5543
6.62	1.5541
6.68	1.554
6.73	1.5538
6.79	1.5538
6.84	1.5537
6.9	1.5535
6.96	1.5534
7.01	1.5532
7.07	1.5532
7.13	1.553
7.18	1.5529
7.24	1.5527
7.3	1.5527
7.35	1.5526
7.41	1.5524
7.46	1.5523
7.52	1.5523
7.57	1.5521
7.63	1.552
7.69	1.5518
7.74	1.5518
7.8	1.5516
7.86	1.5515
7.91	1.5513
7.97	1.5512
8.02	1.551
8.08	1.551
8.14	1.5509
8.2	1.5507
8.25	1.5507
8.31	1.5506
8.37	1.5504
8.42	1.5503
8.48	1.5501
8.54	1.5499
8.6	1.5498
8.65	1.5498
8.71	1.5496
8.77	1.5495
8.82	1.5493
8.88	1.5492
8.94	1.549
9	1.5489
9.06	1.5487
9.11	1.5487
9.17	1.5485
9.22	1.5484
9.28	1.5482
9.33	1.5481
9.39	1.5479
9.45	1.5478
9.5	1.5476
9.56	1.5475
9.62	1.5473
9.67	1.5472
9.73	1.547
9.78	1.5468
9.84	1.5467
9.9	1.5465
9.95	1.5464
10.01	1.5462
10.07	1.5461
10.12	1.5459
10.18	1.5458
10.24	1.5456
10.29	1.5454
10.35	1.5453
10.41	1.5451
10.47	1.545
10.52	1.5447
10.58	1.5445
10.64	1.5444
10.69	1.5442
10.75	1.5441
10.81	1.5437
10.86	1.5436
10.92	1.5434
10.98	1.5433
11.03	1.5431
11.09	1.543
11.15	1.5427
11.2	1.5425
11.26	1.5423
11.31	1.5422
11.37	1.5419
11.43	1.5417
11.48	1.5416
11.54	1.5414
11.6	1.5411
11.65	1.541
11.71	1.5406
11.76	1.5405
11.82	1.5403
11.88	1.54
11.94	1.5399
11.99	1.5396
12.05	1.5394
12.1	1.5392
12.16	1.5389
12.22	1.5388
12.28	1.5385
12.33	1.5383
12.39	1.538
12.45	1.5379
12.51	1.5375
12.56	1.5374
12.62	1.5371
12.67	1.5369
12.73	1.5366
12.79	1.5363
12.84	1.5361
12.9	1.5358
12.96	1.5357
13.01	1.5354
13.07	1.5351
13.13	1.5348
13.18	1.5346
13.24	1.5343
13.3	1.534
13.35	1.5338
13.41	1.5335
13.47	1.5332
13.52	1.5329
13.58	1.5327
13.64	1.5324
13.69	1.5323
13.75	1.532
13.81	1.5317
13.86	1.5313
13.92	1.531
13.98	1.5307
14.04	1.5304
14.1	1.5301
14.15	1.5298
14.21	1.5295
14.27	1.5292
14.32	1.5289
14.38	1.5286
14.43	1.5282
14.49	1.5279
14.55	1.5276
14.6	1.5273
14.66	1.5268
14.72	1.5265
14.77	1.5261
14.83	1.5258
14.88	1.5255
14.94	1.5251
15	1.5247
15.05	1.5242
15.11	1.5239
15.17	1.5234
15.22	1.5231
15.28	1.5227
15.34	1.5222
15.4	1.5217
15.45	1.5213
15.51	1.5208
15.56	1.5203
15.62	1.5199
15.68	1.5194
15.74	1.5188
15.79	1.5183
15.85	1.5177
15.9	1.5172
15.96	1.5168
16.01	1.5162
16.07	1.5155
16.12	1.5149
16.18	1.5143
16.24	1.5137
16.3	1.5131
16.35	1.5124
16.41	1.5117
16.46	1.511
16.52	1.5103
16.57	1.5093
16.63	1.5086
16.69	1.5079
16.74	1.5072
16.8	1.5062
16.86	1.5053
16.91	1.5042
16.97	1.5033
17.03	1.5022
17.09	1.501
17.15	1.4999
17.2	1.4986
17.26	1.4974
17.32	1.4962
17.37	1.4946
17.43	1.4932
17.49	1.4917
17.55	1.49
17.6	1.4883
17.66	1.4864
17.72	1.4845
17.77	1.4827
17.83	1.4807
17.88	1.4783
17.94	1.476
18	1.4737
18.05	1.4709
18.11	1.4679
18.17	1.4652
18.22	1.4617
18.28	1.4586
18.34	1.4551
18.39	1.451
18.45	1.4469
18.51	1.4424
18.56	1.4377
18.62	1.4331
18.68	1.4281
18.73	1.4231
18.79	1.4179
18.85	1.4125
18.9	1.4066
18.96	1.4005
19.01	1.3937
19.07	1.3863
19.13	1.3785
19.19	1.3689
19.24	1.3591
19.3	1.348
19.36	1.3353
19.41	1.3216
19.47	1.3066
19.53	1.288
19.58	1.266
19.62	1.2453
19.65	1.2241
19.68	1.2024
19.7	1.1818
19.72	1.1607
19.75	1.1381
19.77	1.1153
19.8	1.0936
19.81	1.0711
19.83	1.0452
19.84	1.0245
19.86	1.0032
19.87	0.9823
19.89	0.9566
19.9	0.9353
19.92	0.9132
19.93	0.8881
19.94	0.8617
19.95	0.8488

## Sheet: Fig.7f
Long-term stability of Zn-Br pouch cell with bilayer SEI
Cycle number	Charge capacity/mAh	Discharge capacity/mAh	CE/%
1	20	19.99	99.97
2	20	19.93	99.66
3	20	19.91	99.55
4	20	19.91	99.54
5	20	19.95	99.73
6	20	19.95	99.76
7	20	19.92	99.61
8	20	19.9	99.49
9	20	19.89	99.42
10	20	19.89	99.42
11	20	19.89	99.43
12	20	19.89	99.43
13	20	19.88	99.39
14	20	19.85	99.24
15	20	19.88	99.38
16	20	19.96	99.77
17	20	19.92	99.6
18	20	19.85	99.27
19	20	19.96	99.77
20	20	19.9	99.49
21	20	19.89	99.45
22	20	19.91	99.54
23	20	19.91	99.52
24	20	19.9	99.49
25	20	19.88	99.4
26	20	19.89	99.46
27	20	19.9	99.52
28	20	19.89	99.42
29	20	19.9	99.49
30	20	19.89	99.45
31	20	19.9	99.49
32	20	19.89	99.42
33	20	19.89	99.43
34	20	19.89	99.45
35	20	19.89	99.46
36	20	19.86	99.3
37	20	19.89	99.42
38	20	19.94	99.69
39	20	19.87	99.35
40	20	19.89	99.45
41	20	19.93	99.63
42	20	19.88	99.4
43	20	19.8	98.98
44	20	19.87	99.34
45	20	19.92	99.58
46	20	19.84	99.18
47	20	19.71	98.56
48	20	19.71	98.53
49	20	19.98	99.87
50	20	20.06	100.28
51	20	19.88	99.4
52	20	19.85	99.21
53	20	19.85	99.22
54	20	19.85	99.25
55	20	19.85	99.22
56	20	19.85	99.26
57	20	19.88	99.38
58	20	19.9	99.47
59	20	19.84	99.2
60	20	19.72	98.6
61	20	20.04	100.2
62	20	20	99.97
63	20	19.85	99.25
64	20	19.96	99.8
65	20	19.7	98.51
66	20	19.77	98.83
67	20	20.07	100.35
68	20	19.87	99.34
69	20	19.87	99.35
70	20	19.5	97.51
71	20	20.08	100.39
72	20	19.9	99.47
73	20	19.79	98.93
74	20	19.91	99.56
75	20	19.88	99.4
76	20	19.88	99.36
77	20	19.88	99.39
78	20	19.88	99.38
79	20	19.89	99.43
80	20	19.89	99.46
81	20	19.9	99.47
82	20	19.89	99.45
83	20	19.91	99.51
84	20	19.93	99.62
85	20	19.92	99.59
86	20	19.93	99.64
87	20	19.87	99.35
88	20	19.7	98.49
89	20	20.01	100.02
90	20	19.88	99.4
91	20	19.6	97.99
92	20	20.07	100.33
93	20	19.92	99.56
94	20	19.87	99.36
95	20	19.85	99.25
96	20	19.85	99.27
97	20	19.85	99.23
98	20	19.85	99.25
99	20	19.86	99.28
100	20	19.87	99.32
101	20	19.88	99.37
102	20	19.91	99.51
103	20	19.88	99.41
104	20	19.85	99.24
105	20	19.88	99.39
106	20	19.85	99.26
107	20	19.69	98.43
108	20	20	99.98
109	20	19.86	99.28
110	20	19.83	99.13
111	20	19.96	99.78
112	20	19.79	98.95
113	20	19.8	99.02
114	20	19.95	99.76
115	20	19.84	99.17
116	20	19.92	99.6
117	20	19.74	98.68
118	20	19.94	99.69
119	20	19.89	99.46
120	20	19.87	99.34
121	20	19.85	99.23
122	20	19.86	99.3
123	20	19.87	99.37
124	20	19.62	98.08
125	20	19.85	99.25
126	20	20.07	100.33
127	20	19.97	99.82
128	20	19.89	99.46
129	20	19.93	99.64
130	20	19.59	97.94
131	20	20.09	100.42
132	20	19.86	99.3
133	20	19.95	99.74
134	20	19.81	99.05
135	20	19.88	99.4
136	20	19.5	97.5
137	20	19.8	99
138	20	20.19	100.93
139	20	19.92	99.58
140	20	19.91	99.56
141	20	19.9	99.49
142	20	19.89	99.42
143	20	19.89	99.42
144	20	19.89	99.45
145	20	19.88	99.39
146	20	19.45	97.23
147	20	20.2	101
148	20	19.89	99.46
149	20	19.94	99.68
150	20	20.02	100.08
151	20	19.81	99.03
152	20	19.88	99.39
153	20	19.85	99.23
154	20	20.16	100.78
155	20	19.98	99.9
156	20	19.78	98.87
157	20	19.95	99.74
158	20	19.63	98.17
159	20	20.1	100.52
160	20	20	99.97
161	20	19.92	99.61
162	20	19.91	99.53
163	20	19.91	99.53
164	20	19.89	99.45
165	20	19.91	99.53
166	20	19.94	99.68
167	20	19.89	99.43
168	20	19.84	99.21
169	20	19.89	99.44
170	20	19.9	99.5
171	20	19.42	97.12
172	20	20.28	101.4
173	20	19.93	99.64
174	20	20.01	100.06
175	20	19.81	99.03
176	20	19.94	99.7
177	20	19.83	99.15
178	20	19.97	99.84
179	20	19.88	99.41
180	20	19.88	99.41
181	20	19.93	99.63
182	20	19.9	99.5
183	20	19.9	99.49
184	20	19.91	99.54
185	20	19.92	99.58
186	20	19.86	99.31
187	20	19.89	99.46
188	20	19.9	99.48
189	20	19.86	99.28
190	20	19.95	99.74
191	20	19.92	99.59
192	20	19.89	99.45
193	20	19.91	99.56
194	20	19.9	99.48
195	20	19.9	99.5
196	20	19.88	99.4
197	20	19.94	99.67
198	20	19.93	99.66
199	20	19.93	99.62
200	20	19.92	99.57
201	20	19.92	99.59
202	20	19.91	99.57
203	20	19.89	99.47
204	20	19.92	99.58
205	20	19.91	99.53
206	20	19.85	99.25
207	20	19.93	99.62
208	20	19.87	99.35
209	20	19.93	99.65
210	20	19.9	99.48
211	20	19.91	99.54
212	20	19.91	99.56
213	20	19.87	99.34
214	20	19.92	99.59
215	20	19.89	99.42
216	20	19.89	99.47
217	20	19.86	99.31
218	20	19.93	99.62
219	20	19.93	99.65
220	20	19.9	99.49
221	20	19.9	99.51
222	20	19.9	99.52
223	20	19.9	99.52
224	20	19.9	99.51
225	20	19.92	99.6
226	20	19.9	99.48
227	20	19.91	99.53
228	20	19.73	98.64
229	20	19.98	99.88
230	20	20.03	100.16
231	20	19.93	99.67
232	20	19.89	99.47
233	20	19.91	99.54
234	20	19.93	99.64
235	20	19.92	99.61
236	20	19.95	99.76
237	20	19.95	99.75
238	20	19.93	99.65
239	20	19.91	99.56
240	20	19.91	99.52
241	20	19.91	99.53
242	20	19.91	99.52
243	20	19.92	99.58
244	20	19.92	99.58
245	20	19.93	99.63
246	20	19.93	99.66
247	20	19.93	99.64
248	20	19.92	99.57
249	20	19.86	99.31
250	20	19.96	99.8
251	20	19.93	99.63
252	20	19.9	99.48
253	20	19.87	99.37
254	20	19.97	99.82
255	20	19.95	99.74
256	20	19.92	99.61
257	20	19.94	99.71
258	20	19.83	99.16
259	20	20.01	100.03
260	20	19.96	99.78
261	20	19.63	98.16
262	20	20.13	100.64
263	20	19.95	99.75
264	20	19.92	99.59
265	20	19.91	99.55
266	20	19.92	99.6
267	20	19.94	99.68
268	20	19.72	98.61
269	20	19.95	99.75
270	20	19.93	99.66
271	20	20	99.97
272	20	19.81	99.06
273	20	20	99.97
274	20	19.94	99.68
275	20	19.99	99.97
276	20	19.84	99.18
277	20	19.91	99.54
278	20	19.56	97.79
279	20	20.28	101.41
280	20	20	99.98
281	20	19.95	99.74
282	20	19.94	99.67
283	20	19.93	99.64
284	20	19.93	99.62
285	20	19.92	99.59
286	20	19.92	99.61
287	20	19.93	99.66
288	20	19.89	99.43
289	20	19.94	99.69
290	20	19.99	99.94
291	20	19.95	99.74
292	20	20	100.01
293	20	20.02	100.11
294	20	19.95	99.73
295	20	19.93	99.62
296	20	19.84	99.19
297	20	20	100.02
298	20	19.87	99.35
299	20	19.98	99.89
300	20	19.99	99.92
301	20	19.97	99.85
302	20	19.93	99.66
303	20	19.91	99.55
304	20	19.92	99.57
305	20	19.93	99.64
306	20	19.93	99.66
307	20	19.95	99.75
308	20	19.96	99.79
309	20	19.92	99.59
310	20	19.97	99.85
311	20	19.95	99.75
312	20	19.99	99.96
313	20	19.88	99.41
314	20	20.09	100.46
315	20	20.03	100.16
316	20	20	99.98
317	20	19.89	99.45
318	20	19.95	99.76
319	20	19.96	99.8
320	20	19.94	99.68
321	20	19.98	99.89
322	20	19.98	99.91
323	20	19.98	99.88
324	20	19.97	99.85
325	20	19.95	99.74
326	20	19.95	99.77
327	20	19.96	99.77
328	20	19.96	99.79
329	20	19.96	99.79
330	20	19.95	99.74
331	20	19.92	99.57
332	20	19.95	99.77
333	20	19.99	99.95
334	20	19.97	99.87
335	20	19.97	99.87
336	20	19.92	99.62
337	20	19.8	99
338	20	20.04	100.18
339	20	20.07	100.36
340	20	19.94	99.69
341	20	19.77	98.84
342	20	20.06	100.29
343	20	19.97	99.86
344	20	20.03	100.13
345	20	19.95	99.74
346	20	19.95	99.73
347	20	19.95	99.75
348	20	19.95	99.77
349	20	19.95	99.75
350	20	19.95	99.75
351	20	19.95	99.74
352	20	19.97	99.85
353	20	19.88	99.38
354	20	20.01	100.02
355	20	19.65	98.26
356	20	20.1	100.5
357	20	20.07	100.35
358	20	20.05	100.23
359	20	20.01	100.03
360	20	20.03	100.13
361	20	19.96	99.81
362	20	19.88	99.37
363	20	19.96	99.8
364	20	19.96	99.81
365	20	19.71	98.53
366	20	20.09	100.47
367	20	19.94	99.71
368	20	19.93	99.65
369	20	19.93	99.64
370	20	19.94	99.71
371	20	19.95	99.73
372	20	19.96	99.78
373	20	19.97	99.82
374	20	19.95	99.75
375	20	19.57	97.86
376	20	20.27	101.35
377	20	20.05	100.26
378	20	20	99.99
379	20	19.97	99.83
380	20	19.97	99.86
381	20	19.94	99.7
382	20	19.99	99.95
383	20	19.97	99.83
384	20	19.93	99.66
385	20	19.92	99.61
386	20	19.96	99.81
387	20	19.98	99.92
388	20	19.97	99.86
389	20	19.96	99.77
390	20	19.94	99.71
391	20	19.94	99.68
392	20	19.94	99.72
393	20	19.96	99.79
394	20	19.96	99.77
395	20	19.97	99.83
396	20	19.8	99.01
397	20	20.08	100.4
398	20	20	100.01
399	20	19.99	99.97
400	20	19.94	99.68
401	20	20	100.02
402	20	19.98	99.88
403	20	19.97	99.87
404	20	19.86	99.29
405	20	19.9	99.46
406	20	19.9	99.48
407	20	19.93	99.66
408	20	19.95	99.72
409	20	19.98	99.91
410	20	19.94	99.7
411	20	19.93	99.66
412	20	19.94	99.67
413	20	19.93	99.66
414	20	19.94	99.67
415	20	19.95	99.77
416	20	19.96	99.81
417	20	19.96	99.82
418	20	19.93	99.66
419	20	19.9	99.49
420	20	20.05	100.25
421	20	19.95	99.74
422	20	19.99	99.96
423	20	20	99.97
424	20	19.97	99.85
425	20	19.97	99.87
426	20	19.95	99.71
427	20	19.94	99.69
428	20	19.94	99.68
429	20	19.98	99.88
430	20	19.97	99.82
431	20	19.96	99.81
432	20	19.95	99.74
433	20	19.94	99.68
434	20	19.94	99.68
435	20	19.95	99.74
436	20	19.95	99.76
437	20	19.96	99.8
438	20	19.96	99.78
439	20	19.96	99.79
440	20	19.92	99.6
441	20	19.96	99.79
442	20	20.03	100.14
443	20	19.98	99.89
444	20	19.97	99.85
445	20	19.81	99.05
446	20	20	100.01
447	20	20	99.96
448	20	20.04	100.21
449	20	20	99.97
450	20	19.98	99.9
451	20	19.96	99.78
452	20	19.95	99.76
453	20	19.96	99.78
454	20	19.95	99.75
455	20	19.96	99.78
456	20	19.95	99.74
457	20	19.94	99.7
458	20	19.93	99.64
459	20	19.96	99.78
460	20	19.62	98.11
461	20	20.11	100.55
462	20	19.97	99.86
463	20	19.66	98.31
464	20	20.19	100.95
465	20	19.62	98.09
466	20	19.99	99.95
467	20	20.08	100.39
468	20	19.9	99.5
469	20	19.97	99.85
470	20	19.94	99.71
471	20	19.77	98.85
472	20	20	99.99
473	20	20.02	100.11
474	20	19.96	99.79
475	20	19.77	98.85
476	20	20.03	100.15
477	20	19.95	99.73
478	20	19.94	99.69
479	20	19.93	99.63
480	20	19.93	99.63
481	20	19.93	99.64
482	20	19.92	99.61
483	20	19.91	99.56
484	20	19.93	99.62
485	20	19.92	99.61
486	20	19.89	99.44
487	20	19.93	99.66
488	20	19.84	99.21
489	20	19.51	97.55
490	20	20.16	100.8
491	20	20.1	100.52
492	20	19.9	99.49
493	20	20.03	100.14
494	20	19.97	99.82
495	20	19.95	99.75
496	20	19.93	99.67
497	20	19.93	99.65
498	20	19.93	99.64
499	20	19.93	99.65
500	20	19.93	99.62
501	20	19.92	99.58
502	20	19.91	99.57
503	20	19.91	99.53
504	20	19.93	99.63
505	20	19.91	99.56
506	20	19.91	99.55
507	20	19.92	99.6
508	20	19.91	99.56
509	20	19.93	99.61
510	20	19.93	99.63
511	20	19.92	99.59
512	20	19.9	99.5
513	20	19.91	99.52
514	20	19.92	99.61
515	20	19.93	99.64
516	20	19.92	99.61
517	20	19.93	99.65
518	20	19.93	99.66
519	20	19.91	99.55
520	20	19.92	99.6
521	20	19.93	99.64
522	20	19.93	99.64
523	20	19.93	99.64
524	20	19.93	99.63
525	20	19.94	99.67
526	20	19.94	99.68
527	20	19.93	99.63
528	20	19.94	99.69
529	20	19.93	99.63
530	20	19.93	99.62
531	20	19.9	99.49
532	20	19.94	99.71
533	20	19.93	99.66
534	20	19.91	99.56
535	20	19.94	99.67
536	20	19.93	99.64
537	20	19.93	99.62
538	20	19.92	99.62
539	20	19.92	99.62
540	20	19.93	99.64
541	20	19.94	99.71
542	20	19.94	99.67
543	20	19.93	99.64
544	20	19.95	99.77
545	20	19.94	99.7
546	20	19.92	99.6
547	20	19.94	99.68
548	20	19.93	99.65
549	20	19.93	99.66
550	20	19.94	99.68
551	20	19.94	99.69
552	20	19.94	99.7
553	20	19.93	99.67
554	20	19.94	99.67
555	20	19.94	99.67
556	20	19.93	99.66
557	20	19.93	99.65
558	20	19.93	99.64
559	20	19.93	99.63
560	20	19.93	99.66
561	20	19.93	99.66
562	20	19.93	99.66
563	20	19.93	99.65
564	20	19.91	99.56
565	20	19.94	99.71
566	20	19.93	99.63
567	20	19.94	99.67
568	20	19.94	99.68
569	20	19.94	99.69
570	20	19.94	99.7
571	20	19.94	99.71
572	20	19.94	99.69
573	20	19.94	99.69
574	20	19.94	99.68
575	20	19.94	99.71
576	20	19.93	99.67
577	20	19.94	99.67
578	20	19.95	99.73
579	20	19.95	99.76
580	20	19.95	99.76
581	20	19.94	99.68
582	20	19.93	99.66
583	20	19.93	99.66
584	20	19.94	99.68
585	20	19.94	99.71
586	20	19.95	99.74
587	20	19.96	99.78
588	20	19.95	99.74
589	20	19.94	99.7
590	20	19.94	99.71
591	20	19.95	99.72
592	20	19.95	99.74
593	20	19.95	99.75
594	20	19.88	99.37
595	20	19.97	99.83
596	20	19.96	99.81
597	20	19.95	99.76
598	20	19.94	99.71
599	20	19.95	99.74
600	20	19.95	99.73
601	20	19.95	99.73
602	20	19.94	99.72
603	20	19.95	99.76
604	20	19.95	99.77
605	20	19.96	99.78
606	20	19.97	99.84
607	20	19.96	99.78
608	20	19.96	99.78
609	20	19.95	99.76
610	20	19.95	99.75
611	20	19.94	99.71
612	20	19.89	99.47
613	20	19.97	99.83
614	20	19.96	99.78
615	20	19.95	99.73
616	20	19.95	99.75
617	20	19.95	99.73
618	20	19.94	99.71
619	20	19.95	99.73
620	20	19.95	99.73
621	20	19.95	99.72
622	20	19.95	99.74
623	20	19.95	99.73
624	20	19.95	99.76
625	20	19.96	99.78
626	20	19.97	99.84
627	20	19.96	99.79
628	20	19.96	99.8
629	20	19.96	99.79
630	20	19.96	99.79
631	20	19.96	99.77
632	20	19.94	99.72
633	20	19.95	99.73
634	20	19.95	99.73
635	20	19.95	99.72
636	20	19.94	99.69
637	20	19.94	99.71
638	20	19.95	99.72
639	20	19.94	99.68
640	20	19.94	99.7
641	20	19.95	99.73
642	20	19.94	99.71
643	20	19.95	99.76
644	20	19.95	99.76
645	20	19.96	99.81
646	20	19.97	99.84
647	20	19.97	99.84
648	20	19.97	99.83
649	20	19.95	99.76
650	20	19.95	99.77
651	20	19.96	99.77
652	20	19.95	99.75
653	20	19.95	99.76
654	20	19.95	99.74
655	20	19.95	99.72
656	20	19.94	99.69
657	20	19.94	99.7
658	20	19.94	99.69
659	20	19.93	99.66
660	20	19.93	99.66
661	20	19.94	99.67
662	20	19.94	99.7
663	20	19.94	99.68
664	20	19.96	99.77
665	20	19.95	99.75
666	20	19.95	99.77
667	20	19.95	99.76
668	20	19.95	99.74
669	20	19.92	99.62
670	20	19.92	99.59
671	20	19.92	99.59
672	20	19.92	99.57
673	20	19.93	99.62
674	20	19.92	99.62
675	20	19.91	99.57
676	20	19.91	99.55
677	20	19.91	99.56
678	20	19.91	99.53
679	20	19.93	99.64
680	20	19.89	99.45
681	20	19.92	99.58
682	20	19.92	99.58
683	20	19.91	99.56
684	20	19.92	99.58
685	20	19.93	99.64
686	20	19.92	99.58
687	20	19.92	99.59
688	20	19.92	99.57
689	20	19.91	99.55
690	20	19.92	99.58
691	20	19.91	99.53
692	20	19.9	99.49
693	20	19.91	99.55
694	20	19.91	99.55
695	20	19.91	99.52
696	20	19.92	99.58
697	20	19.92	99.59
698	20	19.9	99.51
699	20	19.91	99.56
700	20	19.91	99.52
701	20	19.92	99.57
702	20	19.95	99.75
703	20	19.91	99.56
704	20	19.9	99.47
705	20	19.91	99.53
706	20	19.92	99.58
707	20	19.9	99.51
708	20	19.93	99.67
709	20	19.9	99.51
710	20	19.9	99.47
711	20	19.9	99.47
712	20	19.9	99.51
713	20	19.89	99.46
714	20	19.9	99.5
715	20	19.93	99.66
716	20	19.9	99.48
717	20	19.89	99.47
718	20	19.89	99.46
719	20	19.89	99.47
720	20	19.89	99.44
721	20	19.93	99.63
722	20	19.9	99.49
723	20	19.9	99.49
724	20	19.93	99.62
725	20	19.92	99.61
726	20	19.93	99.64
727	20	19.91	99.55
728	20	19.92	99.59
729	20	19.92	99.59
730	20	19.93	99.62
731	20	19.91	99.55
732	20	19.89	99.42
733	20	19.9	99.46
734	20	19.93	99.65
735	20	19.89	99.46
736	20	19.88	99.39
737	20	19.9	99.49
738	20	19.9	99.48
739	20	19.91	99.53
740	20	19.88	99.41
741	20	19.91	99.54
742	20	19.88	99.41
743	20	19.92	99.6
744	20	19.92	99.57
745	20	19.91	99.53
746	20	19.91	99.52
747	20	19.94	99.67
748	20	19.91	99.55
749	20	19.9	99.48
750	20	19.89	99.44
751	20	19.89	99.44
752	20	19.9	99.49
753	20	19.88	99.37
754	20	19.88	99.39
755	20	19.88	99.41
756	20	19.87	99.35
757	20	19.88	99.39
758	20	19.87	99.34
759	20	19.91	99.52
760	20	19.86	99.3
761	20	19.87	99.36
762	20	19.87	99.34
763	20	19.86	99.31
764	20	19.84	99.2
765	20	19.87	99.37
766	20	19.88	99.37
767	20	19.87	99.37
768	20	19.88	99.38
769	20	19.85	99.26
770	20	19.86	99.31
771	20	19.87	99.34
772	20	19.86	99.31
773	20	19.87	99.35
774	20	19.85	99.26
775	20	19.83	99.15
776	20	19.89	99.44
777	20	19.85	99.27
778	20	19.86	99.28
779	20	19.86	99.29
780	20	19.85	99.25
781	20	19.85	99.24
782	20	19.85	99.27
783	20	19.85	99.24
784	20	19.86	99.29
785	20	19.87	99.34
786	20	19.86	99.31
787	20	19.87	99.34
788	20	19.88	99.39
789	20	19.88	99.41
790	20	19.88	99.41
791	20	19.95	99.74
792	20	19.87	99.33
793	20	19.93	99.64
794	20	19.87	99.32
795	20	19.88	99.37
796	20	19.87	99.35
797	20	19.85	99.25
798	20	19.88	99.38
799	20	19.87	99.37
800	20	19.88	99.39
